# Supplementary material for: LEAFY is a pioneer transcription factor and licenses cell reprogramming to floral fate
Source: Nat Commun. 2021 Jan 27;12:626. doi: 10.1038/s41467-020-20883-w (PMC7840934; doi:10.1038/s41467-020-20883-w)
Supplement: Supplementary file 4 — Supplementary Data 1 [file 41467_2020_20883_MOESM4_ESM.xlsx]

## Sheet: LFY ChIPseq and  MNaseseq
	LFY binding peak overlap with a nucleosomes in all four MNase-seq datasets generated
	ChIPseq MACS2 q-value 10-10, DANPOS Mnase-seq q-value 10-50)
chr	start	stop	summit (distance from 5' peak)	strand	roundOfAnnotation	numGenes	gene_overlap	distance_from_gene	qValue	geneMeta:Name	geneMeta:Alias	geneMeta:Note	MNase_LM:score	MNase_LM:location	MNase_HM:score	MNase_HM:location	MNase_LD:score	MNase_LD:location	MNase_HD:score	MNase_HD:location
Chr1	182328	182665	147	.	1	1	0.123308	0	44.4647	AT1G01490	nan	Heavy metal transport/detoxification superfamily protein	248.316	Chr1_182381_182521	81.7474	Chr1_182381_182521	160	Chr1_182391_182531	107.94	Chr1_182391_182531
Chr1	199447	199656	104	.	1	1	0.0578035	0	16.0751	AT1G01550	nan	BPS1-like protein (DUF793)	640.709	Chr1_199501_199641	172.86479446164753;72.37749733891411	Chr1_199451_199591;Chr1_199551_199691	384	Chr1_199481_199621	127.785	Chr1_199481_199621
Chr1	227536	227745	168	.	1	1	0.00372539	0	10.265	AT1G01620	PIP13,PLASMA MEMBRANE INTRINSIC PROTEIN 13,TMP-B	plasma membrane intrinsic protein 1C	87.8623	Chr1_227641_227781	100.487	Chr1_227651_227791	64	Chr1_227641_227781	57.5738	Chr1_227591_227731
Chr1	267968	268298	133	.	1	1	0.167488	0	46.8212	AT1G01720	nan	NAC (No Apical Meristem) domain transcriptional regulator superfamily protein	80.7804	Chr1_268011_268151	NA	NA	368	Chr1_268101_268241	120.576	Chr1_268051_268191
Chr1	564379	564733	241	.	1	1	0.0942994	0	12.6175	AT1G02640	ATBXL2,BETA-XYLOSIDASE 2	beta-xylosidase 2	110.953	Chr1_564521_564661	128.597	Chr1_564521_564661	64	Chr1_564581_564721	169.163	Chr1_564521_564661
Chr1	633258	633856	283	.	1	1	0.053167	0	12.4237	AT1G02850	nan	beta glucosidase 11	NA	NA	NA	NA	NA	NA	NA	NA
Chr1	789791	790011	96	.	1	1	0.102674	0	10.0626	AT1G03230	nan	Eukaryotic aspartyl protease family protein	NA	NA	62.816	Chr1_789811_789951	NA	NA	NA	NA
Chr1	793135	793378	91	.	1	1	0.0306367	0	20.1611	AT1G03250	nan	R3H domain protein	272.513	Chr1_793161_793301	60.8088	Chr1_793221_793361	96	Chr1_793181_793321	55.7945	Chr1_793091_793231
Chr1	978141	978360	137	.	1	1	0	-231	20.7141	AT1G03850	ATGRXS13,glutaredoxin 13	Glutaredoxin family protein	NA	NA	156.132	Chr1_978191_978331	NA	NA	NA	NA
Chr1	984061	984317	99	.	1	2	0	-518.0;-1434.0	15.465	AT1G03870;AT1G03880	nan;CRB,CRUCIFERIN B	FASCICLIN-like arabinoogalactan 9;cruciferin 2	658.562	Chr1_984061_984201	207.763	Chr1_984061_984201	496	Chr1_984041_984181	136.772	Chr1_984081_984221
Chr1	1134275	1134561	137	.	1	1	0	-1517	21.2824	AT1G04250	AtIAA17,IAA17,indole-3-acetic acid inducible 17	AUX/IAA transcriptional regulator family protein	NA	NA	NA	NA	224	Chr1_1134291_1134431	NA	NA
Chr1	1432688	1433848	935	.	1	1	0.175573	0	141.621	AT1G05010	ACO4,ethylene forming enzyme,EAT1	ethylene-forming enzyme	NA	NA	NA	NA	96	Chr1_1433581_1433721	NA	NA
Chr1	1434312	1434768	243	.	1	1	0	-1303	18.237	AT1G05010	ACO4,ethylene forming enzyme,EAT1	ethylene-forming enzyme	NA	NA	NA	NA	80	Chr1_1434511_1434651	NA	NA
Chr1	1468184	1468515	134	.	1	1	0	-1026	37.9356	AT1G05100	nan	mitogen-activated protein kinase kinase kinase 18	345.105	Chr1_1468191_1468331	118.844	Chr1_1468191_1468331	256	Chr1_1468211_1468351	NA	NA
Chr1	1469031	1469285	121	.	1	1	0	-256	20.4951	AT1G05100	nan	mitogen-activated protein kinase kinase kinase 18	217.406	Chr1_1469061_1469201	100.487	Chr1_1469111_1469251	144	Chr1_1469101_1469241	260.907	Chr1_1469051_1469191
Chr1	1713400	1713710	127	.	1	1	0.0194634	0	34.0303	AT1G05700	nan	Leucine-rich repeat transmembrane protein kinase protein	256.136	Chr1_1713411_1713551	91.1174	Chr1_1713451_1713591	NA	NA	183.488	Chr1_1713481_1713621
Chr1	1740070	1740336	147	.	1	1	0	-868	32.6015	AT1G05800	nan	alpha/beta-Hydrolases superfamily protein	NA	NA	109.666	Chr1_1740111_1740251	NA	NA	NA	NA
Chr1	2348202	2348982	124	.	1	1	0.0235702	0	34.8102	AT1G07630	nan	pol-like 5	329.097	Chr1_2348281_2348421	NA	NA	288	Chr1_2348281_2348421	201.554	Chr1_2348281_2348421
Chr1	2357550	2357847	133	.	1	1	0	-1138	27.1144	AT1G07640	nan	Dof-type zinc finger DNA-binding family protein	NA	NA	NA	NA	NA	NA	NA	NA
Chr1	2842116	2842376	174	.	1	1	0.0593336	0	22.3138	AT1G08860	nan	Calcium-dependent phospholipid-binding Copine family protein	209.955	Chr1_2842171_2842311	357.107	Chr1_2842171_2842311	112	Chr1_2842171_2842311	300.415	Chr1_2842181_2842321
Chr1	2873078	2873633	380	.	1	1	0.0841098	0	11.5515	AT1G08930	nan	Major facilitator superfamily protein	72.5917	Chr1_2873391_2873531	69.9871	Chr1_2873321_2873461	NA	NA	165.604	Chr1_2873381_2873521
Chr1	3200993	3201229	109	.	1	2	0	-591.0;-456.0	16.4048	AT1G09840;AT1G09850	ATSK41,shaggy-like protein kinase 41,AtHIR1,HIR1,hypersensitive induced reaction 1;nan	shaggy-like protein kinase 41;xylem bark cysteine peptidase 3	64.03400878887871;103.13294572635598	Chr1_3200981_3201121;Chr1_3201081_3201221	NA	NA	NA	NA	95.3936	Chr1_3201011_3201151
Chr1	3296221	3296530	171	.	1	1	0.00374906	0	12.9733	AT1G10095	nan	Protein prenylyltransferase superfamily protein	298.776	Chr1_3296331_3296471	79.3571	Chr1_3296271_3296411	NA	NA	64.7819	Chr1_3296341_3296481
Chr1	3348283	3348575	172	.	1	2	0	-145.0;-507.0	33.2224	AT1G10200;AT1G10210	AtWLIM1;ATMPK1,mitogen-activated protein kinase 1	GATA type zinc finger transcription factor family protein;mitogen-activated protein kinase 1	NA	NA	NA	NA	NA	NA	NA	NA
Chr1	3529367	3529892	298	.	1	2	0	-2837.0;-461.0	47.0698	AT1G10650;AT1G10657	nan	SBP (S-ribonuclease binding protein) family protein;transmembrane protein	NA	NA	NA	NA	NA	NA	271.855	Chr1_3529661_3529801
Chr1	3530164	3530477	194	.	1	1	0.0750751	0	13.6873	AT1G10657	nan	transmembrane protein	NA	NA	266.181	Chr1_3530311_3530451	80	Chr1_3530311_3530451	NA	NA
Chr1	3610808	3611338	288	.	1	2	0	-193.0;-152.0	83.4221	AT1G10840;AT1G10850	nan	translation initiation factor 3 subunit H1;Leucine-rich repeat protein kinase family protein	318.694	Chr1_3611021_3611161	238.263	Chr1_3611031_3611171	160	Chr1_3611021_3611161	156.617	Chr1_3611051_3611191
Chr1	3776553	3776765	108	.	1	1	0	-471	47.6696	AT1G11260	ATSTP1,SUGAR TRANSPORTER 1	sugar transporter 1	NA	NA	100.296	Chr1_3776571_3776711	64	Chr1_3776611_3776751	NA	NA
Chr1	3885775	3885975	81	.	1	1	0	-2635	13.6873	AT1G11580	ATPMEPCRA	methylesterase PCR A	NA	NA	NA	NA	NA	NA	NA	NA
Chr1	3993909	3994082	54	.	1	2	0	-203.0;-1076.0	10.2309	AT1G11820;AT1G11840	nan;ATGLX1,glyoxalase I homolog	O-Glycosyl hydrolases family 17 protein;glyoxalase/bleomycin resistance protein/dioxygenase superfamily protein	NA	NA	69.9871	Chr1_3993911_3994051	128	Chr1_3993921_3994061	NA	NA
Chr1	4135909	4136216	118	.	1	2	0	-1816.0;-1295.0	127.601	AT1G12190;AT1G12200	nan	F-box and associated interaction domains-containing protein;Flavin-binding monooxygenase family protein	NA	NA	88.727	Chr1_4135891_4136031	NA	NA	NA	NA
Chr1	4167876	4168075	71	.	1	1	0	-1949	10.0626	AT1G12260	ANAC007,NAC 007,EMB2749,EMBRYO DEFECTIVE 2749,VND4,VASCULAR RELATED NAC-DOMAIN PROTEIN 4	NAC 007	280.702	Chr1_4167841_4167981	266.373	Chr1_4167831_4167971	144	Chr1_4167841_4167981	206.983	Chr1_4167871_4168011
Chr1	4231295	4231737	267	.	1	1	0	-2085	47.2169	AT1G12420	nan	ACT domain repeat 8	54.7385	Chr1_4231541_4231681	NA	NA	80	Chr1_4231561_4231701	95.4845	Chr1_4231561_4231701
Chr1	4339067	4339803	277	.	1	1	0	-2406	31.2362	AT1G12740	nan	cytochrome P450, family 87, subfamily A, polypeptide 2	366.684	Chr1_4339251_4339391	210.345	Chr1_4339331_4339471	256.0;80.0	Chr1_4339231_4339371;Chr1_4339331_4339471	199.775	Chr1_4339281_4339421
Chr1	4340973	4342110	300	.	1	1	0	-99	53.271	AT1G12740	nan	cytochrome P450, family 87, subfamily A, polypeptide 2	255.029	Chr1_4341241_4341381	126.207	Chr1_4341241_4341381	160	Chr1_4341241_4341381	NA	NA
Chr1	4532936	4533240	186	.	1	1	0	-2715	14.7885	AT1G13250	nan	galacturonosyltransferase-like 3	NA	NA	NA	NA	NA	NA	NA	NA
Chr1	4547114	4547429	124	.	1	2	0.10422535211267606;0.027869940278699403	0	24.6759	AT1G13270;AT1G13280	MAP1B,METHIONINE AMINOPEPTIDASE 1B;nan	methionine aminopeptidase 1B;allene oxide cyclase 4	NA	NA	72.1859	Chr1_4547181_4547321	NA	NA	NA	NA
Chr1	4578057	4580283	1234	.	1	1	0	-1347	230.729	AT1G13350	nan	Protein kinase superfamily protein	NA	NA	277.75	Chr1_4579231_4579371	NA	NA	NA	NA
Chr1	4712846	4713732	341	.	1	1	0.151899	0	114.026	AT1G13740	nan	ABI five binding protein 2	544.289	Chr1_4713101_4713241	221.913	Chr1_4713081_4713221	448	Chr1_4713091_4713231	212.411	Chr1_4713121_4713261
Chr1	4894718	4895038	80	.	1	2	0	-2387.0;-2308.0	14.2379	AT1G14330;AT1G14340	nan	Galactose oxidase/kelch repeat superfamily protein;RNA-binding (RRM/RBD/RNP motifs) family protein	283.874	Chr1_4894731_4894871	110.049	Chr1_4894711_4894851	160	Chr1_4894761_4894901	169.163	Chr1_4894741_4894881
Chr1	4913758	4914240	268	.	1	2	0	-592.0;-1251.0	177.317	AT1G14360;AT1G14370	ATUTR3;Kin1,kinase 1,PBL2,PBS1-like 2	UDP-galactose transporter 3;protein kinase 2A	NA	NA	77.1583	Chr1_4913921_4914061	112	Chr1_4913921_4914061	NA	NA
Chr1	4970287	4970645	147	.	1	1	0.0110193	0	10.7586	AT1G14520	nan	myo-inositol oxygenase 1	NA	NA	114.446	Chr1_4970386_4970526	80	Chr1_4970381_4970521	NA	NA
Chr1	4970840	4971171	124	.	1	1	0.109446	0	12.6459	AT1G14530	nan	tobamovirus multiplication-like protein (DUF1084)	NA	NA	105.076	Chr1_4970861_4971001	128	Chr1_4970861_4971001	66.6521	Chr1_4970961_4971101
Chr1	5019230	5019646	190	.	1	2	0	-2523.0;-154.0	33.4297	AT1G14620;AT1G14630	nan	decoy;XRI1-like protein	NA	NA	NA	NA	NA	NA	NA	NA
Chr1	5022457	5022850	235	.	1	1	0	-576	24.9943	AT1G14640	nan	SWAP (Suppressor-of-White-APricot)/surp domain-containing protein	112.428	Chr1_5022631_5022771	135.385	Chr1_5022651_5022791	80	Chr1_5022641_5022781	82.8476	Chr1_5022631_5022771
Chr1	5047625	5047820	111	.	1	1	0.0401235	0	10.5053	AT1G14687	AtHB32,homeobox protein 32,ZHD14,ZINC FINGER HOMEODOMAIN 14	homeobox protein 32	NA	NA	119.036	Chr1_5047691_5047831	80	Chr1_5047651_5047791	64.7819	Chr1_5047661_5047801
Chr1	5385116	5385438	118	.	1	1	0.0607036	0	49.2695	AT1G15660	nan	centromere protein C	NA	NA	329.38	Chr1_5385111_5385251	96	Chr1_5385131_5385271	72.0809	Chr1_5385131_5385271
Chr1	5387175	5387418	99	.	1	1	0	-2534	13.366	AT1G15670	KFB01,Kelch repeat F-box 1,KMD2,KISS ME DEADLY 2	Galactose oxidase/kelch repeat superfamily protein	152.265	Chr1_5387161_5387301	278.324	Chr1_5387181_5387321	64	Chr1_5387161_5387301	206.983	Chr1_5387211_5387351
Chr1	5387711	5389024	778	.	1	1	0	-928	67.7717	AT1G15670	KFB01,Kelch repeat F-box 1,KMD2,KISS ME DEADLY 2	Galactose oxidase/kelch repeat superfamily protein	87.4934	Chr1_5388351_5388491	51.4388	Chr1_5388481_5388621	NA	NA	NA	NA
Chr1	5513836	5514247	235	.	1	1	0.0391304	0	107.037	AT1G16070	AtTLP8,tubby like protein 8	tubby like protein 8	163.442	Chr1_5513981_5514121	NA	NA	NA	NA	208.762	Chr1_5513971_5514111
Chr1	5851595	5851893	127	.	1	1	0.0159774	0	27.8733	AT1G17120	nan	cationic amino acid transporter 8	NA	NA	60.8088	Chr1_5851681_5851821	NA	NA	NA	NA
Chr1	5858412	5858694	176	.	1	1	0.0697674	0	23.5915	AT1G17140	RIP1,ROP INTERACTIVE PARTNER 1	interactor of constitutive active rops 1	NA	NA	56.028	Chr1_5858551_5858691	64	Chr1_5858551_5858691	NA	NA
Chr1	6330976	6331275	133	.	1	1	0	-123	15.3432	AT1G18400	nan	BR enhanced expression 1	151.896	Chr1_6331091_6331231	NA	NA	NA	NA	NA	NA
Chr1	6368931	6369314	235	.	1	1	0.0848117	0	39.7708	AT1G18500	IPMS1,ISOPROPYLMALATE SYNTHASE 1	methylthioalkylmalate synthase-like 4	87.8623	Chr1_6369061_6369201	NA	NA	NA	NA	104.381	Chr1_6369031_6369171
Chr1	6388027	6389004	714	.	1	1	0.0510851	0	121.547	AT1G18560	nan	BED zinc finger and hAT dimerization domain-containing protein	265.063	Chr1_6388741_6388881	NA	NA	192	Chr1_6388711_6388851	97.1729	Chr1_6388741_6388881
Chr1	6400351	6400643	178	.	1	1	0.116196	0	13.4257	AT1G18600	ATRBL12,ARABIDOPSIS RHOMBOID-LIKE PROTEIN 12,AtPARL,PARL,presenilins-associated rhomboid-like protein	RHOMBOID-like protein 12	NA	NA	NA	NA	NA	NA	169.254	Chr1_6400421_6400561
Chr1	6579354	6579721	166	.	1	1	0	-41	19.4389	AT1G19050	nan	response regulator 7	150.79	Chr1_6579411_6579551	119.227	Chr1_6579411_6579551	304	Chr1_6579411_6579551	176.371	Chr1_6579411_6579551
Chr1	6579848	6580074	97	.	1	1	0	-535	10.5605	AT1G19050	nan	response regulator 7	87.4934	Chr1_6579921_6580061	NA	NA	64	Chr1_6579931_6580071	145.85	Chr1_6579941_6580081
Chr1	6633115	6634063	312	.	1	1	0.00330215	0	63.402	AT1G19220	ARF11,AUXIN RESPONSE FACTOR11,IAA22,indole-3-acetic acid inducible 22	auxin response factor 19	384.942	Chr1_6633341_6633481	156.515	Chr1_6633331_6633471	80	Chr1_6633331_6633471	171.033	Chr1_6633331_6633471
Chr1	6634342	6634870	260	.	1	1	0	-1210	107.166	AT1G19220	ARF11,AUXIN RESPONSE FACTOR11,IAA22,indole-3-acetic acid inducible 22	auxin response factor 19	NA	NA	81.5558	Chr1_6634471_6634611	NA	NA	71.99	Chr1_6634491_6634631
Chr1	6837751	6837977	93	.	1	1	0	-1119	14.8501	AT1G19780	ATCNGC8,cyclic nucleotide gated channel 8	cyclic nucleotide gated channel 8	311.612	Chr1_6837831_6837971	81.7474	Chr1_6837791_6837931	96	Chr1_6837811_6837951	68.4314	Chr1_6837811_6837951
Chr1	6883229	6883673	112	.	1	1	0	-2996	16.4048	AT1G19850	ARF5,AUXIN RESPONSE FACTOR 5,IAA24,indole-3-acetic acid inducible 24	Transcriptional factor B3 family protein / auxin-responsive factor AUX/IAA-like protein	229.725	Chr1_6883291_6883431	NA	NA	112	Chr1_6883311_6883451	102.511	Chr1_6883311_6883451
Chr1	7334455	7334697	95	.	1	2	0	-2356.0;-2908.0	17.6452	AT1G20990;AT1G21000	nan	Cysteine/Histidine-rich C1 domain family protein;PLATZ transcription factor family protein	207.004	Chr1_7334511_7334651	156.515	Chr1_7334471_7334611	80	Chr1_7334541_7334681	63.002623705628224;221.39883378108345	Chr1_7334411_7334551;Chr1_7334541_7334681
Chr1	7335404	7335839	185	.	1	1	0	-1766	24.4679	AT1G21000	nan	PLATZ transcription factor family protein	NA	NA	53.829219165129864;56.02801121887668	Chr1_7335461_7335601;Chr1_7335581_7335721	NA	NA	NA	NA
Chr1	7344649	7344826	88	.	1	1	0	-1330	17.6452	AT1G21010	nan	poly polymerase	375.277	Chr1_7344681_7344821	140.166	Chr1_7344671_7344811	464	Chr1_7344671_7344811	224.867	Chr1_7344681_7344821
Chr1	7508932	7509241	178	.	1	1	0.0996453	0	27.1144	AT1G21450	nan	SCARECROW-like 1	55.8453	Chr1_7509101_7509241	NA	NA	80	Chr1_7509051_7509191	145.941	Chr1_7509071_7509211
Chr1	7570815	7571027	83	.	1	1	0.0609391	0	16.0065	AT1G21600	nan	plastid transcriptionally active 6	NA	NA	140.357	Chr1_7570851_7570991	304	Chr1_7570881_7571021	214.1	Chr1_7570851_7570991
Chr1	7663871	7664472	233	.	1	1	0	-1192	50.1332	AT1G21835	nan	Plant thionin family protein	NA	NA	166.077	Chr1_7664071_7664211	96	Chr1_7664041_7664181	70.2107	Chr1_7664061_7664201
Chr1	8075691	8075883	92	.	1	2	0	-655.0;-113.0	13.152	AT1G22810;AT1G22830	nan	Integrase-type DNA-binding superfamily protein;Tetratricopeptide repeat (TPR)-like superfamily protein	120.986	Chr1_8075741_8075881	NA	NA	64	Chr1_8075701_8075841	NA	NA
Chr1	8114017	8114375	149	.	1	2	0	-1957.0;-2911.0	20.7553	AT1G22920;AT1G22930	AJH1,ARABIDOPSIS JAB1 HOMOLOG 1;nan	COP9 signalosome 5A;T-complex protein 11	NA	NA	NA	NA	112	Chr1_8114091_8114231	120.667	Chr1_8114051_8114191
Chr1	8145845	8146107	190	.	1	1	0	-1011	15.5136	AT1G23010	nan	Cupredoxin superfamily protein	95.6821	Chr1_8145981_8146121	142.556	Chr1_8145961_8146101	128	Chr1_8145971_8146111	106.16	Chr1_8145951_8146091
Chr1	8146216	8146985	638	.	1	1	0	-133	10.5839	AT1G23010	nan	Cupredoxin superfamily protein	NA	NA	308.3456500525837;101.3951048008449	Chr1_8146741_8146881;Chr1_8146851_8146991	NA	NA	NA	NA
Chr1	8176797	8177377	261	.	1	1	0	-979	77.6899	AT1G23070	nan	organic solute transporter ostalpha protein (DUF300)	NA	NA	NA	NA	NA	NA	NA	NA
Chr1	8177949	8178302	177	.	1	1	0	-2131	56.6103	AT1G23070	nan	organic solute transporter ostalpha protein (DUF300)	248.685	Chr1_8178021_8178161	235.87235853928857;206.66316272859584	Chr1_8177991_8178131;Chr1_8178121_8178261	344	Chr1_8178031_8178171	107.94	Chr1_8178041_8178181
Chr1	8178698	8179887	378	.	1	1	0	-2880	101.993	AT1G23070	nan	organic solute transporter ostalpha protein (DUF300)	151.158	Chr1_8178981_8179121	141.265	Chr1_8178991_8179131	208	Chr1_8179011_8179151	104.381	Chr1_8178991_8179131
Chr1	8188013	8188455	169	.	1	1	0.102552	0	23.8229	AT1G23090	SULTR33	sulfate transporter 91	NA	NA	NA	NA	NA	NA	NA	NA
Chr1	8193275	8193888	301	.	1	1	0	-1888	124.065	AT1G23100	nan	GroES-like family protein	223.75	Chr1_8193501_8193641	NA	NA	272	Chr1_8193491_8193631	120.576	Chr1_8193571_8193711
Chr1	8429335	8429619	136	.	1	1	0.0727029	0	13.0451	AT1G23860	At-RSZ21,RS-containing zinc finger protein 21,RSZP21,RS-containing zinc finger protein 21,SRZ-21,SRZ21	RS-containing zinc finger protein 21	NA	NA	126.111	Chr1_8429451_8429591	NA	NA	NA	NA
Chr1	8429843	8430219	180	.	1	2	0	-346.0;-1960.0	20.1337	AT1G23860;AT1G23870	At-RSZ21,RS-containing zinc finger protein 21,RSZP21,RS-containing zinc finger protein 21,SRZ-21,SRZ21;ATTPS9,trehalose-phosphatase/synthase 9	RS-containing zinc finger protein 21;trehalose-phosphatase/synthase 9	NA	NA	81.939	Chr1_8429941_8430081	NA	NA	NA	NA
Chr1	8537515	8537689	97	.	1	1	0.0976431	0	18.1222	AT1G24140	nan	Matrixin family protein	161.192	Chr1_8537531_8537671	112.248	Chr1_8537531_8537671	112	Chr1_8537541_8537681	149.409	Chr1_8537531_8537671
Chr1	8727016	8727521	264	.	1	1	0.13764	0	96.6045	AT1G24625	nan	zinc finger protein 7	71.8538	Chr1_8727161_8727301	NA	NA	NA	NA	93.6143	Chr1_8727151_8727291
Chr1	8863618	8863829	133	.	1	1	0.0198273	0	14.228	AT1G25280	AtTLP10,tubby like protein 10	tubby like protein 10	322.789	Chr1_8863631_8863771	65.3979	Chr1_8863671_8863811	144	Chr1_8863661_8863801	147.539	Chr1_8863671_8863811
Chr1	8877729	8877972	112	.	1	1	0.0704117	0	20.0455	AT1G25320	nan	Leucine-rich repeat protein kinase family protein	143.339	Chr1_8877811_8877951	200.783	Chr1_8877831_8877971	NA	NA	NA	NA
Chr1	8908939	8909278	165	.	1	1	0.102541	0	14.297	AT1G25390	LRK10L4,Leaf rust 10 disease-resistance locus receptor- like protein kinase-like 4	Protein kinase superfamily protein	79.3047	Chr1_8909071_8909211	226.502	Chr1_8909081_8909221	160	Chr1_8909041_8909181	95.4845	Chr1_8909071_8909211
Chr1	8909745	8910080	223	.	1	1	0	-412	17.3378	AT1G25390	LRK10L4,Leaf rust 10 disease-resistance locus receptor- like protein kinase-like 4	Protein kinase superfamily protein	159.716	Chr1_8909921_8910061	112.056	Chr1_8909901_8910041	112	Chr1_8909931_8910071	143.98	Chr1_8909941_8910081
Chr1	8910677	8911106	303	.	1	1	0.00636943	0	18.7812	AT1G25400	nan	transmembrane protein	71.4849	Chr1_8910881_8911021	NA	NA	160	Chr1_8910851_8910991	66.5612	Chr1_8910881_8911021
Chr1	8912447	8912608	58	.	1	1	0.0932252	0	11.9243	AT1G25400	nan	transmembrane protein	288.153	Chr1_8912471_8912611	107.467	Chr1_8912451_8912591	272	Chr1_8912451_8912591	136.772	Chr1_8912481_8912621
Chr1	8935340	8935736	273	.	1	1	0.111536	0	41.5245	AT1G25440	nan	B-box type zinc finger protein with CCT domain-containing protein	NA	NA	NA	NA	80	Chr1_8935591_8935731	88.2309	Chr1_8935491_8935631
Chr1	8967230	8967465	120	.	1	1	0.0778403	0	11.4183	AT1G25530	nan	Transmembrane amino acid transporter family protein	128.437	Chr1_8967331_8967471	123.816	Chr1_8967341_8967481	64	Chr1_8967311_8967451	73.7693	Chr1_8967341_8967481
Chr1	8968178	8968429	130	.	1	1	0	-617	17.703	AT1G25530	nan	Transmembrane amino acid transporter family protein	NA	NA	119.036	Chr1_8968231_8968371	NA	NA	167.474	Chr1_8968301_8968441
Chr1	8975272	8975512	122	.	1	2	0	-458.0;-814.0	14.2486	AT1G25540;AT1G25550	MED25,mediator 25;nan	phytochrome and flowering time regulatory protein (PFT1);myb-like transcription factor family protein	NA	NA	357.298	Chr1_8975371_8975511	NA	NA	NA	NA
Chr1	8983497	8984293	529	.	1	1	0	-184	111.625	AT1G25560	AtTEM1,EDF1,ETHYLENE RESPONSE DNA BINDING FACTOR 1	AP2/B3 transcription factor family protein	NA	NA	289.318	Chr1_8983961_8984101	80.0;64.0	Chr1_8983891_8984031;Chr1_8983991_8984131	63.0026	Chr1_8983951_8984091
Chr1	8984888	8985337	161	.	1	1	0	-1575	45.3056	AT1G25560	AtTEM1,EDF1,ETHYLENE RESPONSE DNA BINDING FACTOR 1	AP2/B3 transcription factor family protein	NA	NA	168.084	Chr1_8985011_8985151	128	Chr1_8985001_8985141	70.2107	Chr1_8984971_8985111
Chr1	9338156	9338628	118	.	1	1	0	-219	15.3432	AT1G26930	nan	Galactose oxidase/kelch repeat superfamily protein	152.265	Chr1_9338241_9338381	184.625	Chr1_9338211_9338351	64	Chr1_9338191_9338331	278.973	Chr1_9338231_9338371
Chr1	9410307	9410541	105	.	1	1	0.0546218	0	21.9061	AT1G27100	nan	Actin cross-linking protein	NA	NA	105.076	Chr1_9410361_9410501	80	Chr1_9410361_9410501	59.3531	Chr1_9410351_9410491
Chr1	9492561	9492972	213	.	1	2	0.012360724233983288;0.08083441981747067	0	37.8968	AT1G27320;AT1G27330	AHK3,histidine kinase 3;nan	histidine kinase 3;Ribosome associated membrane protein RAMP4	279.595	Chr1_9492701_9492841	144.947	Chr1_9492671_9492811	64.0;192.0	Chr1_9492661_9492801;Chr1_9492761_9492901	210.541	Chr1_9492701_9492841
Chr1	9531401	9531695	143	.	1	1	0.0348791	0	30.7366	AT1G27440	nan	Exostosin family protein	385.311	Chr1_9531461_9531601	86.5282	Chr1_9531461_9531601	112.0;368.0	Chr1_9531411_9531551;Chr1_9531521_9531661	165.513	Chr1_9531481_9531621
Chr1	9531824	9532182	209	.	1	1	0.15345	0	10.2126	AT1G27450	ATAPT1,ARABIDOPSIS THALIANA ADENINE PHOSPHORIBOSYLTRANSFERASE 1	adenine phosphoribosyl transferase 1	NA	NA	209.961	Chr1_9531931_9532071	NA	NA	NA	NA
Chr1	9650813	9651098	136	.	1	1	0	-1491	14.3315	AT1G27730	ZAT10	salt tolerance zinc finger	264.325	Chr1_9650831_9650971	270.77	Chr1_9650811_9650951	NA	NA	212.411	Chr1_9650831_9650971
Chr1	9651245	9651560	171	.	1	2	0	-1923.0;-2915.0	67.5138	AT1G27730;AT1G27740	ZAT10;nan	salt tolerance zinc finger;root hair defective 6-like 4	184.282	Chr1_9651331_9651471	105.076	Chr1_9651391_9651531	64	Chr1_9651361_9651501	102.602	Chr1_9651381_9651521
Chr1	9807351	9807702	107	.	1	1	0	-453	15.3432	AT1G28110	nan	serine carboxypeptidase-like 45	NA	NA	NA	NA	NA	NA	NA	NA
Chr1	9822607	9823598	360	.	1	1	0	-1571	56.7035	AT1G28130	nan	Auxin-responsive GH3 family protein	NA	NA	189.023	Chr1_9822911_9823051	NA	NA	NA	NA
Chr1	9824172	9825243	887	.	1	1	0.0254237	0	62.6382	AT1G28130	nan	Auxin-responsive GH3 family protein	NA	NA	NA	NA	NA	NA	NA	NA
Chr1	9846410	9846663	115	.	1	1	0	-1850	20.016	AT1G28180	nan	DEAD-box ATP-dependent RNA helicase-like protein	NA	NA	60.6172	Chr1_9846421_9846561	NA	NA	NA	NA
Chr1	9879523	9879686	79	.	1	1	0	-91	10.3559	AT1G28260	nan	Telomerase activating protein Est1	NA	NA	NA	NA	NA	NA	NA	NA
Chr1	9913504	9913802	122	.	1	1	0.182263	0	18.0148	AT1G28310	nan	Dof-type zinc finger DNA-binding family protein	112.428	Chr1_9913601_9913741	235.681	Chr1_9913551_9913691	80	Chr1_9913621_9913761	151.188	Chr1_9913611_9913751
Chr1	10145795	10146216	237	.	1	1	0	-1389	50.2797	AT1G29060	AtSFT12	Target SNARE coiled-coil domain protein	199.553	Chr1_10145921_10146061	154.125	Chr1_10145921_10146061	208	Chr1_10145916_10146056	75.6395	Chr1_10145911_10146051
Chr1	10146485	10146768	128	.	1	1	0	-837	23.515	AT1G29060	AtSFT12	Target SNARE coiled-coil domain protein	NA	NA	164.786	Chr1_10146541_10146681	NA	NA	NA	NA
Chr1	10295772	10296023	135	.	1	1	0	-1143	14.6215	AT1G29400	AML5,MEI2-like protein 5	MEI2-like protein 5	90.6654	Chr1_10295781_10295921	114.255	Chr1_10295771_10295911	NA	NA	NA	NA
Chr1	10297468	10297740	136	.	1	2	0	-2839.0;-2891.0	16.4964	AT1G29400;AT1G29418	AML5,MEI2-like protein 5;nan	MEI2-like protein 5;transmembrane protein	294.866	Chr1_10297501_10297641	191.605	Chr1_10297501_10297641	224	Chr1_10297501_10297641	260.907	Chr1_10297501_10297641
Chr1	10535379	10535900	139	.	1	1	0	-1557	29.2117	AT1G30040	ATGA2OX2,gibberellin 2-oxidase	gibberellin 2-oxidase	NA	NA	88.727	Chr1_10535411_10535551	NA	NA	NA	NA
Chr1	10712901	10714315	891	.	1	2	0	-1235.0;-1167.0	173.675	AT1G30350;AT1G30360	nan	Pectin lyase-like superfamily protein;Early-responsive to dehydration stress protein (ERD4)	352.187	Chr1_10713721_10713861	116.837	Chr1_10713711_10713851	272	Chr1_10713731_10713871	210.541	Chr1_10713721_10713861
Chr1	10715390	10715966	377	.	1	1	0.137941	0	45.0945	AT1G30360	nan	Early-responsive to dehydration stress protein (ERD4)	NA	NA	NA	NA	NA	NA	NA	NA
Chr1	10897818	10898137	91	.	1	1	0.103852	0	30.8504	AT1G30720	nan	FAD-binding Berberine family protein	NA	NA	NA	NA	NA	NA	NA	NA
Chr1	11116773	11117063	186	.	1	2	0	-579.0;-878.0	48.3582	AT1G31130;AT1G31140	nan;AGL63,AGAMOUS-like 63	polyadenylate-binding protein 1-B-binding protein;GORDITA	188.192	Chr1_11116871_11117011	240.462	Chr1_11116891_11117031	NA	NA	264.556	Chr1_11116861_11117001
Chr1	11329167	11329634	329	.	1	1	0.102841	0	29.155	AT1G31650	ATROPGEF14	RHO guanyl-nucleotide exchange factor 14	NA	NA	65.3979	Chr1_11329481_11329621	NA	NA	82.7567	Chr1_11329381_11329521
Chr1	11388315	11388573	170	.	1	1	0	-2626	19.4389	AT1G31780	nan	oligomeric golgi complex subunit	126.961	Chr1_11388381_11388521	142.365	Chr1_11388371_11388511	NA	NA	136.772	Chr1_11388391_11388531
Chr1	11573666	11573882	124	.	1	1	0	-1438	14.4299	AT1G32170	XTR4,xyloglucan endotransglycosylase 4	xyloglucan endotransglucosylase/hydrolase 30	NA	NA	156.707	Chr1_11573711_11573851	112	Chr1_11573741_11573881	NA	NA
Chr1	11626081	11626573	264	.	1	1	0.0959064	0	26.3626	AT1G32240	nan	Homeodomain-like superfamily protein	216.668	Chr1_11626301_11626441	240.653	Chr1_11626301_11626441	128	Chr1_11626301_11626441	206.892	Chr1_11626301_11626441
Chr1	11755777	11756011	164	.	1	1	0	-680	21.3971	AT1G32510	ANAC011,NAC domain containing protein 11	NAC domain containing protein 11	NA	NA	NA	NA	NA	NA	97.2638	Chr1_11755821_11755961
Chr1	11763192	11763425	104	.	1	1	0	-558	37.6811	AT1G32530	nan	RING/U-box superfamily protein	167.167	Chr1_11763231_11763371	116.453606545247;184.43351977666748	Chr1_11763161_11763301;Chr1_11763271_11763411	112	Chr1_11763241_11763381	84.6269	Chr1_11763201_11763341
Chr1	11874458	11874899	305	.	1	1	0.128863	0	77.0184	AT1G32790	nan	CTC-interacting domain 11	NA	NA	51.438838762621096;51.438838762621096	Chr1_11874641_11874781;Chr1_11874741_11874881	NA	NA	68.4314	Chr1_11874651_11874791
Chr1	11978384	11978629	132	.	1	1	0.0717732	0	13.6873	AT1G33060	ANAC014,NAC 014	NAC 014	94.575303494403;344.36726095133736	Chr1_11978381_11978521;Chr1_11978481_11978621	NA	NA	80	Chr1_11978386_11978526	NA	NA
Chr1	12256306	12256697	217	.	1	1	0.0537815	0	58.2625	AT1G33790	nan	jacalin lectin family protein	102.764	Chr1_12256481_12256621	NA	NA	112	Chr1_12256511_12256651	NA	NA
Chr1	12262301	12262627	241	.	1	1	0.205549	0	22.6687	AT1G33800	AtGXMT1,GXM1,glucuronoxylan methyltransferase 1	glucuronoxylan 4-O-methyltransferase-like protein (DUF579)	112.06	Chr1_12262471_12262611	NA	NA	64	Chr1_12262471_12262611	NA	NA
Chr1	13145090	13145320	106	.	1	1	0	-103	15.9101	AT1G35610	nan	Cysteine/Histidine-rich C1 domain family protein	199.922	Chr1_13145111_13145251	130.796	Chr1_13145141_13145281	144	Chr1_13145131_13145271	75.6395	Chr1_13145151_13145291
Chr1	13203548	13203733	80	.	1	1	0	-1612	20.1399	AT1G35670	ATCDPK2,calcium-dependent protein kinase 2,ATCPK11,CPK11	calcium-dependent protein kinase 2	223.381	Chr1_13203541_13203681	56.028	Chr1_13203541_13203681	240	Chr1_13203521_13203661	104.381	Chr1_13203531_13203671
Chr1	13367521	13367956	169	.	1	1	0	-2350	13.9912	AT1G35910	AtTPPD	Haloacid dehalogenase-like hydrolase (HAD) superfamily protein	NA	NA	107.467	Chr1_13367561_13367701	80	Chr1_13367581_13367721	NA	NA
Chr1	16800987	16801309	248	.	1	1	0	-667	32.6477	AT1G44170	ALDH4,aldehyde dehydrogenase 4	aldehyde dehydrogenase 3H1	NA	NA	NA	NA	NA	NA	NA	NA
Chr1	17696150	17696777	281	.	1	2	0	-2264.0;-1821.0	270.466	AT1G47980;AT1G47990	nan;ATGA2OX4,Arabidopsis thaliana gibberellin 2-oxidase 4	desiccation-like protein;gibberellin 2-oxidase 4	NA	NA	65.3979	Chr1_17696381_17696521	64	Chr1_17696306_17696446	NA	NA
Chr1	17697202	17698767	637	.	1	1	0.0695581	0	304.782	AT1G47990	ATGA2OX4,Arabidopsis thaliana gibberellin 2-oxidase 4	gibberellin 2-oxidase 4	78.5668	Chr1_17697761_17697901	86.3366	Chr1_17697781_17697921	NA	NA	81.0683	Chr1_17697741_17697881
Chr1	17834112	17834328	116	.	1	1	0	-704	12.6459	AT1G48280	nan	hydroxyproline-rich glycoprotein family protein	NA	NA	301.079	Chr1_17834181_17834321	NA	NA	NA	NA
Chr1	18077447	18078068	284	.	1	2	0	-1043.0;-2340.0	56.6899	AT1G48870;AT1G48880	nan	Transducin/WD40 repeat-like superfamily protein;TRICHOME BIREFRINGENCE-LIKE 7	NA	NA	NA	NA	NA	NA	NA	NA
Chr1	18118520	18118880	216	.	1	1	0.135798	0	40.9802	AT1G48980	nan	2-oxoglutarate (2OG) and Fe(II)-dependent oxygenase superfamily protein	168.643	Chr1_18118701_18118841	221.913	Chr1_18118701_18118841	32	Chr1_18118671_18118811	238.529	Chr1_18118661_18118801
Chr1	18200480	18201785	945	.	1	1	0	-104	45.1793	AT1G49210	nan	RING/U-box superfamily protein	NA	NA	217.132	Chr1_18201391_18201531	NA	NA	50.3657	Chr1_18201331_18201471
Chr1	18204687	18205369	460	.	1	1	0	-565	20.6531	AT1G49220	nan	RING/U-box superfamily protein	NA	NA	NA	NA	NA	NA	NA	NA
Chr1	18207538	18209011	498	.	1	1	0	-183	98.4228	AT1G49230	ATL78,Arabidopsis T%C3%B3xicos en Levadura 78,AtATL78	RING/U-box superfamily protein	NA	NA	240.462	Chr1_18207971_18208111	80	Chr1_18207981_18208121	77.4188	Chr1_18207981_18208121
Chr1	18239909	18240143	137	.	1	1	0	-1413	12.0922	AT1G49310	nan	transmembrane protein	111.322	Chr1_18239941_18240081	179.653	Chr1_18239961_18240101	64	Chr1_18239931_18240071	246.582	Chr1_18239961_18240101
Chr1	18341217	18341467	135	.	1	1	0	-984	21.9061	AT1G49560	nan	Homeodomain-like superfamily protein	65.1408	Chr1_18341271_18341411	NA	NA	NA	NA	129.564	Chr1_18341321_18341461
Chr1	18679958	18680347	185	.	1	1	0.131185	0	21.6712	AT1G50420	SCL-3,SCARECROW-LIKE 3	scarecrow-like 3	NA	NA	121.618	Chr1_18680031_18680171	NA	NA	77.41880341495832;52.23593060542464	Chr1_18680011_18680151;Chr1_18680141_18680281
Chr1	18691564	18691870	182	.	1	2	0	-1062.0;-1774.0	19.5991	AT1G50450;AT1G50460	nan;ATHKL1	Saccharopine dehydrogenase;hexokinase-like 1	168.274	Chr1_18691731_18691871	NA	NA	NA	NA	79.1981	Chr1_18691711_18691851
Chr1	18740494	18740956	348	.	1	2	0	-846.0;-1071.0	13.7056	AT1G50600;AT1G50610	nan	scarecrow-like 5;Leucine-rich repeat protein kinase family protein	NA	NA	193.612	Chr1_18740711_18740851	64	Chr1_18740711_18740851	NA	NA
Chr1	19578564	19578726	78	.	1	1	0	-2699	13.6873	AT1G52560	nan	HSP20-like chaperones superfamily protein	163.995	Chr1_19578551_19578691	93.3162	Chr1_19578571_19578711	56	Chr1_19578571_19578711	167.384	Chr1_19578531_19578671
Chr1	19934364	19934608	65	.	1	2	0	-2871.0;-379.0	11.5544	AT1G53420;AT1G53430	nan	Leucine-rich repeat transmembrane protein kinase	NA	NA	58.4184	Chr1_19934381_19934521	64	Chr1_19934361_19934501	52.2359	Chr1_19934361_19934501
Chr1	20059970	20060406	253	.	1	1	0	-999	55.4802	AT1G53730	nan	STRUBBELIG-receptor family 6	111.322	Chr1_20060111_20060251	97.9053	Chr1_20060111_20060251	NA	NA	77.4188	Chr1_20060101_20060241
Chr1	20060994	20061389	245	.	1	1	0	-16	34.8261	AT1G53730	nan	STRUBBELIG-receptor family 6	NA	NA	67.7883	Chr1_20061161_20061301	NA	NA	NA	NA
Chr1	20159762	20160044	75	.	1	1	0.123902	0	16.4834	AT1G54010	GLL23,GDSL-like lipase 23	GDSL-like Lipase/Acylhydrolase superfamily protein	NA	NA	NA	NA	NA	NA	NA	NA
Chr1	20421283	20421620	209	.	1	2	0	-128.0;-1211.0	39.2228	AT1G54710;AT1G54720	ATATG18H,homolog of yeast autophagy 18 (ATG18) H;nan	autophagy 18h-like protein;early-responsive to dehydration protein-related / ERD protein-like protein	431.492	Chr1_20421401_20421541	186.824	Chr1_20421361_20421501	208	Chr1_20421391_20421531	147.539	Chr1_20421391_20421531
Chr1	20426937	20427314	183	.	1	1	0.0643016	0	37.7297	AT1G54730	nan	Major facilitator superfamily protein	183.913	Chr1_20427081_20427221	161.296	Chr1_20427101_20427241	128	Chr1_20427071_20427211	169.163	Chr1_20427081_20427221
Chr1	20651436	20651657	96	.	1	1	0	-2546	16.9121	AT1G55330	ATAGP21,ARABINOGALACTAN PROTEIN 21	arabinogalactan protein 21	312.719	Chr1_20651441_20651581	100.679	Chr1_20651411_20651551	192	Chr1_20651401_20651541	138.551	Chr1_20651441_20651581
Chr1	20784241	20785279	351	.	1	1	0	-225	167.084	AT1G55610	nan	BRI1 like	NA	NA	NA	NA	NA	NA	NA	NA
Chr1	20785536	20785819	77	.	1	1	0	-1520	16.7949	AT1G55610	nan	BRI1 like	326.883	Chr1_20785571_20785711	182.426	Chr1_20785591_20785731	NA	NA	215.879	Chr1_20785591_20785731
Chr1	20812699	20813291	302	.	1	1	0.0744396	0	156.101	AT1G55690	nan	Sec14p-like phosphatidylinositol transfer family protein	287.415	Chr1_20812991_20813131	132.995	Chr1_20812991_20813131	NA	NA	122.447	Chr1_20812921_20813061
Chr1	20815062	20815347	108	.	1	1	0	-2002	20.0455	AT1G55690	nan	Sec14p-like phosphatidylinositol transfer family protein	80.7804	Chr1_20815111_20815251	114.446	Chr1_20815101_20815241	NA	NA	80.9774	Chr1_20815061_20815201
Chr1	20821256	20821466	118	.	1	1	0	-125	14.7885	AT1G55700	nan	Cysteine/Histidine-rich C1 domain family protein	281.44	Chr1_20821251_20821391	137.775	Chr1_20821241_20821381	112	Chr1_20821241_20821381	232.166	Chr1_20821251_20821391
Chr1	21057577	21057751	106	.	1	1	0	-1	13.1401	AT1G56240	AtPP2-B13,phloem protein 2-B13	phloem protein 2-B13	NA	NA	90.9258	Chr1_21057681_21057821	NA	NA	NA	NA
Chr1	21060569	21060788	123	.	1	1	0	-2993	21.2824	AT1G56240	AtPP2-B13,phloem protein 2-B13	phloem protein 2-B13	446.024	Chr1_21060611_21060751	150.635	Chr1_21060591_21060731	304	Chr1_21060611_21060751	181.709	Chr1_21060631_21060771
Chr1	21062881	21063176	181	.	1	1	0.108781	0	39.2228	AT1G56250	AtPP2-B14,phloem protein 2-B14,VBF,VIP1-binding F-box protein	phloem protein 2-B14	NA	NA	93.3162	Chr1_21063021_21063161	NA	NA	55.84	Chr1_21063021_21063161
Chr1	21063572	21064094	387	.	1	1	0	-526	26.5933	AT1G56250	AtPP2-B14,phloem protein 2-B14,VBF,VIP1-binding F-box protein	phloem protein 2-B14	NA	NA	137.775	Chr1_21063871_21064011	NA	NA	108.03	Chr1_21063871_21064011
Chr1	21261954	21262422	173	.	1	1	0	-1981	10.4024	AT1G56710	nan	Pectin lyase-like superfamily protein	208.479	Chr1_21262121_21262261	116.645	Chr1_21262081_21262221	64	Chr1_21262111_21262251	142.11	Chr1_21262091_21262231
Chr1	21443384	21443608	134	.	1	1	0	-349	17.9733	AT1G57990	ATPUP18,purine permease 18	purine permease 18	392.762	Chr1_21443481_21443621	95.8981	Chr1_21443481_21443621	208	Chr1_21443491_21443631	91.835	Chr1_21443501_21443641
Chr1	21539797	21540221	267	.	1	1	0.0978879	0	225.256	AT1G58180	ATBCA6,A. THALIANA BETA CARBONIC ANHYDRASE 6	beta carbonic anhydrase 6	64.4029	Chr1_21539931_21540071	NA	NA	NA	NA	NA	NA
Chr1	21541122	21541489	132	.	1	1	0.0486996	0	30.165	AT1G58190	AtRLP9,receptor like protein 9	receptor like protein 9	NA	NA	NA	NA	NA	NA	NA	NA
Chr1	21583079	21583377	129	.	1	1	0	-710	26.6125	AT1G58242	nan	Plant thionin family protein	NA	NA	109.666	Chr1_21583131_21583271	NA	NA	70.2107	Chr1_21583161_21583301
Chr1	21929047	21929408	233	.	1	1	0.0662142	0	20.6693	AT1G59660	nan	Nucleoporin autopeptidase	NA	NA	74.7679	Chr1_21929231_21929371	64	Chr1_21929201_21929341	NA	NA
Chr1	22099546	22100143	163	.	1	1	0	-2927	43.7328	AT1G60010	nan	D-ribose-binding periplasmic protein	183.913	Chr1_22099611_22099751	56.028	Chr1_22099591_22099731	64	Chr1_22099611_22099751	138.551	Chr1_22099601_22099741
Chr1	23166200	23166440	117	.	1	1	0	-2327	13.6873	AT1G62570	nan	flavin-monooxygenase glucosinolate S-oxygenase 4	295.604	Chr1_23166291_23166431	NA	NA	112	Chr1_23166291_23166431	217.658	Chr1_23166271_23166411
Chr1	23768865	23769050	105	.	1	1	0	-724	12.6175	AT1G64060	ATRBOH F,respiratory burst oxidase protein F,ATRBOHF,ARABIDOPSIS THALIANA RESPIRATORY BURST OXIDASE HOMOLOG F,RBOHAP108,RBOHF,RESPIRATORY BURST OXIDASE PROTEIN F	respiratory burst oxidase protein F	144.077	Chr1_23768881_23769021	221.913	Chr1_23768891_23769031	144	Chr1_23768851_23768991	99.0431	Chr1_23768881_23769021
Chr1	23907943	23908557	500	.	1	1	0	-2467	48.5275	AT1G64390	AtGH9C2,glycosyl hydrolase 9C2	glycosyl hydrolase 9C2	208.111	Chr1_23908391_23908531	135.385	Chr1_23908351_23908491	96	Chr1_23908361_23908501	93.6143	Chr1_23908381_23908521
Chr1	24163594	24163838	113	.	1	1	0.0188206	0	15.9961	AT1G65040	AtHrd1B,homolog of yeast Hrd1	RING/U-box superfamily protein	128.068	Chr1_24163621_24163761	NA	NA	112	Chr1_24163631_24163771	66.5612	Chr1_24163621_24163761
Chr1	24553007	24553249	134	.	1	1	0.0408508	0	20.6608	AT1G65960	nan	glutamate decarboxylase 2	120.617	Chr1_24553131_24553271	177.262	Chr1_24553051_24553191	NA	NA	187.138	Chr1_24553081_24553221
Chr1	24808436	24808835	127	.	1	1	0	-880	37.9356	AT1G66480	nan	plastid movement impaired 2	404.491	Chr1_24808491_24808631	77.1583	Chr1_24808451_24808591	480	Chr1_24808461_24808601	108.03	Chr1_24808471_24808611
Chr1	24968405	24969174	408	.	1	2	0	-820.0;-763.0	154.215	AT1G66920;AT1G66930	nan;LRK10L2,Leaf rust 10 disease-resistance locus receptor- like protein kinase-like2	Protein kinase superfamily protein	NA	NA	174.872	Chr1_24968681_24968821	NA	NA	NA	NA
Chr1	25169812	25170334	294	.	1	1	0	-106	32.6015	AT1G67260	nan	TCP family transcription factor	NA	NA	142.365	Chr1_25170051_25170191	NA	NA	NA	NA
Chr1	25177147	25177759	224	.	1	1	0	-918	138.101	AT1G67265	DVL3,DEVIL 3	ROTUNDIFOLIA like 21	207.373	Chr1_25177281_25177421	338.558	Chr1_25177271_25177411	128	Chr1_25177281_25177421	104.472	Chr1_25177291_25177431
Chr1	25177994	25178335	121	.	1	1	0	-1765	17.6452	AT1G67265	DVL3,DEVIL 3	ROTUNDIFOLIA like 21	135.15	Chr1_25177991_25178131	273.352	Chr1_25178001_25178141	96	Chr1_25178001_25178141	77.4188	Chr1_25178016_25178156
Chr1	25397041	25397450	165	.	1	1	0	-1793	72.2974	AT1G67740	YCF32	photosystem II BY	NA	NA	NA	NA	NA	NA	NA	NA
Chr1	25403221	25403482	137	.	1	1	0.12536	0	28.1419	AT1G67750	nan	Pectate lyase family protein	78.9357	Chr1_25403291_25403431	184.434	Chr1_25403321_25403461	112	Chr1_25403321_25403461	81.0683	Chr1_25403281_25403421
Chr1	25409213	25409603	123	.	1	1	0.169418	0	20.4951	AT1G67770	nan	terminal EAR1-like 2	NA	NA	NA	NA	NA	NA	NA	NA
Chr1	25466680	25466866	101	.	1	1	0.0319917	0	31.2362	AT1G67900	nan	Phototropic-responsive NPH3 family protein	231.57	Chr1_25466701_25466841	196.194	Chr1_25466691_25466831	96	Chr1_25466691_25466831	183.579	Chr1_25466701_25466841
Chr1	25622220	25622870	380	.	1	1	0.351555	0	120.567	AT1G68360	GIS3,GLABROUS INFLORESCENCE STEMS 3	C2H2 and C2HC zinc fingers superfamily protein	79.3047	Chr1_25622471_25622611	140.166	Chr1_25622481_25622621	64	Chr1_25622581_25622721	NA	NA
Chr1	25638287	25638577	158	.	1	1	0	-826	27.1144	AT1G68380	nan	Core-2/I-branching beta-1,6-N-acetylglucosaminyltransferase family protein	NA	NA	NA	NA	NA	NA	NA	NA
Chr1	25645602	25646540	261	.	1	2	0.0016265452179570592;0.15609452736318408	0	81.7461	AT1G68390;AT1G68400	nan	Core-2/I-branching beta-1,6-N-acetylglucosaminyltransferase family protein;leucine-rich repeat transmembrane protein kinase family protein	456.058	Chr1_25645751_25645891	231.283186083033;84.13781100269598	Chr1_25645751_25645891;Chr1_25645851_25645991	176	Chr1_25645811_25645951	140.331	Chr1_25645801_25645941
Chr1	25719226	25719387	87	.	1	1	0	-571	13.6873	AT1G68540	CCRL6,cinnamoyl coA reductase-like 6	NAD(P)-binding Rossmann-fold superfamily protein	NA	NA	70.1787	Chr1_25719261_25719401	80	Chr1_25719271_25719411	52.2359	Chr1_25719261_25719401
Chr1	25878909	25879348	188	.	1	1	0	-807	77.6899	AT1G68840	AtRAV2,EDF2,ETHYLENE RESPONSE DNA BINDING FACTOR 2,RAP2.8,RELATED TO AP2 8,TEM2,TEMPRANILLO 2	related to ABI3/VP1 2	227.291	Chr1_25879001_25879141	60.8088	Chr1_25879021_25879161	176	Chr1_25879031_25879171	63.0026	Chr1_25879006_25879146
Chr1	25912625	25912894	113	.	1	2	0	-1349.0;-2082.0	26.4482	AT1G68910;AT1G68920	nan;CIL1,CIB1 Like protein 1	WPP domain-interacting protein 2;basic helix-loop-helix (bHLH) DNA-binding superfamily protein	192.102	Chr1_25912671_25912811	63.0076	Chr1_25912631_25912771	160	Chr1_25912641_25912781	61.2233	Chr1_25912661_25912801
Chr1	25951654	25951895	123	.	1	1	0	-2315	20.3884	AT1G69030	nan	BSD domain-containing protein	148.724	Chr1_25951721_25951861	154.125	Chr1_25951681_25951821	240	Chr1_25951751_25951891	120.486	Chr1_25951691_25951831
Chr1	25984801	25985201	213	.	1	1	0.0986193	0	36.3283	AT1G69120	AGL7,AGAMOUS-like 7,AtAP1	K-box region and MADS-box transcription factor family protein	79.6736	Chr1_25984961_25985101	135.385	Chr1_25984961_25985101	NA	NA	188.917	Chr1_25984961_25985101
Chr1	25986236	25986864	276	.	1	1	0.02786	0	96.3816	AT1G69120	AGL7,AGAMOUS-like 7,AtAP1	K-box region and MADS-box transcription factor family protein	488.813	Chr1_25986431_25986571	196.385	Chr1_25986481_25986621	616	Chr1_25986441_25986581	457.123	Chr1_25986431_25986571
Chr1	26093104	26093650	344	.	1	1	0.13182	0	42.0105	AT1G69420	nan	DHHC-type zinc finger family protein	NA	NA	72.3775	Chr1_26093351_26093491	NA	NA	64.7819	Chr1_26093331_26093471
Chr1	26241567	26242114	247	.	1	1	0	-725	33.1052	AT1G69760	nan	suppressor SRP40-like protein	56.2142	Chr1_26241731_26241871	98.0969	Chr1_26241761_26241901	NA	NA	NA	NA
Chr1	26242421	26243222	643	.	1	1	0	-1579	36.8329	AT1G69760	nan	suppressor SRP40-like protein	176.094	Chr1_26242931_26243071	170.666	Chr1_26242961_26243101	NA	NA	169.163	Chr1_26242951_26243091
Chr1	26302810	26303346	380	.	1	1	0	-2127	57.2627	AT1G69850	AIT1,ABA-importing transporter 1,ATNRT1:2,nitrate transporter 1:2,AtNPF4.6,NPF4.6,NRT1/ PTR family 4.6,NRT1.2,NTL1	nitrate transporter 1:2	NA	NA	NA	NA	NA	NA	NA	NA
Chr1	26366266	26366509	127	.	1	1	0	-1389	25.61	AT1G70000	nan	myb-like transcription factor family protein	55.1074	Chr1_26366341_26366481	116.645	Chr1_26366391_26366531	80	Chr1_26366341_26366481	68.4314	Chr1_26366341_26366481
Chr1	26475373	26475988	228	.	1	1	0	-541	84.2243	AT1G70290	ATTPS8,ATTPSC	trehalose-6-phosphatase synthase S8	55.4764	Chr1_26475481_26475621	156.515	Chr1_26475501_26475641	272	Chr1_26475491_26475631	NA	NA
Chr1	26587550	26587848	167	.	1	1	0.0268966	0	27.2539	AT1G70520	ASG6,ALTERED SEED GERMINATION 6	cysteine-rich RLK (RECEPTOR-like protein kinase) 2	NA	NA	60.8088	Chr1_26587601_26587741	NA	NA	NA	NA
Chr1	26660805	26661168	134	.	1	1	0.0862438	0	39.2228	AT1G70710	ATGH9B1,glycosyl hydrolase 9B1,CEL1,CELLULASE 1	glycosyl hydrolase 9B1	142.601	Chr1_26660851_26660991	182.235	Chr1_26660921_26661061	80	Chr1_26660826_26660966	122.356	Chr1_26660861_26661001
Chr1	26717364	26717650	137	.	1	1	0	-464	31.896	AT1G70850	nan	MLP-like protein 34	NA	NA	NA	NA	NA	NA	NA	NA
Chr1	26727482	26728246	467	.	1	1	0.38022	0	102.105	AT1G70895	nan	CLAVATA3/ESR-RELATED 17	NA	NA	98.0969	Chr1_26727851_26727991	NA	NA	55.7945	Chr1_26727921_26728061
Chr1	26963941	26964412	324	.	1	1	0.125288	0	32.9307	AT1G71695	nan	Peroxidase superfamily protein	NA	NA	86.3366	Chr1_26964211_26964351	NA	NA	NA	NA
Chr1	26977221	26977625	165	.	1	1	0.0540107	0	43.0286	AT1G71710	nan	DNAse I-like superfamily protein	NA	NA	135.577	Chr1_26977261_26977401	96	Chr1_26977321_26977461	NA	NA
Chr1	26981704	26982159	147	.	1	2	0	-659.0;-1456.0	34.7991	AT1G71710;AT1G71720	nan;RLSB,RbcL mRNA S1 binding domain protein	DNAse I-like superfamily protein;Nucleic acid-binding proteins superfamily	346.433	Chr1_26981851_26981991	225.403	Chr1_26981851_26981991	128	Chr1_26981841_26981981	203.424	Chr1_26981851_26981991
Chr1	27105517	27106653	318	.	1	1	0.0611646	0	169.877	AT1G72000	nan	Plant neutral invertase family protein	208.848	Chr1_27105751_27105891	318.911	Chr1_27105751_27105891	128	Chr1_27105821_27105961	129.564	Chr1_27105761_27105901
Chr1	27146753	27147118	137	.	1	2	0	-1432.0;-1143.0	49.3272	AT1G72141;AT1G72150	nan	transmembrane protein;PATELLIN 1	NA	NA	163.686	Chr1_27146811_27146951	NA	NA	NA	NA
Chr1	27148354	27148532	84	.	1	1	0.0651061	0	11.2108	AT1G72150	nan	PATELLIN 1	161.192	Chr1_27148321_27148461	NA	NA	NA	NA	NA	NA
Chr1	27177591	27178072	146	.	1	1	0	-1386	14.7538	AT1G72210	bHLH096,bHLH96	basic helix-loop-helix (bHLH) DNA-binding superfamily protein	NA	NA	230.9	Chr1_27177721_27177861	NA	NA	90.0557	Chr1_27177731_27177871
Chr1	27178959	27180080	648	.	1	1	0.207736	0	89.6907	AT1G72210	bHLH096,bHLH96	basic helix-loop-helix (bHLH) DNA-binding superfamily protein	150.79	Chr1_27179521_27179661	187.015	Chr1_27179531_27179671	48	Chr1_27179536_27179676	145.85021535248234;140.33054375699857	Chr1_27179491_27179631;Chr1_27179591_27179731
Chr1	27224848	27225158	154	.	1	1	0	-507	20.4951	AT1G72310	nan	RING/U-box superfamily protein	249.423	Chr1_27225001_27225141	NA	NA	176	Chr1_27225001_27225141	NA	NA
Chr1	27362889	27363191	110	.	1	2	0	-1866.0;-2581.0	12.1922	AT1G72680;AT1G72700	ATCAD1,CINNAMYL ALCOHOL DEHYDROGENASE 1;nan	cinnamyl-alcohol dehydrogenase;ATPase E1-E2 type family protein / haloacid dehalogenase-like hydrolase family protein	NA	NA	105.076	Chr1_27362901_27363041	NA	NA	NA	NA
Chr1	27363870	27364125	102	.	1	2	0	-2847.0;-1647.0	13.2446	AT1G72680;AT1G72700	ATCAD1,CINNAMYL ALCOHOL DEHYDROGENASE 1;nan	cinnamyl-alcohol dehydrogenase;ATPase E1-E2 type family protein / haloacid dehalogenase-like hydrolase family protein	NA	NA	72.1859	Chr1_27363961_27364101	144	Chr1_27363861_27364001	NA	NA
Chr1	27408229	27408819	275	.	1	1	0	-9	122.421	AT1G72830	ATHAP2C,HAP2C	nuclear factor Y, subunit A3	NA	NA	NA	NA	NA	NA	NA	NA
Chr1	27473535	27473735	126	.	1	1	0.030012	0	12.1059	AT1G73020	nan	anoctamin-like protein	354.77	Chr1_27473591_27473731	119.227	Chr1_27473581_27473721	240	Chr1_27473571_27473711	185.404	Chr1_27473591_27473731
Chr1	27572288	27572730	206	.	1	2	0	-2466.0;-384.0	29.9152	AT1G73330;AT1G73340	ATDR4,drought-repressed 4;nan	drought-repressed 4;Cytochrome P450 superfamily protein	545.027	Chr1_27572441_27572581	250.023	Chr1_27572411_27572551	368	Chr1_27572411_27572551	243.023	Chr1_27572441_27572581
Chr1	27595934	27596486	316	.	1	2	0	-183.0;-1547.0	76.2288	AT1G73390;AT1G73400	nan	Endosomal targeting BRO1-like domain-containing protein;Pentatricopeptide repeat (PPR) superfamily protein	319.8011165221648;63.665081366649936	Chr1_27596141_27596281;Chr1_27596241_27596381	184.434	Chr1_27596121_27596261	240	Chr1_27596111_27596251	124.226	Chr1_27596211_27596351
Chr1	27666774	27667363	337	.	1	1	0	-1789	91.683	AT1G73600	NMT,NMT3	S-adenosyl-L-methionine-dependent methyltransferases superfamily protein	NA	NA	NA	NA	NA	NA	NA	NA
Chr1	27667602	27668022	273	.	1	1	0	-1130	39.2228	AT1G73600	NMT,NMT3	S-adenosyl-L-methionine-dependent methyltransferases superfamily protein	55.1074	Chr1_27667791_27667931	163.495	Chr1_27667861_27668001	NA	NA	52.2359	Chr1_27667741_27667881
Chr1	27869198	27869430	134	.	1	1	0	-831	15.9079	AT1G74110	nan	cytochrome P450, family 78, subfamily A, polypeptide 10	467.05	Chr1_27869281_27869421	175.255	Chr1_27869271_27869411	256	Chr1_27869271_27869411	203.333	Chr1_27869281_27869421
Chr1	27881123	27881568	278	.	1	1	0.127947	0	36.9826	AT1G74150	nan	Galactose oxidase/kelch repeat superfamily protein	152.265	Chr1_27881341_27881481	265.98936202809267;216.94090366798042	Chr1_27881301_27881441;Chr1_27881401_27881541	96	Chr1_27881291_27881431	367.067	Chr1_27881301_27881441
Chr1	27884132	27884309	81	.	1	1	0	-1602	10.9685	AT1G74160	nan	LONGIFOLIA protein	NA	NA	93.5077	Chr1_27884101_27884241	112	Chr1_27884151_27884291	81.0228	Chr1_27884141_27884281
Chr1	27952171	27952521	182	.	1	2	0	-504.0;-1608.0	13.0451	AT1G74340;AT1G74360	nan	dolichol phosphate-mannose biosynthesis regulatory protein-like protein;Leucine-rich repeat protein kinase family protein	175.725	Chr1_27952251_27952391	208.14573545299316;179.65275897164997	Chr1_27952241_27952381;Chr1_27952341_27952481	80	Chr1_27952231_27952371	241.244	Chr1_27952241_27952381
Chr1	28067685	28067998	82	.	1	2	0	-2915.0;-2297.0	14.2343	AT1G74690;AT1G74710	nan;ATICS1,ARABIDOPSIS ISOCHORISMATE SYNTHASE 1,ICS1,ISOCHORISMATE SYNTHASE 1,SID2,SALICYLIC ACID INDUCTION DEFICIENT 2	IQ-domain 31;ADC synthase superfamily protein	342.154	Chr1_28067721_28067861	116.645	Chr1_28067641_28067781	224	Chr1_28067721_28067861	206.983	Chr1_28067741_28067881
Chr1	28083655	28083996	220	.	1	2	0	-985.0;-1757.0	16.4834	AT1G74740;AT1G74750	ATCPK30,CDPK1A,CALCIUM-DEPENDENT PROTEIN KINASE 1A;nan	calcium-dependent protein kinase 30;Pentatricopeptide repeat (PPR) superfamily protein	NA	NA	90.9258	Chr1_28083821_28083961	NA	NA	NA	NA
Chr1	28189133	28189420	125	.	1	1	0.12376	0	105.729	AT1G75090	nan	DNA glycosylase superfamily protein	160.085	Chr1_28189251_28189391	329.572	Chr1_28189251_28189391	64	Chr1_28189241_28189381	80.9774	Chr1_28189151_28189291
Chr1	28189678	28190229	218	.	1	1	0.0375162	0	15.2176	AT1G75090	nan	DNA glycosylase superfamily protein	71.8538	Chr1_28189791_28189931	NA	NA	NA	NA	NA	NA
Chr1	28218671	28218824	84	.	1	1	0.0438301	0	12.6556	AT1G75180	nan	Erythronate-4-phosphate dehydrogenase family protein	NA	NA	95.7065	Chr1_28218711_28218851	NA	NA	84.6269	Chr1_28218666_28218806
Chr1	28219235	28219583	170	.	1	1	0	-435	33.3995	AT1G75180	nan	Erythronate-4-phosphate dehydrogenase family protein	NA	NA	NA	NA	NA	NA	NA	NA
Chr1	28220175	28220562	210	.	1	1	0	-1375	40.6814	AT1G75180	nan	Erythronate-4-phosphate dehydrogenase family protein	120.248	Chr1_28220261_28220401	NA	NA	192	Chr1_28220251_28220391	81.0683	Chr1_28220261_28220401
Chr1	28312679	28312988	141	.	1	1	0	-391	52.6198	AT1G75440	nan	ubiquitin-conjugating enzyme 16	159.347	Chr1_28312791_28312931	130.796	Chr1_28312771_28312911	240	Chr1_28312791_28312931	NA	NA
Chr1	28315727	28316072	141	.	1	1	0.0880551	0	10.3288	AT1G75450	ATCKX5,ARABIDOPSIS THALIANA CYTOKININ OXIDASE 5,ATCKX6,CYTOKININ OXIDASE 6	cytokinin oxidase 5	143.708	Chr1_28315801_28315941	121.426	Chr1_28315811_28315951	160	Chr1_28315831_28315971	160.17551169822445;55.794533850963184	Chr1_28315751_28315891;Chr1_28315861_28316001
Chr1	28376088	28376250	87	.	1	2	0	-2788.0;-1127.0	12.0922	AT1G75560;AT1G75580	nan;SAUR51,SMALL AUXIN UPREGULATED RNA 51	zinc knuckle (CCHC-type) family protein;SAUR-like auxin-responsive protein family	NA	NA	100.296	Chr1_28376111_28376251	128	Chr1_28376091_28376231	NA	NA
Chr1	28376817	28377269	218	.	1	1	0	-108	23.8229	AT1G75580	SAUR51,SMALL AUXIN UPREGULATED RNA 51	SAUR-like auxin-responsive protein family	184.651	Chr1_28376901_28377041	NA	NA	112	Chr1_28376991_28377131	NA	NA
Chr1	28546294	28546549	136	.	1	1	0	-587	29.7073	AT1G76065	nan	LYR family of Fe/S cluster biogenesis protein	96.4199	Chr1_28546391_28546531	91.1174	Chr1_28546391_28546531	64	Chr1_28546401_28546541	NA	NA
Chr1	28564084	28564530	216	.	1	1	0.0212404	0	31.3306	AT1G76130	ATAMY2,ARABIDOPSIS THALIANA ALPHA-AMYLASE-LIKE 2	alpha-amylase-like 2	NA	NA	NA	NA	144	Chr1_28564271_28564411	NA	NA
Chr1	28607801	28608228	273	.	1	1	0.153487	0	40.8929	AT1G76250	nan	transmembrane protein	NA	NA	NA	NA	64	Chr1_28607981_28608121	NA	NA
Chr1	28630625	28631133	206	.	1	1	0.0529716	0	36.4446	AT1G76310	nan	CYCLIN B24	319.432	Chr1_28630771_28630911	140.166	Chr1_28630771_28630911	144	Chr1_28630731_28630871	95.3936	Chr1_28630731_28630871
Chr1	28637095	28638081	626	.	1	2	0	-128.0;-1372.0	47.4609	AT1G76340;AT1G76350	nan;NLP5,NIN-like protein 5	golgi nucleotide sugar transporter 3;Plant regulator RWP-RK family protein	NA	NA	175.06358651539438;97.90532837146273	Chr1_28637591_28637731;Chr1_28637701_28637841	NA	NA	NA	NA
Chr1	28638179	28638843	408	.	1	2	0	-1212.0;-610.0	20.7126	AT1G76340;AT1G76350	nan;NLP5,NIN-like protein 5	golgi nucleotide sugar transporter 3;Plant regulator RWP-RK family protein	176.094	Chr1_28638491_28638631	NA	NA	80	Chr1_28638581_28638721	143.88914700253713;69.27562106711466	Chr1_28638481_28638621;Chr1_28638581_28638721
Chr1	28647662	28648127	267	.	1	1	0	-942	25.4053	AT1G76360	nan	Protein kinase superfamily protein	NA	NA	192.512	Chr1_28647841_28647981	80	Chr1_28647821_28647961	NA	NA
Chr1	28745595	28745879	146	.	1	1	0	-954	12.6175	AT1G76600	nan	poly polymerase	NA	NA	51.2473	Chr1_28745671_28745811	NA	NA	NA	NA
Chr1	28928850	28929191	150	.	1	2	0	-1460.0;-2928.0	25.0089	AT1G76980;AT1G76990	nan	patatin-like phospholipase domain protein;ACT domain repeat 3	345.105	Chr1_28928861_28929001	121.426	Chr1_28928951_28929091	80	Chr1_28928951_28929091	172.722	Chr1_28928901_28929041
Chr1	29132780	29133081	137	.	1	1	0	-2823	24.8844	AT1G77530	nan	O-methyltransferase family protein	209.586	Chr1_29132811_29132951	190.314	Chr1_29132791_29132931	80	Chr1_29132791_29132931	136.863	Chr1_29132791_29132931
Chr1	29386264	29386481	100	.	1	1	0	-1191	16.3575	AT1G78100	nan	F-box family protein	NA	NA	NA	NA	160	Chr1_29386331_29386471	218.684	Chr1_29386361_29386501
Chr1	29396610	29397303	343	.	1	2	0	-506.0;-2837.0	65.7283	AT1G78120;AT1G78130	nan	Tetratricopeptide repeat (TPR)-like superfamily protein;Major facilitator superfamily protein	NA	NA	161.1044807978657;60.617183675132246	Chr1_29396831_29396971;Chr1_29396951_29397091	128	Chr1_29396886_29397026	NA	NA
Chr1	29438839	29439704	518	.	1	1	0	-2166	66.5905	AT1G78240	OSU1,QUA2,QUASIMODO2	S-adenosyl-L-methionine-dependent methyltransferases superfamily protein	NA	NA	254.421	Chr1_29439241_29439381	112	Chr1_29439241_29439381	97.1729	Chr1_29439221_29439361
Chr1	29744086	29744324	122	.	1	1	0.0349515	0	14.9916	AT1G79070	nan	SNARE-associated protein-like protein	123.051	Chr1_29744111_29744251	324.599	Chr1_29744131_29744271	144	Chr1_29744171_29744311	192.566	Chr1_29744121_29744261
Chr1	29764627	29765964	1080	.	1	1	0.284166	0	51.836	AT1G79120	nan	Ubiquitin carboxyl-terminal hydrolase family protein	NA	NA	268.571	Chr1_29765611_29765751	NA	NA	NA	NA
Chr1	29785658	29785903	92	.	1	1	0	-354	29.155	AT1G79180	ATMYB63,MYB DOMAIN PROTEIN 63	myb domain protein 63	NA	NA	154.317	Chr1_29785661_29785801	112	Chr1_29785621_29785761	NA	NA
Chr1	29942201	29942445	89	.	1	1	0.08382	0	17.6452	AT1G79580	ANAC033,Arabidopsis NAC domain containing protein 33,URP7,UAS-TAGGED ROOT PATTERNING7	NAC (No Apical Meristem) domain transcriptional regulator superfamily protein	NA	NA	217.132	Chr1_29942281_29942421	176	Chr1_29942231_29942371	NA	NA
Chr1	29965325	29965679	94	.	1	1	0.112345	0	11.3789	AT1G79630	nan	Protein phosphatase 2C family protein	NA	NA	56.028	Chr1_29965371_29965511	NA	NA	79.1981	Chr1_29965331_29965471
Chr1	30243710	30244332	320	.	1	1	0.409211	0	16.7613	AT1G80450	nan	VQ motif-containing protein	NA	NA	NA	NA	144	Chr1_30243921_30244061	NA	NA
Chr1	30268934	30269590	278	.	1	2	0	-1810.0;-855.0	80.4283	AT1G80490;AT1G80500	nan	TOPLESS-related 1;SNARE-like superfamily protein	273.62	Chr1_30269191_30269331	128.406	Chr1_30269141_30269281	NA	NA	205.203	Chr1_30269141_30269281
Chr1	30297322	30297617	107	.	1	1	0	-99	13.3223	AT1G80590	ATWRKY66	WRKY DNA-binding protein 66	357.424	Chr1_30297331_30297471	53.8292	Chr1_30297381_30297521	160.0;80.0	Chr1_30297291_30297431;Chr1_30297391_30297531	181.79978126221957;133.2133372659215	Chr1_30297291_30297431;Chr1_30297391_30297531
Chr1	30382651	30382832	84	.	1	1	0	-729	10.5605	AT1G80840	ATWRKY40	WRKY DNA-binding protein 40	176.094	Chr1_30382671_30382811	84.1378	Chr1_30382621_30382761	128.0;192.0	Chr1_30382621_30382761;Chr1_30382731_30382871	108.875	Chr1_30382681_30382821
Chr2	97405	98239	362	.	1	2	0	-543.0;-2245.0	114.149	AT2G01140;AT2G01150	AtFBA3,FBA3,fructose-bisphosphate aldolase 3;nan	Aldolase superfamily protein;RING-H2 finger protein 2B	272.513	Chr2_97731_97871	63.1992	Chr2_97701_97841	80	Chr2_97721_97861	189.008	Chr2_97731_97871
Chr2	161804	163339	975	.	1	2	0	-935.0;-615.0	240.213	AT2G01330;AT2G01340	nan	nucleotide binding protein;plastid movement impaired protein	201.766	Chr2_162651_162791	233.674	Chr2_162681_162821	NA	NA	291.61	Chr2_162691_162831
Chr2	180206	180505	199	.	1	1	0.0801179	0	17.9733	AT2G01420	ATPIN4,ARABIDOPSIS PIN-FORMED 4	Auxin efflux carrier family protein	199.184	Chr2_180371_180511	236.064	Chr2_180371_180511	64	Chr2_180371_180511	152.967	Chr2_180321_180461
Chr2	180818	181424	324	.	1	1	0.162379	0	61.7796	AT2G01420	ATPIN4,ARABIDOPSIS PIN-FORMED 4	Auxin efflux carrier family protein	184.282	Chr2_181061_181201	300.171	Chr2_181061_181201	144	Chr2_181046_181186	201.554	Chr2_181061_181201
Chr2	190536	191428	362	.	1	1	0	-168	31.3834	AT2G01430	ATHB-17,ARABIDOPSIS THALIANA HOMEOBOX-LEUCINE ZIPPER PROTEIN 17,ATHB17,homeobox-leucine zipper protein 17	homeobox-leucine zipper protein 17	NA	NA	121.234	Chr2_190761_190901	48	Chr2_190841_190981	43.1577	Chr2_190796_190936
Chr2	192590	193144	279	.	1	1	0	-2222	39.9738	AT2G01430	ATHB-17,ARABIDOPSIS THALIANA HOMEOBOX-LEUCINE ZIPPER PROTEIN 17,ATHB17,homeobox-leucine zipper protein 17	homeobox-leucine zipper protein 17	142.601	Chr2_192751_192891	163.495	Chr2_192731_192871	NA	NA	126.005	Chr2_192731_192871
Chr2	253972	254166	81	.	1	1	0	-2167	13.6851	AT2G01560	nan	Plant protein 1589 of unknown function	160.085	Chr2_253951_254091	NA	NA	80	Chr2_253976_254116	77.4188	Chr2_253951_254091
Chr2	298818	299478	399	.	1	1	0	-604	65.7118	AT2G01670	atnudt17,nudix hydrolase homolog 17	nudix hydrolase homolog 17	244.037	Chr2_299081_299221	88.727	Chr2_299111_299251	96.0;96.0	Chr2_299091_299231;Chr2_299211_299351	79.1981	Chr2_299101_299241
Chr2	300829	301143	134	.	1	1	0	-2615	19.0718	AT2G01670	atnudt17,nudix hydrolase homolog 17	nudix hydrolase homolog 17	NA	NA	200.975	Chr2_300961_301101	176	Chr2_300901_301041	NA	NA
Chr2	411919	412549	208	.	1	1	0.110915	0	32.0367	AT2G01905	nan	cyclin J18	254.291	Chr2_412041_412181	114.446	Chr2_411991_412131	112	Chr2_412041_412181	55.7945	Chr2_412031_412171
Chr2	415049	415240	89	.	1	1	0.0336268	0	25.7821	AT2G01905	nan	cyclin J18	NA	NA	88.727	Chr2_415111_415251	NA	NA	NA	NA
Chr2	477590	477908	140	.	1	2	0	-594.0;-1069.0	57.5421	AT2G02010;AT2G02020	nan;AtNPF8.4,AtPTR4,NPF8.4,NRT1/ PTR family 8.4	glutamate decarboxylase 4;Major facilitator superfamily protein	265.432	Chr2_477651_477791	60.80877202389421;79.35705019767845	Chr2_477601_477741;Chr2_477721_477861	256	Chr2_477641_477781	115.239	Chr2_477711_477851
Chr2	494370	494713	128	.	1	1	0	-32	40.6103	AT2G02060	nan	Homeodomain-like superfamily protein	NA	NA	114.255	Chr2_494441_494581	NA	NA	NA	NA
Chr2	537833	538106	95	.	1	1	0	-144	22.5396	AT2G02120	nan	Scorpion toxin-like knottin superfamily protein	143.339	Chr2_537911_538051	144.947	Chr2_537851_537991	96	Chr2_537861_538001	144.025	Chr2_537901_538041
Chr2	623266	623415	87	.	1	1	0.0603483	0	10.0626	AT2G02370	nan	SNARE associated Golgi protein family	NA	NA	55.8364	Chr2_623271_623411	NA	NA	NA	NA
Chr2	800627	800937	172	.	1	2	0	-1037.0;-590.0	29.155	AT2G02800;AT2G02810	Kin2,kinase 2;ATUTR1,UDP-GALACTOSE TRANSPORTER 1	protein kinase 2B;UDP-galactose transporter 1	NA	NA	NA	NA	NA	NA	NA	NA
Chr2	852064	852784	260	.	1	1	0.220412	0	45.8426	AT2G02930	ATGSTF3,glutathione S-transferase F3,GST16,GLUTATHIONE S-TRANSFERASE 16	glutathione S-transferase F3	NA	NA	102.878	Chr2_852281_852421	96	Chr2_852291_852431	NA	NA
Chr2	1017971	1018352	176	.	1	1	0	-750	76.7814	AT2G03340	nan	WRKY DNA-binding protein 3	233.783	Chr2_1018021_1018161	100.487	Chr2_1018051_1018191	224	Chr2_1018031_1018171	95.3936	Chr2_1018101_1018241
Chr2	1039796	1040446	342	.	1	1	0.353692	0	116.732	AT2G03440	ATNRP1	nodulin-related protein 1	NA	NA	119.036	Chr2_1040121_1040261	NA	NA	NA	NA
Chr2	1169289	1169603	127	.	1	2	0	-2175.0;-1533.0	25.1236	AT2G03820;AT2G03830	AtNMD3;GLV6,GOLVEN 6	nonsense-mediated mRNA decay NMD3 family protein;root meristem growth factor	NA	NA	NA	NA	96	Chr2_1169391_1169531	NA	NA
Chr2	5050684	5051081	189	.	1	1	0.336441	0	31.9386	AT2G12462	nan	sterile alpha motif (SAM) domain protein	281.44	Chr2_5050781_5050921	161.296	Chr2_5050761_5050901	208	Chr2_5050761_5050901	NA	NA
Chr2	5052685	5053014	205	.	1	1	0	-1073	51.7533	AT2G12462	nan	sterile alpha motif (SAM) domain protein	128.068	Chr2_5052841_5052981	187.015	Chr2_5052841_5052981	176	Chr2_5052841_5052981	117.018	Chr2_5052841_5052981
Chr2	5831996	5832581	126	.	1	1	0	-458	103.213	AT2G13900	nan	Cysteine/Histidine-rich C1 domain family protein	NA	NA	NA	NA	NA	NA	NA	NA
Chr2	6453801	6454129	157	.	1	1	0	-5	21.2824	AT2G14960	nan	Auxin-responsive GH3 family protein	NA	NA	177.646	Chr2_6453831_6453971	NA	NA	109.901	Chr2_6453841_6453981
Chr2	6865480	6866037	443	.	1	1	0.30681	0	43.3156	AT2G15760	nan	calmodulin-binding protein (DUF1645)	145.921	Chr2_6865901_6866041	252.222	Chr2_6865881_6866021	NA	NA	334.676	Chr2_6865881_6866021
Chr2	6877782	6877939	90	.	1	1	0.05024	0	13.6873	AT2G15790	CYP40,CYCLOPHILIN 40	peptidyl-prolyl cis-trans isomerase / cyclophilin-40 (CYP40) / rotamase	NA	NA	134.286	Chr2_6877821_6877961	NA	NA	NA	NA
Chr2	7300826	7301627	305	.	1	1	0.13511	0	98.5829	AT2G16850	PIP3B,PLASMA MEMBRANE INTRINSIC PROTEIN 3B	plasma membrane intrinsic protein 28	313.826	Chr2_7301081_7301221	231.092	Chr2_7301061_7301201	256	Chr2_7301101_7301241	208.762	Chr2_7301091_7301231
Chr2	7303269	7303684	315	.	1	1	0.110294	0	35.0201	AT2G16850	PIP3B,PLASMA MEMBRANE INTRINSIC PROTEIN 3B	plasma membrane intrinsic protein 28	NA	NA	NA	NA	NA	NA	132.278	Chr2_7303581_7303721
Chr2	7720956	7721128	75	.	1	1	0	-1697	11.5722	AT2G17770	ATBZIP27,basic region/leucine zipper motif 27,FDP,FD PARALOG	basic region/leucine zipper motif 27	383.466	Chr2_7720951_7721091	130.796	Chr2_7720951_7721091	112	Chr2_7720941_7721081	88.1855	Chr2_7720931_7721071
Chr2	7864120	7864350	102	.	1	1	0.0482721	0	21.9061	AT2G18090	nan	PHD finger family protein / SWIB complex BAF60b domain-containing protein / GYF domain-containing protein	168.643	Chr2_7864141_7864281	98.0969	Chr2_7864101_7864241	112	Chr2_7864171_7864311	NA	NA
Chr2	7922598	7923037	183	.	1	1	0	-6	78.8702	AT2G18196	nan	Heavy metal transport/detoxification superfamily protein	401.319	Chr2_7922721_7922861	70.1787	Chr2_7922731_7922871	176	Chr2_7922751_7922891	95.3936	Chr2_7922691_7922831
Chr2	7983520	7983683	84	.	1	1	0.103756	0	14.2024	AT2G18380	HANL1,hanaba taranu like 1	GATA transcription factor 20	NA	NA	NA	NA	NA	NA	NA	NA
Chr2	8089583	8090017	116	.	1	1	0.186586	0	10.0626	AT2G18660	AtPNP-A	plant natriuretic peptide A	NA	NA	NA	NA	NA	NA	NA	NA
Chr2	8269241	8269531	124	.	1	1	0	-826	34.0169	AT2G19090	nan	DUF630 family protein (DUF630 and DUF632)	328.728	Chr2_8269251_8269391	67.7883	Chr2_8269281_8269421	352	Chr2_8269261_8269401	59.444	Chr2_8269321_8269461
Chr2	8488750	8489019	106	.	1	1	0.0716448	0	33.0788	AT2G19620	nan	N-MYC downregulated-like 3	136.257	Chr2_8488771_8488911	191.413	Chr2_8488771_8488911	NA	NA	158.305	Chr2_8488761_8488901
Chr2	8534174	8534479	172	.	1	1	0	-396	27.0377	AT2G19800	nan	myo-inositol oxygenase 2	NA	NA	NA	NA	80	Chr2_8534331_8534471	NA	NA
Chr2	8556415	8556691	158	.	1	1	0	-2376	11.5722	AT2G19820	nan	LOB domain-containing protein 9	NA	NA	NA	NA	NA	NA	NA	NA
Chr2	9075373	9075548	110	.	1	1	0.180041	0	11.0173	AT2G21180	nan	transmembrane protein	NA	NA	NA	NA	NA	NA	NA	NA
Chr2	9119630	9120069	240	.	1	1	0.0583586	0	61.9067	AT2G21300	nan	ATP binding microtubule motor family protein	204.57	Chr2_9119791_9119931	352.518	Chr2_9119761_9119901	96	Chr2_9119751_9119891	356.301	Chr2_9119771_9119911
Chr2	9436501	9437038	319	.	1	1	0.0515938	0	80.9344	AT2G22190	nan	Haloacid dehalogenase-like hydrolase (HAD) superfamily protein	54.7385	Chr2_9436801_9436941	88.727	Chr2_9436721_9436861	160	Chr2_9436801_9436941	118.797	Chr2_9436811_9436951
Chr2	9490057	9490358	176	.	1	1	0.100602	0	20.7126	AT2G22330	nan	cytochrome P450, family 79, subfamily B, polypeptide 3	NA	NA	116.645	Chr2_9490101_9490241	96	Chr2_9490111_9490251	NA	NA
Chr2	9674373	9674850	194	.	1	1	0	-2994	70.4957	AT2G22760	nan	basic helix-loop-helix (bHLH) DNA-binding superfamily protein	NA	NA	60.6172	Chr2_9674461_9674601	64	Chr2_9674441_9674581	NA	NA
Chr2	9675914	9676142	99	.	1	1	0	-1702	12.6175	AT2G22760	nan	basic helix-loop-helix (bHLH) DNA-binding superfamily protein	361.483	Chr2_9675941_9676081	63.0076	Chr2_9675961_9676101	208	Chr2_9675911_9676051	160.176	Chr2_9675971_9676111
Chr2	9807534	9807808	205	.	1	2	0	-804.0;-2717.0	13.6873	AT2G23030;AT2G23050	nan;MEL4,MAB4/ENP/NPY1-LIKE 4	SNF1-related protein kinase 2.9;Phototropic-responsive NPH3 family protein	361.114	Chr2_9807611_9807751	147.337	Chr2_9807621_9807761	304	Chr2_9807621_9807761	212.321	Chr2_9807611_9807751
Chr2	9810227	9810801	150	.	1	1	0.12956	0	40.6814	AT2G23050	MEL4,MAB4/ENP/NPY1-LIKE 4	Phototropic-responsive NPH3 family protein	NA	NA	NA	NA	NA	NA	77.4188	Chr2_9810311_9810451
Chr2	9819401	9819990	329	.	1	1	0	-2015	112.186	AT2G23067	nan	Putative membrane lipoprotein	286.308	Chr2_9819621_9819761	NA	NA	NA	NA	196.125	Chr2_9819641_9819781
Chr2	9820605	9820903	151	.	1	1	0	-1102	20.3884	AT2G23067	nan	Putative membrane lipoprotein	493.46	Chr2_9820701_9820841	247.633	Chr2_9820711_9820851	96.0;448.0	Chr2_9820641_9820781;Chr2_9820741_9820881	181.709	Chr2_9820691_9820831
Chr2	9868768	9868984	96	.	1	1	0	-2207	10.0422	AT2G23170	nan	Auxin-responsive GH3 family protein	412.532	Chr2_9868811_9868951	156.515	Chr2_9868791_9868931	272	Chr2_9868781_9868921	183.579	Chr2_9868811_9868951
Chr2	9871697	9872000	176	.	1	1	0	-2907	14.8501	AT2G23180	nan	cytochrome P450, family 96, subfamily A, polypeptide 1	NA	NA	165.502	Chr2_9871781_9871921	NA	NA	NA	NA
Chr2	9872661	9873117	243	.	1	1	0	-1790	46.3362	AT2G23180	nan	cytochrome P450, family 96, subfamily A, polypeptide 1	NA	NA	149.344	Chr2_9872881_9873021	NA	NA	NA	NA
Chr2	9908861	9909100	103	.	1	1	0	-2830	27.7904	AT2G23290	AtMYB70,myb domain protein 70	myb domain protein 70	87.1244	Chr2_9908861_9909001	53.8292	Chr2_9908871_9909011	NA	NA	71.99	Chr2_9908921_9909061
Chr2	9992767	9993253	225	.	1	2	0	-758.0;-2212.0	71.7117	AT2G23450;AT2G23460	nan;ATXLG1	Protein kinase superfamily protein;extra-large G-protein 1	511.534	Chr2_9992951_9993091	133.186	Chr2_9992931_9993071	368	Chr2_9992931_9993071	161.955	Chr2_9992951_9993091
Chr2	10285710	10285883	110	.	1	2	0	-613.0;-20.0	13.152	AT2G24190;AT2G24195	nan	NAD(P)-binding Rossmann-fold superfamily protein;transmembrane protein	257.243	Chr2_10285751_10285891	74.7679	Chr2_10285721_10285861	NA	NA	75.6395	Chr2_10285761_10285901
Chr2	10304631	10304834	116	.	1	1	0.0604139	0	11.5722	AT2G24230	nan	Leucine-rich repeat protein kinase family protein	NA	NA	NA	NA	NA	NA	NA	NA
Chr2	10310463	10310626	104	.	1	1	0.0693117	0	13.366	AT2G24240	nan	BTB/POZ domain with WD40/YVTN repeat-like protein	NA	NA	86.5282	Chr2_10310451_10310591	192	Chr2_10310441_10310581	55.7945	Chr2_10310431_10310571
Chr2	10469133	10469277	65	.	1	1	0.152059	0	10.0626	AT2G24625	nan	Defensin-like (DEFL) family protein	209.217	Chr2_10469091_10469231	154.125	Chr2_10469111_10469251	304	Chr2_10469101_10469241	93.6143	Chr2_10469091_10469231
Chr2	10835672	10835934	126	.	1	2	0	-13.0;-2360.0	12.2109	AT2G25460;AT2G25470	nan;AtRLP21,receptor like protein 21	EEIG1/EHBP1 protein amino-terminal domain protein;receptor like protein 21	NA	NA	NA	NA	NA	NA	115.148	Chr2_10835721_10835861
Chr2	10852196	10853223	205	.	1	1	0	-1400	158.6	AT2G25490	FBL6	EIN3-binding F box protein 1	NA	NA	109.666	Chr2_10852301_10852441	NA	NA	NA	NA
Chr2	10853653	10853897	107	.	1	2	0	-2857.0;-2374.0	20.303	AT2G25490;AT2G25510	FBL6;nan	EIN3-binding F box protein 1;transmembrane protein	282.952	Chr2_10853711_10853851	359.88	Chr2_10853731_10853871	176	Chr2_10853711_10853851	206.892	Chr2_10853671_10853811
Chr2	10862319	10862616	105	.	1	1	0.0522088	0	11.5722	AT2G25520	nan	Drug/metabolite transporter superfamily protein	NA	NA	100.487	Chr2_10862341_10862481	112	Chr2_10862361_10862501	NA	NA
Chr2	10976392	10976928	345	.	1	1	0.0591211	0	45.1392	AT2G25737	nan	Sulfite exporter TauE/SafE family protein	202.172	Chr2_10976611_10976751	84.1378	Chr2_10976671_10976811	NA	NA	134.993	Chr2_10976621_10976761
Chr2	10997175	10997867	324	.	1	1	0	-2619	36.7902	AT2G25790	SKM1,STERILITY-REGULATING KINASE MEMBER 1	Leucine-rich receptor-like protein kinase family protein	279.964	Chr2_10997431_10997571	227.602	Chr2_10997451_10997591	144	Chr2_10997451_10997591	230.295	Chr2_10997471_10997611
Chr2	11230632	11231079	230	.	1	1	0	-35	95.5186	AT2G26390	nan	Serine protease inhibitor (SERPIN) family protein	NA	NA	NA	NA	NA	NA	NA	NA
Chr2	11277323	11277805	281	.	1	1	0.116692	0	32.328	AT2G26510	NAT3,nucleobase ascorbate transporter 3	Xanthine/uracil permease family protein	NA	NA	67.5967	Chr2_11277531_11277671	NA	NA	NA	NA
Chr2	11279196	11279479	147	.	1	1	0	-434	52.5691	AT2G26520	nan	transmembrane protein	NA	NA	53.6376	Chr2_11279331_11279471	128	Chr2_11279311_11279451	NA	NA
Chr2	11279708	11280114	116	.	1	1	0.186347	0	21.9061	AT2G26520	nan	transmembrane protein	261.891	Chr2_11279711_11279851	NA	NA	NA	NA	95.3481	Chr2_11279721_11279861
Chr2	11280667	11281218	276	.	1	1	0.303506	0	64.3597	AT2G26520	nan	transmembrane protein	NA	NA	NA	NA	NA	NA	NA	NA
Chr2	11283938	11284407	268	.	1	1	0.207453	0	38.3871	AT2G26530	nan	AR781, pheromone receptor-like protein (DUF1645)	NA	NA	NA	NA	NA	NA	NA	NA
Chr2	11284516	11285091	382	.	1	1	0	-245	386.718	AT2G26530	nan	AR781, pheromone receptor-like protein (DUF1645)	336.547	Chr2_11284791_11284931	126.015	Chr2_11284791_11284931	96	Chr2_11284761_11284901	183.579	Chr2_11284801_11284941
Chr2	11363357	11363594	118	.	1	1	0	-1402	28.4696	AT2G26695	nan	Ran BP2/NZF zinc finger-like superfamily protein	153.372	Chr2_11363421_11363561	46.8497	Chr2_11363406_11363546	32	Chr2_11363401_11363541	115.239	Chr2_11363371_11363511
Chr2	11653999	11654313	185	.	1	1	0.0380349	0	23.1778	AT2G27230	nan	transcription factor-like protein	87.4934	Chr2_11654091_11654231	83.9462	Chr2_11654111_11654251	NA	NA	71.99	Chr2_11654071_11654211
Chr2	11761051	11761355	175	.	1	2	0	-1464.0;-706.0	25.4053	AT2G27510;AT2G27520	ATFD3,ferredoxin 3;nan	ferredoxin 3;F-box and associated interaction domains-containing protein	383.097	Chr2_11761191_11761331	193.995	Chr2_11761201_11761341	272	Chr2_11761191_11761331	196.125	Chr2_11761191_11761331
Chr2	11965562	11965893	199	.	1	1	0	-2123	16.9313	AT2G28080	nan	UDP-Glycosyltransferase superfamily protein	268.972	Chr2_11965641_11965781	130.604	Chr2_11965721_11965861	128	Chr2_11965651_11965791	NA	NA
Chr2	11970937	11972018	364	.	1	2	0	-2226.0;-2645.0	158.565	AT2G28085;AT2G28100	SAUR42,SMALL AUXIN UPREGULATED RNA 42;ATFUC1,alpha-L-fucosidase 1	SAUR-like auxin-responsive protein family;alpha-L-fucosidase 1	323.711	Chr2_11971251_11971391	217.228	Chr2_11971261_11971401	256	Chr2_11971231_11971371	359.859	Chr2_11971221_11971361
Chr2	11995787	11995943	87	.	1	1	0.12159	0	11.065	AT2G28140	nan	enabled-like protein (DUF1635)	NA	NA	NA	NA	NA	NA	NA	NA
Chr2	11996094	11996472	219	.	1	1	0.110678	0	18.804	AT2G28140	nan	enabled-like protein (DUF1635)	NA	NA	144.947	Chr2_11996301_11996441	NA	NA	NA	NA
Chr2	12111136	12111499	179	.	1	1	0	-2390	35.494	AT2G28350	nan	auxin response factor 10	119.879	Chr2_12111261_12111401	235.681	Chr2_12111301_12111441	80	Chr2_12111291_12111431	66.6521	Chr2_12111251_12111391
Chr2	12117822	12118112	151	.	1	1	0	-1173	46.1457	AT2G28355	nan	low-molecular-weight cysteine-rich 5	321.277	Chr2_12117951_12118091	142.365	Chr2_12117861_12118001	336	Chr2_12117951_12118091	117.862	Chr2_12117971_12118111
Chr2	12293327	12293686	249	.	1	2	0	-2236.0;-1569.0	16.4048	AT2G28650;AT2G28660	ATEXO70H8,exocyst subunit exo70 family protein H8;nan	exocyst subunit exo70 family protein H8;Chloroplast-targeted copper chaperone protein	NA	NA	NA	NA	NA	NA	NA	NA
Chr2	12294405	12294821	290	.	1	1	0	-434	16.4048	AT2G28660	nan	Chloroplast-targeted copper chaperone protein	NA	NA	NA	NA	112	Chr2_12294621_12294761	NA	NA
Chr2	12423535	12423794	167	.	1	1	0	-509	11.1047	AT2G28930	APK1B,protein kinase 1B	protein kinase 1B	207.742	Chr2_12423651_12423791	233.386	Chr2_12423601_12423741	208	Chr2_12423586_12423726	192.476	Chr2_12423661_12423801
Chr2	12424223	12424647	128	.	1	1	0.145447	0	35.9147	AT2G28930	APK1B,protein kinase 1B	protein kinase 1B	80.4114	Chr2_12424251_12424391	228.701	Chr2_12424311_12424451	80	Chr2_12424301_12424441	70.2107	Chr2_12424251_12424391
Chr2	12430176	12430513	175	.	1	1	0	-1440	59.091	AT2G28940	nan	Protein kinase superfamily protein	280.333	Chr2_12430251_12430391	140.357	Chr2_12430231_12430371	128	Chr2_12430251_12430391	131.343	Chr2_12430241_12430381
Chr2	12435539	12435917	243	.	1	1	0	-1744	57.5421	AT2G28950	ATEXP6,ARABIDOPSIS THALIANA TEXPANSIN 6,ATEXPA6,expansin A6,ATHEXP ALPHA 1.8	expansin A6	368.196	Chr2_12435681_12435821	210.345	Chr2_12435681_12435821	192	Chr2_12435681_12435821	210.541	Chr2_12435681_12435821
Chr2	12518862	12519208	172	.	1	1	0	-2916	36.2069	AT2G29120	ATGLR2.7,glutamate receptor 2.7	glutamate receptor 2.7	191.733	Chr2_12518921_12519061	109.857	Chr2_12518921_12519061	128	Chr2_12518921_12519061	133.213	Chr2_12518911_12519051
Chr2	12520411	12520650	120	.	1	1	0	-2626	13.152	AT2G29125	DVL13,DEVIL 13	ROTUNDIFOLIA like 2	NA	NA	123.816	Chr2_12520451_12520591	NA	NA	NA	NA
Chr2	12522795	12523276	191	.	1	1	0.00108932	0	66.4615	AT2G29125	DVL13,DEVIL 13	ROTUNDIFOLIA like 2	NA	NA	NA	NA	NA	NA	NA	NA
Chr2	12702318	12702638	207	.	1	1	0.0611845	0	13.152	AT2G29720	nan	FAD/NAD(P)-binding oxidoreductase family protein	NA	NA	114.446	Chr2_12702481_12702621	80.0;64.0	Chr2_12702401_12702541;Chr2_12702501_12702641	NA	NA
Chr2	12771211	12772001	323	.	1	1	0	-544	22.4914	AT2G29960	ATCYP5,ARABIDOPSIS THALIANA CYCLOPHILIN 5,CYP19-4,CYCLOPHILIN 19-4	cyclophilin 5	NA	NA	NA	NA	NA	NA	NA	NA
Chr2	12772533	12773285	619	.	1	2	0	-1866.0;-2923.0	12.1392	AT2G29960;AT2G29970	ATCYP5,ARABIDOPSIS THALIANA CYCLOPHILIN 5,CYP19-4,CYCLOPHILIN 19-4;SMXL7,SMAX1-like 7	cyclophilin 5;Double Clp-N motif-containing P-loop nucleoside triphosphate hydrolases superfamily protein	NA	NA	171.574	Chr2_12773021_12773161	NA	NA	NA	NA
Chr2	12774407	12774620	103	.	1	1	0	-1588	13.6873	AT2G29970	SMXL7,SMAX1-like 7	Double Clp-N motif-containing P-loop nucleoside triphosphate hydrolases superfamily protein	NA	NA	NA	NA	NA	NA	NA	NA
Chr2	12818728	12819658	178	.	1	1	0	-1911	20.1337	AT2G30040	nan	mitogen-activated protein kinase kinase kinase 14	343.998	Chr2_12818831_12818971	228.893	Chr2_12818881_12819021	328	Chr2_12818811_12818951	241.153	Chr2_12818831_12818971
Chr2	12820109	12820778	545	.	1	1	0	-791	21.8512	AT2G30040	nan	mitogen-activated protein kinase kinase kinase 14	111.322	Chr2_12820611_12820751	233.29	Chr2_12820571_12820711	96	Chr2_12820601_12820741	68.4314	Chr2_12820571_12820711
Chr2	12866463	12866730	114	.	1	1	0	-1731	21.2824	AT2G30130	nan	Lateral organ boundaries (LOB) domain family protein	NA	NA	217.132	Chr2_12866501_12866641	NA	NA	NA	NA
Chr2	12997324	12997468	74	.	1	1	0	-1313	12.6175	AT2G30490	ATC4H,CINNAMATE 4-HYDROXYLASE,CYP73A5,REF3,REDUCED EPRDERMAL FLUORESCENCE 3	cinnamate-4-hydroxylase	NA	NA	NA	NA	NA	NA	NA	NA
Chr2	13063123	13063644	351	.	1	1	0	-1449	18.8352	AT2G30660	nan	ATP-dependent caseinolytic (Clp) protease/crotonase family protein	247.209	Chr2_13063441_13063581	200.591	Chr2_13063411_13063551	192	Chr2_13063461_13063601	184.514	Chr2_13063431_13063571
Chr2	13275828	13276261	299	.	1	1	0	-1449	18.3664	AT2G31160	OBO1,ORGAN BOUNDARY 1	LIGHT-DEPENDENT SHORT HYPOCOTYLS-like protein (DUF640)	NA	NA	221.913	Chr2_13276031_13276171	NA	NA	NA	NA
Chr2	13276433	13276937	297	.	1	1	0	-773	119.412	AT2G31160	OBO1,ORGAN BOUNDARY 1	LIGHT-DEPENDENT SHORT HYPOCOTYLS-like protein (DUF640)	NA	NA	NA	NA	NA	NA	NA	NA
Chr2	13288490	13288819	159	.	1	1	0	-111	15.3204	AT2G31180	ATMYB14,ARABIDOPSIS THALIANA MYB DOMAIN PROTEIN 14,MYB14AT	myb domain protein 14	NA	NA	282.722	Chr2_13288511_13288651	NA	NA	NA	NA
Chr2	13290411	13290646	121	.	1	1	0	-2032	14.7538	AT2G31180	ATMYB14,ARABIDOPSIS THALIANA MYB DOMAIN PROTEIN 14,MYB14AT	myb domain protein 14	79.3047	Chr2_13290421_13290561	196.194	Chr2_13290411_13290551	64	Chr2_13290431_13290571	54.0152	Chr2_13290421_13290561
Chr2	13309418	13309994	230	.	1	1	0	-1847	16.4834	AT2G31230	ATERF15,ethylene-responsive element binding factor 15	ethylene-responsive element binding factor 15	NA	NA	193.803	Chr2_13309571_13309711	NA	NA	64.7819	Chr2_13309631_13309771
Chr2	13370616	13370826	85	.	1	1	0.0693527	0	10.593	AT2G31350	nan	glyoxalase 2-5	136.626	Chr2_13370621_13370761	317.62	Chr2_13370661_13370801	NA	NA	340.014	Chr2_13370651_13370791
Chr2	13371285	13372124	244	.	1	1	0.197798	0	67.8444	AT2G31360	AtADS2	16:0delta9 desaturase 2	NA	NA	147.145	Chr2_13371451_13371591	NA	NA	NA	NA
Chr2	13373744	13374129	270	.	1	1	0.116053	0	34.0791	AT2G31360	AtADS2	16:0delta9 desaturase 2	NA	NA	NA	NA	NA	NA	NA	NA
Chr2	13490117	13490294	108	.	1	1	0	-439	17.9726	AT2G31730	nan	basic helix-loop-helix (bHLH) DNA-binding superfamily protein	110.953	Chr2_13490161_13490301	102.782	Chr2_13490141_13490281	112	Chr2_13490141_13490281	149.409	Chr2_13490151_13490291
Chr2	13800379	13800603	99	.	1	1	0	-281	12.6175	AT2G32510	nan	mitogen-activated protein kinase kinase kinase 17	274.763	Chr2_13800471_13800611	123.816	Chr2_13800451_13800591	208	Chr2_13800471_13800611	NA	NA
Chr2	14115862	14116170	128	.	1	1	0.074062	0	10.2126	AT2G33310	nan	auxin-induced protein 13	80.0425	Chr2_14115971_14116111	NA	NA	128	Chr2_14115961_14116101	NA	NA
Chr2	14116971	14117306	250	.	1	1	0	-883	22.5396	AT2G33310	nan	auxin-induced protein 13	166.798	Chr2_14117131_14117271	74.7679	Chr2_14117131_14117271	NA	NA	68.4314	Chr2_14117121_14117261
Chr2	14117616	14117832	144	.	1	1	0	-1528	15.3432	AT2G33310	nan	auxin-induced protein 13	NA	NA	149.153	Chr2_14117711_14117851	112	Chr2_14117731_14117871	NA	NA
Chr2	14118833	14119276	200	.	1	1	0	-2745	80.5625	AT2G33310	nan	auxin-induced protein 13	239.759	Chr2_14118991_14119131	93.6993	Chr2_14118991_14119131	192	Chr2_14118981_14119121	89.9648	Chr2_14118971_14119111
Chr2	14165128	14165328	82	.	1	1	0.0238521	0	18.1924	AT2G33435	nan	RNA-binding (RRM/RBD/RNP motifs) family protein	NA	NA	NA	NA	NA	NA	104.381	Chr2_14165171_14165311
Chr2	14331242	14331496	130	.	1	1	0	-2265	22.5396	AT2G33860	ARF3,AUXIN RESPONSE TRANSCRIPTION FACTOR 3	Transcriptional factor B3 family protein / auxin-responsive factor AUX/IAA-like protein	143.708	Chr2_14331351_14331491	165.885	Chr2_14331351_14331491	NA	NA	NA	NA
Chr2	14491972	14492422	279	.	1	2	0	-2206.0;-886.0	31.008	AT2G34340;AT2G34350	nan	senescence regulator (Protein of unknown function, DUF584);Nodulin-like / Major Facilitator Superfamily protein	NA	NA	62.816	Chr2_14492191_14492331	NA	NA	NA	NA
Chr2	14589360	14589783	247	.	1	1	0.0199584	0	21.2824	AT2G34650	ABR,ABRUPTUS	Protein kinase superfamily protein	NA	NA	NA	NA	112	Chr2_14589521_14589661	53.9243	Chr2_14589521_14589661
Chr2	14593427	14593843	240	.	1	1	0	-1288	18.0676	AT2G34650	ABR,ABRUPTUS	Protein kinase superfamily protein	110.584	Chr2_14593571_14593711	175.064	Chr2_14593561_14593701	128	Chr2_14593571_14593711	205.203	Chr2_14593581_14593721
Chr2	14600939	14601235	163	.	1	1	0	-1235	30.5371	AT2G34660	ATMRP2,multidrug resistance-associated protein 2,AtABCC2,Arabidopsis thaliana ATP-binding cassette C2,EST4,MRP2,multidrug resistance-associated protein 2	multidrug resistance-associated protein 2	NA	NA	245.242	Chr2_14600971_14601111	144	Chr2_14600991_14601131	NA	NA
Chr2	15014612	15014865	124	.	1	2	0	-329.0;-1791.0	17.0614	AT2G35710;AT2G35720	nan	Nucleotide-diphospho-sugar transferases superfamily protein;DNAJ heat shock N-terminal domain-containing protein	217.406	Chr2_15014681_15014821	NA	NA	96	Chr2_15014691_15014831	66.5612	Chr2_15014701_15014841
Chr2	15071651	15071885	107	.	1	1	0.0909091	0	21.7735	AT2G35900	nan	Mal d 1-associated protein	128.437	Chr2_15071641_15071781	35.0894	Chr2_15071686_15071826	NA	NA	NA	NA
Chr2	15105637	15106083	267	.	1	1	0.317664	0	16.4048	AT2G35950	nan	embryo sac development arrest 12	NA	NA	191.221	Chr2_15105841_15105981	NA	NA	NA	NA
Chr2	15156543	15157111	167	.	1	1	0	-1450	30.165	AT2G36090	nan	F-box family protein	NA	NA	NA	NA	NA	NA	NA	NA
Chr2	15272962	15273266	111	.	1	1	0.0505284	0	18.5116	AT2G36400	AtGRF3,growth-regulating factor 3	growth-regulating factor 3	NA	NA	84.1378	Chr2_15273021_15273161	NA	NA	NA	NA
Chr2	15334929	15335168	148	.	1	2	0	-2483.0;-116.0	14.2343	AT2G36560;AT2G36570	nan;PXC1,PXY/TDR-correlated 1	AT hook motif DNA-binding family protein;Leucine-rich repeat protein kinase family protein	151.896	Chr2_15335051_15335191	189.023	Chr2_15335031_15335171	80	Chr2_15335041_15335181	127.694	Chr2_15335051_15335191
Chr2	15484207	15485016	129	.	1	2	0	-420.0;-603.0	58.3814	AT2G36885;AT2G36890	nan;ATMYB38,MYB DOMAIN PROTEIN 38,BIT1,BLUE INSENSITIVE TRAIT 1,MYB38,MYB DOMAIN PROTEIN 38	translation initiation factor;Duplicated homeodomain-like superfamily protein	NA	NA	83.9462	Chr2_15484301_15484441	NA	NA	NA	NA
Chr2	15499418	15499659	106	.	1	1	0	-2067	13.152	AT2G36910	ATPGP1,ARABIDOPSIS THALIANA P GLYCOPROTEIN1,PGP1,P-GLYCOPROTEIN 1	ATP binding cassette subfamily B1	64.7719	Chr2_15499501_15499641	NA	NA	NA	NA	156.708	Chr2_15499511_15499651
Chr2	15585801	15586020	83	.	1	1	0	-500	11.0967	AT2G37080	nan	ROP interactive partner 3	NA	NA	137.392	Chr2_15585821_15585961	NA	NA	NA	NA
Chr2	15586826	15587489	448	.	1	1	0.048583	0	58.3814	AT2G37090	nan	Nucleotide-diphospho-sugar transferases superfamily protein	157.503	Chr2_15587271_15587411	191.41307263543186;294.290750160674	Chr2_15587141_15587281;Chr2_15587261_15587401	120	Chr2_15587201_15587341	100.822	Chr2_15587261_15587401
Chr2	15970939	15971185	60	.	1	1	0	-1691	20.4951	AT2G38120	AtAUX1,MAP1,MODIFIER OF ARF7/NPH4 PHENOTYPES 1,PIR1,WAV5,WAVY ROOTS 5	Transmembrane amino acid transporter family protein	246.472	Chr2_15970901_15971041	121.234	Chr2_15970881_15971021	256	Chr2_15970911_15971051	153.058	Chr2_15970901_15971041
Chr2	15977705	15977929	134	.	1	1	0	-2919	37.014	AT2G38140	nan	plastid-specific ribosomal protein 4	104.978	Chr2_15977741_15977881	165.694	Chr2_15977761_15977901	NA	NA	131.434	Chr2_15977761_15977901
Chr2	16049718	16050098	171	.	1	1	0.125782	0	21.7513	AT2G38310	AtPYL4,RCAR10,regulatory components of ABA receptor 10	PYR1-like 4	NA	NA	NA	NA	NA	NA	NA	NA
Chr2	16052170	16052524	231	.	1	1	0	-2765	46.0804	AT2G38320	nan	TRICHOME BIREFRINGENCE-LIKE 34	256.874	Chr2_16052271_16052411	NA	NA	144	Chr2_16052281_16052421	167.384	Chr2_16052281_16052421
Chr2	16336599	16337335	388	.	1	1	0	-303	186.124	AT2G39170	nan	MEF2BNB-like protein	320.539	Chr2_16336901_16337041	105.268	Chr2_16336911_16337051	144	Chr2_16336891_16337031	102.602	Chr2_16336861_16337001
Chr2	16338629	16339528	587	.	1	1	0	-2333	77.6106	AT2G39170	nan	MEF2BNB-like protein	95.6821	Chr2_16339141_16339281	132.995	Chr2_16339151_16339291	NA	NA	86.4062	Chr2_16339161_16339301
Chr2	16379287	16379604	206	.	1	2	0	-2120.0;-1961.0	62.6382	AT2G39220;AT2G39230	PLA IIB;nan	PATATIN-like protein 6;LATERAL ORGAN JUNCTION	NA	NA	161.104	Chr2_16379401_16379541	224	Chr2_16379381_16379521	NA	NA
Chr2	16380898	16381578	185	.	1	1	0.00442198	0	197.984	AT2G39230	nan	LATERAL ORGAN JUNCTION	143.708	Chr2_16380981_16381121	301.27	Chr2_16380981_16381121	368	Chr2_16380981_16381121	136.863	Chr2_16380961_16381101
Chr2	16459389	16459693	171	.	1	2	0	-376.0;-554.0	28.887	AT2G39415;AT2G39420	nan	F-box family protein;alpha/beta-Hydrolases superfamily protein	71.8538	Chr2_16459481_16459621	79.3571	Chr2_16459496_16459636	NA	NA	108.03	Chr2_16459471_16459611
Chr2	16530735	16531002	134	.	1	2	0	-1242.0;-525.0	10.3176	AT2G39650;AT2G39660	nan	cruciferin (DUF506);botrytis-induced kinase1	NA	NA	74.7679	Chr2_16530741_16530881	NA	NA	102.602	Chr2_16530861_16531001
Chr2	16543044	16543808	667	.	1	1	0.147686	0	13.152	AT2G39690	nan	ternary complex factor MIP1 leucine-zipper protein (Protein of unknown function, DUF547)	182.438	Chr2_16543701_16543841	NA	NA	224	Chr2_16543711_16543851	120.622	Chr2_16543681_16543821
Chr2	16544114	16544439	226	.	1	1	0.169713	0	16.069	AT2G39700	ATEXP4,ATEXPA4,expansin A4,ATHEXP ALPHA 1.6	expansin A4	103.871	Chr2_16544231_16544371	114.446	Chr2_16544201_16544341	NA	NA	185.358	Chr2_16544201_16544341
Chr2	16563631	16563877	122	.	1	1	0	-191	21.2484	AT2G39710	nan	Eukaryotic aspartyl protease family protein	79.6736	Chr2_16563731_16563871	217.324	Chr2_16563621_16563761	128	Chr2_16563731_16563871	291.519	Chr2_16563641_16563781
Chr2	16566586	16566996	212	.	1	1	0.172632	0	28.4684	AT2G39720	nan	RING-H2 finger C2A	NA	NA	NA	NA	NA	NA	NA	NA
Chr2	16641669	16642298	429	.	1	1	1	0	67.8444	AT2G39865	nan	transmembrane protein	336.547	Chr2_16642051_16642191	67.5967	Chr2_16641971_16642111	160	Chr2_16642041_16642181	122.356	Chr2_16642041_16642181
Chr2	16845828	16847417	280	.	1	1	0.227754	0	98.8735	AT2G40330	RCAR9,regulatory components of ABA receptor 9	PYR1-like 6	NA	NA	158.906	Chr2_16845971_16846111	NA	NA	192.476	Chr2_16845971_16846111
Chr2	16847750	16848510	278	.	1	1	0.150321	0	71.5571	AT2G40340	nan	Integrase-type DNA-binding superfamily protein	NA	NA	NA	NA	NA	NA	NA	NA
Chr2	16951010	16951445	192	.	1	1	0	-306	32.4493	AT2G40610	ATEXP8,ATEXPA8,expansin A8,ATHEXP ALPHA 1.11,EXP8	expansin A8	NA	NA	NA	NA	NA	NA	NA	NA
Chr2	17087308	17087596	122	.	1	2	0.005988023952095809;0.0106951871657754	0	19.0718	AT2G40940;AT2G40950	ERS,ETHYLENE RESPONSE SENSOR;nan	ethylene response sensor 1;Basic-leucine zipper (bZIP) transcription factor family protein	96.4199	Chr2_17087351_17087491	NA	NA	NA	NA	NA	NA
Chr2	17099201	17099556	158	.	1	2	0	-471.0;-2534.0	30.165	AT2G40970;AT2G40980	nan	Homeodomain-like superfamily protein;Protein kinase superfamily protein	335.072	Chr2_17099341_17099481	163.686	Chr2_17099341_17099481	224	Chr2_17099321_17099461	197.904	Chr2_17099311_17099451
Chr2	17145100	17145593	164	.	1	1	0.0860367	0	24.8652	AT2G41130	nan	basic helix-loop-helix (bHLH) DNA-binding superfamily protein	208.111	Chr2_17145131_17145271	NA	NA	160	Chr2_17145161_17145301	99.0431	Chr2_17145151_17145291
Chr2	17162184	17162671	370	.	1	2	0	-891.0;-2520.0	36.6691	AT2G41170;AT2G41180	nan	F-box family protein;VQ motif-containing protein	303.055	Chr2_17162481_17162621	182.426	Chr2_17162491_17162631	144	Chr2_17162471_17162611	133.213	Chr2_17162481_17162621
Chr2	17163575	17163826	128	.	1	2	0	-2282.0;-1365.0	20.6608	AT2G41170;AT2G41180	nan	F-box family protein;VQ motif-containing protein	223.012	Chr2_17163621_17163761	308.058	Chr2_17163571_17163711	80	Chr2_17163586_17163726	266.336	Chr2_17163601_17163741
Chr2	17193926	17194624	477	.	1	2	0	-2441.0;-668.0	56.6296	AT2G41225;AT2G41231	OSR2,ORGAN SIZE RELATED 2;nan	transmembrane protein	360.745	Chr2_17194341_17194481	150.635	Chr2_17194331_17194471	208	Chr2_17194376_17194516	127.785	Chr2_17194341_17194481
Chr2	17196494	17197123	231	.	1	1	0	-798	151.93	AT2G41230	OSR1,ORGAN SIZE RELATED 1	ORGAN SIZE-like protein	167.167	Chr2_17196641_17196781	126.207	Chr2_17196631_17196771	80	Chr2_17196661_17196801	174.592	Chr2_17196681_17196821
Chr2	17197215	17197557	190	.	1	1	0	-1519	17.6452	AT2G41230	OSR1,ORGAN SIZE RELATED 1	ORGAN SIZE-like protein	NA	NA	65.3979	Chr2_17197331_17197471	128	Chr2_17197361_17197501	NA	NA
Chr2	17199466	17199722	121	.	1	1	0	-13	20.8557	AT2G41240	nan	basic helix-loop-helix protein 100	548.199	Chr2_17199501_17199641	249.831	Chr2_17199501_17199641	464	Chr2_17199481_17199621	244.802	Chr2_17199501_17199641
Chr2	17250153	17250460	216	.	1	1	0	-1359	11.4689	AT2G41380	nan	S-adenosyl-L-methionine-dependent methyltransferases superfamily protein	NA	NA	NA	NA	96	Chr2_17250321_17250461	126.94	Chr2_17250321_17250461
Chr2	17906141	17906621	197	.	1	1	0	-2386	23.0786	AT2G43060	AtIBH1	ILI1 binding bHLH 1	78.9357	Chr2_17906246_17906386	NA	NA	352	Chr2_17906281_17906421	71.99	Chr2_17906261_17906401
Chr2	17934197	17934790	154	.	1	1	0.131924	0	15.3432	AT2G43140	nan	basic helix-loop-helix (bHLH) DNA-binding superfamily protein	652.07	Chr2_17934241_17934381	117.028	Chr2_17934221_17934361	664	Chr2_17934241_17934381	129.564	Chr2_17934221_17934361
Chr2	17985181	17985390	129	.	1	2	0.002380952380952381;0.09417920209287116	0	11.0884	AT2G43260;AT2G43261	nan	F-box and associated interaction domains-containing protein;transmembrane protein	NA	NA	118.844	Chr2_17985241_17985381	NA	NA	NA	NA
Chr2	17993244	17994031	524	.	1	2	0	-1198.0;-1870.0	161.288	AT2G43290;AT2G43310	nan	Calcium-binding EF-hand family protein;Ribosomal L18p/L5e family protein	311.612	Chr2_17993691_17993831	NA	NA	NA	NA	156.526	Chr2_17993701_17993841
Chr2	18456832	18457353	326	.	1	1	0.0104507	0	38.5832	AT2G44770	nan	ELMO/CED-12 family protein	NA	NA	NA	NA	224	Chr2_18457151_18457291	NA	NA
Chr2	18586633	18586852	101	.	1	1	0.0847851	0	10.5014	AT2G45060	nan	alanine-tRNA ligase	132.162	Chr2_18586691_18586831	NA	NA	80	Chr2_18586731_18586871	133.213	Chr2_18586691_18586831
Chr2	18716086	18716762	540	.	1	2	0	-2876.0;-1586.0	85.7469	AT2G45410;AT2G45420	nan	LOB domain-containing protein 19;LOB domain-containing protein 18	NA	NA	51.4388	Chr2_18716551_18716691	144	Chr2_18716541_18716681	NA	NA
Chr2	18889484	18889677	91	.	1	1	0	-307	14.7885	AT2G45900	nan	Phosphatidylinositol N-acetyglucosaminlytransferase subunit P-like protein	522.305	Chr2_18889561_18889701	74.57628939266094;287.31119730190966	Chr2_18889451_18889591;Chr2_18889561_18889701	480	Chr2_18889551_18889691	224.957	Chr2_18889561_18889701
Chr2	18981332	18981673	99	.	1	2	0	-2272.0;-238.0	15.282	AT2G46200;AT2G46225	nan	U11/U12 small nuclear ribonucleoprotein;ABI-1-like 1	204.201	Chr2_18981311_18981451	156.707	Chr2_18981311_18981451	272	Chr2_18981321_18981461	113.368	Chr2_18981411_18981551
Chr2	19050911	19051253	108	.	1	2	0	-543.0;-2217.0	30.2851	AT2G46410;AT2G46420	nan	Homeodomain-like superfamily protein;helicase with zinc finger protein	381.99	Chr2_19051001_19051141	58.4184	Chr2_19050921_19051061	240	Chr2_19051001_19051141	190.787	Chr2_19050991_19051131
Chr2	19132306	19132635	39	.	1	2	0	-1595.0;-290.0	11.5722	AT2G46580;AT2G46590	nan	Pyridoxamine 5'-phosphate oxidase family protein;Dof-type zinc finger DNA-binding family protein	383.466	Chr2_19132301_19132441	212.639	Chr2_19132261_19132401	464	Chr2_19132251_19132391	81.0683	Chr2_19132251_19132391
Chr2	19138875	19139124	128	.	1	1	0.119654	0	21.1106	AT2G46620	nan	P-loop containing nucleoside triphosphate hydrolases superfamily protein	120.986	Chr2_19138991_19139131	NA	NA	80	Chr2_19138991_19139131	133.213	Chr2_19138951_19139091
Chr2	19188138	19188499	147	.	1	2	0	-1327.0;-2748.0	33.9399	AT2G46700;AT2G46710	ATCRK3;nan	CDPK-related kinase 3;Rho GTPase activating protein with PAK-box/P21-Rho-binding domain-containing protein	NA	NA	NA	NA	NA	NA	NA	NA
Chr2	19288829	19289597	432	.	1	1	0.200707	0	234.266	AT2G46950	nan	cytochrome P450, family 709, subfamily B, polypeptide 2	592.315	Chr2_19289221_19289361	159.097	Chr2_19289251_19289391	496	Chr2_19289231_19289371	162.046	Chr2_19289211_19289351
Chr2	19403420	19404269	308	.	1	1	0	-377	79.6225	AT2G47250	nan	RNA helicase family protein	167.536	Chr2_19403701_19403841	317.811	Chr2_19403701_19403841	128	Chr2_19403651_19403791	248.27	Chr2_19403691_19403831
Chr2	19406609	19406974	131	.	1	1	0.158903	0	28.5729	AT2G47260	ATWRKY23,WRKY DNA-BINDING PROTEIN 23	WRKY DNA-binding protein 23	120.248	Chr2_19406691_19406831	121.618	Chr2_19406701_19406841	208	Chr2_19406661_19406801	63.0026	Chr2_19406691_19406831
Chr2	19407579	19408667	446	.	1	1	0	-482	29.6276	AT2G47260	ATWRKY23,WRKY DNA-BINDING PROTEIN 23	WRKY DNA-binding protein 23	175.356	Chr2_19407921_19408061	86.3366	Chr2_19407981_19408121	96	Chr2_19407911_19408051	111.589	Chr2_19407941_19408081
Chr2	19409183	19409444	131	.	1	1	0	-2086	11.065	AT2G47260	ATWRKY23,WRKY DNA-BINDING PROTEIN 23	WRKY DNA-binding protein 23	367.827	Chr2_19409191_19409331	152.118	Chr2_19409211_19409351	208	Chr2_19409191_19409331	149.363	Chr2_19409201_19409341
Chr2	19409521	19410278	478	.	1	1	0	-2424	140.505	AT2G47260	ATWRKY23,WRKY DNA-BINDING PROTEIN 23	WRKY DNA-binding protein 23	NA	NA	NA	NA	NA	NA	NA	NA
Chr2	19479127	19479473	110	.	1	1	0.105746	0	12.0213	AT2G47460	ATMYB12,MYB DOMAIN PROTEIN 12,PFG1,PRODUCTION OF FLAVONOL GLYCOSIDES 1	myb domain protein 12	168.274	Chr2_19479161_19479301	280.523	Chr2_19479101_19479241	128	Chr2_19479161_19479301	178.15	Chr2_19479171_19479311
Chr2	19512679	19513083	221	.	1	1	0.048419	0	33.3486	AT2G47560	nan	RING/U-box superfamily protein	64.4029	Chr2_19512851_19512991	126.01512815528204;200.7830058967049	Chr2_19512771_19512911;Chr2_19512871_19513011	64.0;64.0	Chr2_19512761_19512901;Chr2_19512881_19513021	154.883	Chr2_19512831_19512971
Chr2	19514183	19514847	326	.	1	2	0	-1456.0;-2340.0	245.612	AT2G47560;AT2G47580	nan	RING/U-box superfamily protein;spliceosomal protein U1A	142.97	Chr2_19514481_19514621	107.467	Chr2_19514451_19514591	64	Chr2_19514461_19514601	86.4062	Chr2_19514501_19514641
Chr2	19599874	19600102	135	.	1	1	0.086791	0	12.096	AT2G47860	nan	Phototropic-responsive NPH3 family protein	NA	NA	NA	NA	NA	NA	111.589	Chr2_19599931_19600071
Chr2	19622729	19623003	167	.	1	2	0	-429.0;-1019.0	12.0922	AT2G47940;AT2G47950	DEGP2,DEGP protease 2,EMB3117,EMBRYO DEFECTIVE 3117;nan	DEGP protease 2;myelin transcription factor-like protein	240.865	Chr2_19622871_19623011	98.2885	Chr2_19622871_19623011	192	Chr2_19622871_19623011	131.389	Chr2_19622831_19622971
Chr3	193891	194213	110	.	1	1	0	-171	39.9738	AT3G01490	nan	Protein kinase superfamily protein	206.635	Chr3_194001_194141	200.783	Chr3_193951_194091	128	Chr3_193961_194101	217.704	Chr3_193991_194131
Chr3	336096	336616	293	.	1	1	0	-1290	22.6804	AT3G02010	nan	Pentatricopeptide repeat (PPR) superfamily protein	NA	NA	198.393	Chr3_336351_336491	64	Chr3_336346_336486	NA	NA
Chr3	508277	508747	177	.	1	1	0.135562	0	69.6528	AT3G02460	nan	Ypt/Rab-GAP domain of gyp1p superfamily protein	NA	NA	NA	NA	80	Chr3_508441_508581	NA	NA
Chr3	661030	661478	161	.	1	1	0	-371	64.2907	AT3G02940	AtMYB107,myb domain protein 107	myb domain protein 107	NA	NA	231.092	Chr3_661081_661221	176	Chr3_661121_661261	NA	NA
Chr3	731612	732112	323	.	1	1	0	-1141	25.768	AT3G03180	nan	Got1/Sft2-like vescicle transport protein family	424.41	Chr3_731811_731951	79.3571	Chr3_731851_731991	192	Chr3_731821_731961	64.7819	Chr3_731821_731961
Chr3	1177302	1177682	253	.	1	2	0	-317.0;-823.0	27.0764	AT3G04430;AT3G04440	anac049,NAC domain containing protein 49;nan	NAC domain containing protein 49;Plasma-membrane choline transporter family protein	NA	NA	65.3979	Chr3_1177431_1177571	NA	NA	NA	NA
Chr3	1216847	1217190	209	.	1	2	0.083710407239819;0.006357516828721017	0	51.8287	AT3G04510;AT3G04520	nan	LIGHT-DEPENDENT SHORT HYPOCOTYLS-like protein (DUF640);threonine aldolase 2	NA	NA	95.7065	Chr3_1217021_1217161	NA	NA	NA	NA
Chr3	1290514	1291240	269	.	1	1	0.137742	0	93.0733	AT3G04730	nan	indoleacetic acid-induced protein 16	NA	NA	156.707	Chr3_1290691_1290831	NA	NA	163.734	Chr3_1290681_1290821
Chr3	1478344	1479090	96	.	1	1	0.267583	0	36.5381	AT3G05200	nan	RING/U-box superfamily protein	177.2	Chr3_1478371_1478511	140.166	Chr3_1478301_1478441	96	Chr3_1478311_1478451	136.772	Chr3_1478391_1478531
Chr3	1486528	1486886	228	.	1	1	0	-1443	65.2268	AT3G05220	nan	Heavy metal transport/detoxification superfamily protein	360.376	Chr3_1486701_1486841	105.268	Chr3_1486681_1486821	256	Chr3_1486691_1486831	181.8	Chr3_1486691_1486831
Chr3	1490600	1491180	279	.	1	1	0.168409	0	40.6478	AT3G05220	nan	Heavy metal transport/detoxification superfamily protein	272.513	Chr3_1490811_1490951	275.742	Chr3_1490801_1490941	208	Chr3_1490791_1490931	277.012	Chr3_1490801_1490941
Chr3	1491259	1491788	169	.	1	1	0.148955	0	21.9061	AT3G05220	nan	Heavy metal transport/detoxification superfamily protein	NA	NA	77.1583	Chr3_1491311_1491451	96	Chr3_1491413_1491553	64.7819	Chr3_1491401_1491541
Chr3	1609052	1609249	58	.	1	1	0.0553682	0	12.1625	AT3G05545	nan	RING/U-box superfamily protein	55.8453	Chr3_1609061_1609201	65.3979	Chr3_1609011_1609151	NA	NA	84.5815	Chr3_1609061_1609201
Chr3	1730239	1731079	518	.	1	1	0.0674157	0	65.7283	AT3G05810	nan	IGR motif protein	NA	NA	320.01	Chr3_1730681_1730821	128	Chr3_1730681_1730821	453.473	Chr3_1730671_1730811
Chr3	1810911	1811093	84	.	1	1	0	-2071	12.2938	AT3G06020	nan	FANTASTIC four-like protein (DUF3049)	NA	NA	193.803	Chr3_1810871_1811011	NA	NA	NA	NA
Chr3	1838891	1839267	137	.	1	2	0	-904.0;-1447.0	47.0698	AT3G06080;AT3G06090	nan	trichome birefringence-like protein (DUF828);transmembrane protein	336.547	Chr3_1838961_1839101	252.413	Chr3_1838981_1839121	224	Chr3_1838971_1839111	187.229	Chr3_1838971_1839111
Chr3	1952413	1952669	116	.	1	1	0	-2498	32.9307	AT3G06410	nan	Zinc finger C-x8-C-x5-C-x3-H type family protein	184.651	Chr3_1952431_1952571	65.3979	Chr3_1952431_1952571	96	Chr3_1952461_1952601	71.99	Chr3_1952451_1952591
Chr3	2209152	2209669	208	.	1	1	0.125533	0	101.019	AT3G07000	nan	Cysteine/Histidine-rich C1 domain family protein	63.6651	Chr3_2209271_2209411	95.8981	Chr3_2209261_2209401	128	Chr3_2209231_2209371	59.444	Chr3_2209341_2209481
Chr3	2217206	2217539	232	.	1	1	0	-724	12.0922	AT3G07010	nan	Pectin lyase-like superfamily protein	NA	NA	123.625	Chr3_2217401_2217541	NA	NA	NA	NA
Chr3	2343530	2343736	106	.	1	1	0.0585349	0	17.7232	AT3G07340	CIB3,CRY2-interacting bHLH 3	basic helix-loop-helix (bHLH) DNA-binding superfamily protein	392.762	Chr3_2343541_2343681	144.947	Chr3_2343591_2343731	NA	NA	214.191	Chr3_2343561_2343701
Chr3	2346894	2347642	504	.	1	1	0.284558	0	75.8733	AT3G07350	nan	sulfate/thiosulfate import ATP-binding protein, putative (DUF506)	192.471	Chr3_2347261_2347401	NA	NA	112	Chr3_2347328_2347468	NA	NA
Chr3	2854739	2855012	113	.	1	1	0	-1025	18.8352	AT3G09290	nan	telomerase activator1	NA	NA	NA	NA	NA	NA	NA	NA
Chr3	2890318	2890811	124	.	1	1	0.218991	0	11.6507	AT3G09390	ATMT-1,ARABIDOPSIS THALIANA METALLOTHIONEIN-1,ATMT-K,ARABIDOPSIS THALIANA METALLOTHIONEIN-K	metallothionein 2A	359.638	Chr3_2890381_2890521	294.482	Chr3_2890411_2890551	384	Chr3_2890401_2890541	143.045	Chr3_2890381_2890521
Chr3	2894123	2894325	85	.	1	1	0	-495	15.3432	AT3G09400	nan	pol-like 3	NA	NA	123.625	Chr3_2894151_2894291	NA	NA	NA	NA
Chr3	2945862	2946254	210	.	1	1	0.00575747	0	27.3057	AT3G09600	LCL5,LHY-CCA1-LIKE5	Homeodomain-like superfamily protein	83.9524	Chr3_2946051_2946191	154.125	Chr3_2945981_2946121	NA	NA	178.241	Chr3_2946061_2946201
Chr3	2998728	2999081	119	.	1	1	0	-474	29.6276	AT3G09770	AIRP3,ABA insensitive RING protein 3,AtAIRP3	RING/U-box superfamily protein	NA	NA	165.502	Chr3_2998731_2998871	80	Chr3_2998751_2998891	NA	NA
Chr3	3068761	3069054	128	.	1	1	0	-36	30.1465	AT3G09980	ACIP1,ACETYLATED INTERACTING PROTEIN 1	ankyrin repeat 30A-like protein (DUF662)	368.933	Chr3_3068821_3068961	137.871	Chr3_3068831_3068971	136	Chr3_3068831_3068971	181.709	Chr3_3068841_3068981
Chr3	3215535	3215819	104	.	1	1	0.0181511	0	29.0123	AT3G10360	APUM4,pumilio 4	pumilio 4	NA	NA	NA	NA	64	Chr3_3215501_3215641	NA	NA
Chr3	3371880	3372197	155	.	1	1	0.0476833	0	81.2625	AT3G10770	nan	Single-stranded nucleic acid binding R3H protein	103.133	Chr3_3371981_3372121	263.791	Chr3_3371961_3372101	NA	NA	108.03	Chr3_3371991_3372131
Chr3	3523913	3524167	126	.	1	1	0	-2726	17.6452	AT3G11240	ATATE2	arginine-tRNA protein transferase 2	NA	NA	95.5149	Chr3_3524021_3524161	NA	NA	NA	NA
Chr3	3696327	3696886	339	.	1	1	0	-1772	28.0471	AT3G11700	nan	FASCICLIN-like arabinogalactan protein 18 precursor	128.806	Chr3_3696631_3696771	74.7679	Chr3_3696541_3696681	64	Chr3_3696621_3696761	174.592	Chr3_3696621_3696761
Chr3	3863616	3864011	134	.	1	1	0	-367	28.8285	AT3G12120	AtFAD2	fatty acid desaturase 2	410.246	Chr3_3863711_3863851	133.186	Chr3_3863641_3863781	192	Chr3_3863671_3863811	197.995	Chr3_3863651_3863791
Chr3	3902005	3902189	61	.	1	1	0	-127	10.7973	AT3G12230	nan	serine carboxypeptidase-like 14	169.012	Chr3_3902041_3902181	186.824	Chr3_3902031_3902171	NA	NA	423.044	Chr3_3902031_3902171
Chr3	3988489	3988736	98	.	1	1	0.0590361	0	27.2383	AT3G12570	nan	FYD	275.501	Chr3_3988581_3988721	60.8088	Chr3_3988531_3988671	224	Chr3_3988571_3988711	136.681	Chr3_3988561_3988701
Chr3	4121230	4122386	926	.	1	1	0.333333	0	110.826	AT3G12920	nan	SBP (S-ribonuclease binding protein) family protein	112.06	Chr3_4122151_4122291	65.39794448014977;229.08439402928616	Chr3_4122031_4122171;Chr3_4122141_4122281	NA	NA	95.3936	Chr3_4122111_4122251
Chr3	4123463	4124052	206	.	1	1	0.0663322	0	39.9605	AT3G12920	nan	SBP (S-ribonuclease binding protein) family protein	91.2188	Chr3_4123621_4123761	88.727	Chr3_4123641_4123781	NA	NA	90.0557	Chr3_4123611_4123751
Chr3	4124254	4124583	143	.	1	1	0	-673	38.0567	AT3G12920	nan	SBP (S-ribonuclease binding protein) family protein	NA	NA	165.885	Chr3_4124371_4124511	128.0;80.0	Chr3_4124261_4124401;Chr3_4124381_4124521	NA	NA
Chr3	4140395	4140983	336	.	1	1	0.0634351	0	16.3738	AT3G12970	nan	serine/arginine repetitive matrix-like protein	63.2962	Chr3_4140626_4140766	214.551	Chr3_4140621_4140761	128	Chr3_4140671_4140811	117.018	Chr3_4140621_4140761
Chr3	4146056	4146608	256	.	1	1	0.0247146	0	118.904	AT3G12980	ATHPCAT4,HISTONE ACETYLTRANSFERASE OF THE CBP FAMILY 5	histone acetyltransferase of the CBP family 5	64.034	Chr3_4146201_4146341	NA	NA	NA	NA	NA	NA
Chr3	4402991	4403216	88	.	1	1	0	-139	15.3432	AT3G13510	nan	carboxyl-terminal peptidase, putative (DUF239)	111.322	Chr3_4402991_4403131	170.474	Chr3_4402991_4403131	NA	NA	187.229	Chr3_4403001_4403141
Chr3	4485581	4485980	144	.	1	1	0.0746144	0	35.4284	AT3G13690	nan	kinase with adenine nucleotide alpha hydrolases-like domain-containing protein	NA	NA	NA	NA	NA	NA	NA	NA
Chr3	4605898	4606377	372	.	1	1	0	-1699	10.8809	AT3G13960	AtGRF5,growth-regulating factor 5	growth-regulating factor 5	NA	NA	NA	NA	NA	NA	68.3405	Chr3_4606261_4606401
Chr3	4606914	4607404	312	.	1	1	0	-672	82.596	AT3G13960	AtGRF5,growth-regulating factor 5	growth-regulating factor 5	64.034	Chr3_4607131_4607271	53.6376	Chr3_4607181_4607321	64	Chr3_4607151_4607291	52.2359	Chr3_4607151_4607291
Chr3	4621270	4621933	306	.	1	1	0	-966	73.8585	AT3G13980	nan	SKI/DACH domain protein	NA	NA	182.043	Chr3_4621561_4621701	NA	NA	64.7819	Chr3_4621561_4621701
Chr3	4655979	4656342	241	.	1	1	0	-1934	29.3322	AT3G14050	AT-RSH2,RELA-SPOT HOMOLOG 2,ATRSH2,RELA/SPOT HOMOLOG 2	RELA/SPOT homolog 2	604.044	Chr3_4656191_4656331	212.543	Chr3_4656181_4656321	400	Chr3_4656191_4656331	163.734	Chr3_4656201_4656341
Chr3	4740490	4740676	72	.	1	1	0	-1193	16.0779	AT3G14230	nan	related to AP2 2	62.9272	Chr3_4740521_4740661	105.076	Chr3_4740491_4740631	NA	NA	NA	NA
Chr3	4776846	4777075	76	.	1	1	0	-1589	16.9313	AT3G14310	ATPME3,pectin methylesterase 3,OZS2,OVERLY ZINC SENSITIVE 2	pectin methylesterase 3	110.953	Chr3_4776901_4777041	105.076	Chr3_4776891_4777031	NA	NA	127.875	Chr3_4776921_4777061
Chr3	4801261	4801601	74	.	1	1	0	-1650	27.0764	AT3G14370	nan	Protein kinase superfamily protein	NA	NA	NA	NA	NA	NA	50.3657	Chr3_4801331_4801471
Chr3	4986089	4986608	304	.	1	1	0	-1400	13.152	AT3G14840	LIK1,LysM RLK1-interacting kinase 1	Leucine-rich repeat transmembrane protein kinase	NA	NA	104.693	Chr3_4986331_4986471	NA	NA	NA	NA
Chr3	5005507	5005820	190	.	1	1	0	-706	28.1506	AT3G14880	nan	transcription factor-like protein	NA	NA	88.5354	Chr3_5005671_5005811	NA	NA	75.6395	Chr3_5005561_5005701
Chr3	5006234	5006415	72	.	1	1	0	-111	11.7382	AT3G14880	nan	transcription factor-like protein	NA	NA	228.893	Chr3_5006211_5006351	NA	NA	55.7945	Chr3_5006201_5006341
Chr3	5208879	5209102	58	.	1	1	0.0692332	0	16.1595	AT3G15430	nan	Regulator of chromosome condensation (RCC1) family protein	55.8453	Chr3_5208891_5209031	NA	NA	NA	NA	NA	NA
Chr3	5254520	5254732	109	.	1	1	0.0225322	0	14.2024	AT3G15530	nan	S-adenosyl-L-methionine-dependent methyltransferases superfamily protein	NA	NA	NA	NA	NA	NA	57.5738	Chr3_5254581_5254721
Chr3	5314067	5314542	356	.	1	1	0	-275	31.9386	AT3G15680	nan	Ran BP2/NZF zinc finger-like superfamily protein	NA	NA	184.146	Chr3_5314361_5314501	NA	NA	NA	NA
Chr3	5339327	5339534	97	.	1	1	0	-1822	23.8229	AT3G15780	nan	transmembrane protein	NA	NA	156.515	Chr3_5339291_5339431	NA	NA	63.0026	Chr3_5339291_5339431
Chr3	5483286	5483770	353	.	1	1	0.125291	0	27.0764	AT3G16180	NRT1.12,nitrate transporter 1.12	Major facilitator superfamily protein	267.312	Chr3_5483531_5483671	51.2473	Chr3_5483531_5483671	176	Chr3_5483521_5483661	55.7945	Chr3_5483551_5483691
Chr3	5646226	5646601	132	.	1	1	0.168448	0	46.0804	AT3G16570	ATRALF23,ARABIDOPSIS RAPID ALKALINIZATION FACTOR 23	rapid alkalinization factor 23	NA	NA	104.885	Chr3_5646291_5646431	NA	NA	NA	NA
Chr3	6044928	6045133	89	.	1	1	0.037415	0	19.9727	AT3G17690	ATCNGC19,CYCLIC NUCLEOTIDE-GATED CHANNEL 19	cyclic nucleotide gated channel 19	NA	NA	102.686	Chr3_6044971_6045111	NA	NA	NA	NA
Chr3	6351052	6351304	117	.	1	2	0	-221.0;-1143.0	13.6873	AT3G18490;AT3G18500	nan	Eukaryotic aspartyl protease family protein;DNAse I-like superfamily protein	NA	NA	NA	NA	NA	NA	NA	NA
Chr3	6439545	6440480	522	.	1	1	0	-337	144.882	AT3G18715	nan	inflorescence deficient in abscission (IDA)-like 4	112.06	Chr3_6439941_6440081	70.1787	Chr3_6439951_6440091	NA	NA	79.1981	Chr3_6439951_6440091
Chr3	6558302	6558789	335	.	1	1	0.141109	0	50.4015	AT3G19010	nan	2-oxoglutarate (2OG) and Fe(II)-dependent oxygenase superfamily protein	112.06	Chr3_6558541_6558681	240.653	Chr3_6558521_6558661	96	Chr3_6558561_6558701	117.018	Chr3_6558541_6558681
Chr3	6564464	6564759	172	.	1	2	0	-41.0;-1190.0	46.3912	AT3G19030;AT3G19035	nan	transcription initiation factor TFIID subunit 1b-like protein;transmembrane protein	207.00374629716944;128.06801757775742	Chr3_6564501_6564641;Chr3_6564601_6564741	144.947	Chr3_6564611_6564751	224	Chr3_6564631_6564771	45.0278	Chr3_6564531_6564671
Chr3	6565025	6565459	76	.	1	2	0	-602.0;-490.0	12.9946	AT3G19030;AT3G19035	nan	transcription initiation factor TFIID subunit 1b-like protein;transmembrane protein	NA	NA	105.076	Chr3_6565091_6565231	176	Chr3_6565091_6565231	NA	NA
Chr3	6722621	6722908	160	.	1	1	0.0367454	0	29.6646	AT3G19390	nan	Granulin repeat cysteine protease family protein	NA	NA	88.727	Chr3_6722761_6722901	NA	NA	NA	NA
Chr3	6805185	6805427	119	.	1	2	0	-890.0;-195.0	10.9476	AT3G19580;AT3G19590	AZF2,zinc-finger protein 2;nan	zinc-finger protein 2;Transducin/WD40 repeat-like superfamily protein	NA	NA	70.1787	Chr3_6805251_6805391	NA	NA	138.551	Chr3_6805261_6805401
Chr3	6883928	6884254	188	.	1	1	0	-1614	52.8498	AT3G19820	CBB1,CABBAGE 1,DIM1,DIMINUTO 1,DIM,DIMINUTIA,EVE1,ENHANCED VERY-LOW-FLUENCE RESPONSES 1	cell elongation protein / DWARF1 / DIMINUTO (DIM)	251.304	Chr3_6884061_6884201	287.12	Chr3_6884051_6884191	96	Chr3_6884071_6884211	133.213	Chr3_6884061_6884201
Chr3	6906675	6907123	134	.	1	1	0.0169289	0	72.704	AT3G19870	nan	AP-5 complex subunit beta-like protein	622.487	Chr3_6906711_6906851	NA	NA	624	Chr3_6906681_6906821	244.712	Chr3_6906701_6906841
Chr3	7315864	7316706	607	.	1	1	0.00809889	0	20.303	AT3G20880	nan	WIP domain protein 4	NA	NA	165.88524160288318;310.64023628071146	Chr3_7316341_7316481;Chr3_7316471_7316611	NA	NA	NA	NA
Chr3	7323159	7323763	292	.	1	1	0	-2592	34.7991	AT3G20910	nan	nuclear factor Y, subunit A9	NA	NA	NA	NA	NA	NA	NA	NA
Chr3	7576663	7576806	97	.	1	1	0.0183428	0	10.0626	AT3G21500	DXL1,DXS-like 1,DXS2,1-deoxy-D-xylulose 5-phosphate (DXP) synthase 2	1-deoxy-D-xylulose 5-phosphate synthase 1	NA	NA	NA	NA	NA	NA	NA	NA
Chr3	7640640	7641039	204	.	1	1	0.104834	0	28.2729	AT3G21690	nan	MATE efflux family protein	322.015	Chr3_7640771_7640911	198.488	Chr3_7640761_7640901	128	Chr3_7640741_7640881	228.607	Chr3_7640781_7640921
Chr3	7711522	7712230	471	.	1	1	0	-1590	125.319	AT3G21890	nan	B-box type zinc finger family protein	NA	NA	105.268	Chr3_7711971_7712111	224	Chr3_7711971_7712111	95.3936	Chr3_7711931_7712071
Chr3	8059328	8059694	127	.	1	1	0	-547	18.5116	AT3G22790	nan	Kinase interacting (KIP1-like) family protein	NA	NA	NA	NA	NA	NA	NA	NA
Chr3	8065022	8066128	430	.	1	2	0	-374.0;-2290.0	53.4154	AT3G22800;AT3G22810	nan	Leucine-rich repeat (LRR) family protein;auxin canalization protein (DUF828)	NA	NA	NA	NA	NA	NA	NA	NA
Chr3	8073950	8074117	94	.	1	1	0.181325	0	11.065	AT3G22820	EPFL5,epidermal patterning factor like 5	allergen-like protein	208.848	Chr3_8073951_8074091	349.936	Chr3_8073941_8074081	176	Chr3_8073911_8074051	426.511	Chr3_8073911_8074051
Chr3	8085569	8085978	126	.	1	1	0.0790514	0	14.7607	AT3G22840	ELIP	Chlorophyll A-B binding family protein	NA	NA	NA	NA	NA	NA	NA	NA
Chr3	8182886	8183212	228	.	1	1	0	-792	19.4068	AT3G23030	nan	indole-3-acetic acid inducible 2	NA	NA	NA	NA	NA	NA	NA	NA
Chr3	8306759	8307190	210	.	1	1	0	-2019	30.5371	AT3G23250	ATMYB15,MYB DOMAIN PROTEIN 15,ATY19	myb domain protein 15	NA	NA	186.632	Chr3_8306911_8307051	64	Chr3_8306921_8307061	54.0152	Chr3_8306931_8307071
Chr3	8602033	8602548	208	.	1	1	0	-664	91.593	AT3G23820	nan	UDP-D-glucuronate 4-epimerase 6	518.985	Chr3_8602181_8602321	187.207	Chr3_8602161_8602301	304	Chr3_8602181_8602321	169.163	Chr3_8602171_8602311
Chr3	8603056	8603396	208	.	1	1	0.0711812	0	46.1457	AT3G23820	nan	UDP-D-glucuronate 4-epimerase 6	NA	NA	109.857	Chr3_8603211_8603351	96	Chr3_8603186_8603326	NA	NA
Chr3	8905762	8906158	183	.	1	1	0	-2928	55.7535	AT3G24480	nan	Leucine-rich repeat (LRR) family protein	324.633	Chr3_8905861_8906001	135.672	Chr3_8905881_8906021	176	Chr3_8905871_8906011	313.052	Chr3_8905881_8906021
Chr3	8957888	8958134	112	.	1	1	0	-1961	12.7665	AT3G24550	ATPERK1,proline-rich extensin-like receptor kinase 1	proline extensin-like receptor kinase 1	207.742	Chr3_8957951_8958091	100.487	Chr3_8957991_8958131	208	Chr3_8957961_8958101	114.213	Chr3_8957961_8958101
Chr3	9195089	9195326	135	.	1	1	0	-8	18.1222	AT3G25250	nan	AGC (cAMP-dependent, cGMP-dependent and protein kinase C) kinase family protein	313.457	Chr3_9195111_9195251	130.892	Chr3_9195111_9195251	176	Chr3_9195111_9195251	178.1502946530931;91.8349831242884	Chr3_9195101_9195241;Chr3_9195201_9195341
Chr3	9199368	9199607	85	.	1	1	0.0663285	0	15.823	AT3G25260	AtNPF4.1,NPF4.1,NRT1/ PTR family 4.1	Major facilitator superfamily protein	NA	NA	165.885	Chr3_9199401_9199541	NA	NA	NA	NA
Chr3	9210855	9211280	315	.	1	1	0	-1582	20.0455	AT3G25400	nan	dCTP pyrophosphatase-like protein	NA	NA	228.701	Chr3_9211031_9211171	96	Chr3_9211041_9211181	NA	NA
Chr3	9338401	9339117	521	.	1	1	0	-327	118.669	AT3G25655	nan	inflorescence deficient in abscission (IDA)-like 1	497.001	Chr3_9338861_9339001	315.325	Chr3_9338851_9338991	352	Chr3_9338851_9338991	269.985	Chr3_9338841_9338981
Chr3	9367685	9368264	360	.	1	1	0	-1235	124.326	AT3G25710	ATAIG1,TMO5,TARGET OF MONOPTEROS 5	basic helix-loop-helix 32	131.609	Chr3_9367931_9368071	128.406	Chr3_9367971_9368111	NA	NA	97.1729	Chr3_9367961_9368101
Chr3	9408901	9409267	146	.	1	1	0.0559296	0	12.7467	AT3G25780	nan	allene oxide cyclase 3	NA	NA	109.666	Chr3_9408951_9409091	272	Chr3_9408961_9409101	NA	NA
Chr3	9536739	9536922	113	.	1	1	0.0178025	0	10.3559	AT3G26100	nan	Regulator of chromosome condensation (RCC1) family protein	NA	NA	88.727	Chr3_9536791_9536931	304	Chr3_9536791_9536931	NA	NA
Chr3	9812682	9813194	188	.	1	1	0	-29	40.5958	AT3G26710	nan	cofactor assembly of complex C	NA	NA	NA	NA	64	Chr3_9812831_9812971	59.3531	Chr3_9812851_9812991
Chr3	9842238	9842903	473	.	1	2	0	-160.0;-557.0	35.7658	AT3G26750;AT3G26760	nan	HECT-like ubiquitin-conjugating enzyme (E2)-binding protein;NAD(P)-binding Rossmann-fold superfamily protein	NA	NA	NA	NA	NA	NA	NA	NA
Chr3	9958982	9959445	225	.	1	1	0	-38	28.1506	AT3G27010	AT-TCP20,ARABIDOPSIS THALIANA TEOSINTE BRANCHED 1, CYCLOIDEA, PCF (TCP)-DOMAIN FAMILY PROTEIN 20,ATTCP20,PCF1	TEOSINTE BRANCHED 1, cycloidea, PCF (TCP)-domain family protein 20	NA	NA	198.393	Chr3_9959161_9959301	NA	NA	54.0152	Chr3_9959191_9959331
Chr3	9959655	9960000	124	.	1	1	0	-711	20.0262	AT3G27010	AT-TCP20,ARABIDOPSIS THALIANA TEOSINTE BRANCHED 1, CYCLOIDEA, PCF (TCP)-DOMAIN FAMILY PROTEIN 20,ATTCP20,PCF1	TEOSINTE BRANCHED 1, cycloidea, PCF (TCP)-domain family protein 20	NA	NA	67.7883	Chr3_9959661_9959801	112	Chr3_9959681_9959821	120.576	Chr3_9959761_9959901
Chr3	9974103	9974539	285	.	1	1	0.0710128	0	30.1605	AT3G27030	nan	transmembrane protein	NA	NA	NA	NA	NA	NA	NA	NA
Chr3	10067288	10067543	171	.	1	1	0.00286697	0	32.0076	AT3G27260	nan	global transcription factor group E8	657.271	Chr3_10067331_10067471	88.9186	Chr3_10067331_10067471	NA	NA	108.03	Chr3_10067336_10067476
Chr3	10120808	10121330	270	.	1	1	0.0511873	0	121.369	AT3G27340	nan	Myb domain protein	55.4764	Chr3_10121051_10121191	128.214	Chr3_10120951_10121091	80	Chr3_10121036_10121176	NA	NA
Chr3	10383979	10384193	82	.	1	1	0	-731	16.5612	AT3G27960	nan	Tetratricopeptide repeat (TPR)-like superfamily protein	NA	NA	NA	NA	NA	NA	NA	NA
Chr3	10503584	10503776	97	.	1	1	0	-1935	27.1144	AT3G28180	ATCSLC04,Cellulose-synthase-like C4,ATCSLC4,CSLC4,CELLULOSE-SYNTHASE LIKE C4	Cellulose-synthase-like C4	NA	NA	97.9053	Chr3_10503551_10503691	NA	NA	NA	NA
Chr3	10504615	10505189	297	.	1	1	0	-522	96.4842	AT3G28180	ATCSLC04,Cellulose-synthase-like C4,ATCSLC4,CSLC4,CELLULOSE-SYNTHASE LIKE C4	Cellulose-synthase-like C4	NA	NA	NA	NA	NA	NA	NA	NA
Chr3	10590542	10590991	336	.	1	1	0.0822312	0	69.6087	AT3G28340	GolS8,galactinol synthase 8	galacturonosyltransferase-like 10	NA	NA	NA	NA	NA	NA	NA	NA
Chr3	10591291	10591795	290	.	1	1	0	-607	29.8424	AT3G28340	GolS8,galactinol synthase 8	galacturonosyltransferase-like 10	NA	NA	NA	NA	NA	NA	NA	NA
Chr3	10669467	10669887	133	.	1	1	0.0848516	0	12.0922	AT3G28455	nan	CLAVATA3/ESR-RELATED 25	NA	NA	142.36461427531947;184.2419314279055	Chr3_10669461_10669601;Chr3_10669561_10669701	NA	NA	NA	NA
Chr3	10753712	10754056	117	.	1	1	0	-752	31.9386	AT3G28690	nan	Protein kinase superfamily protein	430.718	Chr3_10753791_10753931	214.934	Chr3_10753741_10753881	144	Chr3_10753796_10753936	298.727	Chr3_10753781_10753921
Chr3	10910497	10911411	574	.	1	1	0.135988	0	90.072	AT3G28910	ATMYB30	myb domain protein 30	339.72	Chr3_10910971_10911111	109.857	Chr3_10910981_10911121	240	Chr3_10910991_10911131	165.604	Chr3_10910961_10911101
Chr3	11798520	11798869	188	.	1	1	0	-330	69.9471	AT3G30165	nan	zinc ion-binding protein	NA	NA	196.002	Chr3_11798651_11798791	64.0;584.0	Chr3_11798591_11798731;Chr3_11798701_11798841	138.642	Chr3_11798661_11798801
Chr3	15183941	15184473	208	.	1	1	0.0321821	0	114.055	AT3G43190	ATSUS4,ARABIDOPSIS THALIANA SUCROSE SYNTHASE 4	sucrose synthase 4	NA	NA	53.6376	Chr3_15184081_15184221	224	Chr3_15184101_15184241	NA	NA
Chr3	16003655	16003822	80	.	1	2	0	-1493.0;-2686.0	10.7372	AT3G44326;AT3G44330	nan	F-box family protein;M28 Zn-peptidase nicastrin	87.1244	Chr3_16003621_16003761	88.9186	Chr3_16003621_16003761	NA	NA	NA	NA
Chr3	16272762	16273159	260	.	1	1	0.208618	0	46.2209	AT3G44720	nan	arogenate dehydratase 4	NA	NA	NA	NA	NA	NA	50.3657	Chr3_16273011_16273151
Chr3	16892206	16892576	241	.	1	2	0	-1404.0;-126.0	157.825	AT3G45950;AT3G45960	nan;ATEXLA3,expansin-like A3,ATEXPL3,ATHEXP BETA 2.3,EXPL3	Pre-mRNA splicing Prp18-interacting factor;expansin-like A3	327.99	Chr3_16892361_16892501	179.653	Chr3_16892371_16892511	320	Chr3_16892361_16892501	109.719	Chr3_16892371_16892511
Chr3	17011564	17011863	99	.	1	1	0	-637	15.9101	AT3G46290	nan	hercules receptor kinase 1	NA	NA	NA	NA	NA	NA	NA	NA
Chr3	17182634	17182857	119	.	1	2	0	-75.0;-185.0	10.1014	AT3G46630;AT3G46640	nan;LUX,LUX ARRHYTHMO	DCL protein (DUF3223);Homeodomain-like superfamily protein	406.926	Chr3_17182651_17182791	154.508	Chr3_17182681_17182821	128	Chr3_17182671_17182811	129.564	Chr3_17182681_17182821
Chr3	17387765	17388218	266	.	1	1	0.109162	0	45.2599	AT3G47220	ATPLC9	phosphatidylinositol-speciwc phospholipase C9	56.2142	Chr3_17387961_17388101	184.434	Chr3_17387941_17388081	NA	NA	147.63	Chr3_17387971_17388111
Chr3	17441250	17441561	175	.	1	2	0.05038975501113586;0.9591836734693877	0	17.6452	AT3G47340;AT3G47341	AT-ASN1,ARABIDOPSIS THALIANA GLUTAMINE-DEPENDENT ASPARAGINE SYNTHASE 1,DIN6,DARK INDUCIBLE 6;nan	glutamine-dependent asparagine synthase 1;transmembrane protein	126.961	Chr3_17441381_17441521	180.944	Chr3_17441421_17441561	144	Chr3_17441381_17441521	185.313	Chr3_17441411_17441551
Chr3	17478519	17478899	245	.	1	1	0	-1622	28.4684	AT3G47430	nan	peroxin 11B	448.976	Chr3_17478721_17478861	NA	NA	560	Chr3_17478751_17478891	109.81	Chr3_17478731_17478871
Chr3	17542615	17542798	99	.	1	1	0	-1309	19.4389	AT3G47600	ATMYB94,myb domain protein 94,ATMYBCP70	myb domain protein 94	432.23	Chr3_17542641_17542781	186.824	Chr3_17542641_17542781	256	Chr3_17542641_17542781	197.995	Chr3_17542651_17542791
Chr3	17543164	17543501	174	.	1	1	0	-1858	17.6452	AT3G47600	ATMYB94,myb domain protein 94,ATMYBCP70	myb domain protein 94	NA	NA	NA	NA	64	Chr3_17543251_17543391	NA	NA
Chr3	17543733	17544567	653	.	1	1	0	-2427	21.9061	AT3G47600	ATMYB94,myb domain protein 94,ATMYBCP70	myb domain protein 94	135.15	Chr3_17544291_17544431	214.934	Chr3_17544291_17544431	160	Chr3_17544331_17544471	59.444	Chr3_17544301_17544441
Chr3	17895106	17895360	135	.	1	2	0	-945.0;-2146.0	19.0549	AT3G48330;AT3G48340	ATPIMT1,Arabidopsis thaliana protein-l-isoaspartate methyltransferase 1;nan	protein-l-isoaspartate methyltransferase 1;Cysteine proteinases superfamily protein	79.30465614164086;110.5838056916227	Chr3_17895111_17895251;Chr3_17895218_17895358	233.48197813677982;95.70653631771593	Chr3_17895111_17895251;Chr3_17895236_17895376	112	Chr3_17895171_17895311	111.68	Chr3_17895141_17895281
Chr3	18179533	18179828	163	.	1	1	0	-1079	44.0842	AT3G49050	nan	alpha/beta-Hydrolases superfamily protein	NA	NA	189.023	Chr3_18179581_18179721	NA	NA	NA	NA
Chr3	18301352	18301821	157	.	1	1	0	-1164	19.5913	AT3G49350	nan	Ypt/Rab-GAP domain of gyp1p superfamily protein	NA	NA	179.653	Chr3_18301461_18301601	64	Chr3_18301431_18301571	NA	NA
Chr3	18426291	18426549	133	.	1	1	0	-1186	27.7904	AT3G49690	ATMYB84,MYB DOMAIN PROTEIN 84,RAX3,REGULATOR OF AXILLARY MERISTEMS3	myb domain protein 84	NA	NA	63.0076	Chr3_18426341_18426481	NA	NA	61.2233	Chr3_18426341_18426481
Chr3	18478993	18479230	126	.	1	1	0	-1962	20.0455	AT3G49810	atPub30,U-box protein 30	ARM repeat superfamily protein	224.857	Chr3_18479061_18479201	291.9	Chr3_18479111_18479251	96	Chr3_18479071_18479211	197.06	Chr3_18479091_18479231
Chr3	18568135	18568463	134	.	1	1	0	-1302	16.4834	AT3G50070	nan	CYCLIN D33	63.2962	Chr3_18568221_18568361	238.263	Chr3_18568231_18568371	144	Chr3_18568221_18568361	147.63	Chr3_18568261_18568401
Chr3	18628894	18629381	164	.	1	1	0.00353294	0	33.3563	AT3G50240	nan	ATP binding microtubule motor family protein	NA	NA	53.8292	Chr3_18628931_18629071	64	Chr3_18629051_18629191	73.8602	Chr3_18628921_18629061
Chr3	18706194	18706434	126	.	1	1	0.12572	0	31.5407	AT3G50400	nan	GDSL-like Lipase/Acylhydrolase superfamily protein	NA	NA	221.913	Chr3_18706211_18706351	144	Chr3_18706201_18706341	NA	NA
Chr3	18706627	18707313	338	.	1	1	0.0235726	0	26.5933	AT3G50400	nan	GDSL-like Lipase/Acylhydrolase superfamily protein	120.617	Chr3_18706911_18707051	357.49	Chr3_18706961_18707101	112	Chr3_18706901_18707041	356.301	Chr3_18706921_18707061
Chr3	18809554	18809942	315	.	1	1	0	-1312	13.438	AT3G50650	nan	GRAS family transcription factor	NA	NA	135.385	Chr3_18809851_18809991	48	Chr3_18809736_18809876	NA	NA
Chr3	18817730	18817958	125	.	1	1	0	-326	11.0884	AT3G50660	AtDWF4,CLM,CLOMAZONE-RESISTANT,CYP90B1,CYTOCHROME P450 90B1,PSC1,PARTIALLY SUPPRESSING COI1 INSENSITIVITY TO JA 1,SAV1,SHADE AVOIDANCE 1,SNP2,SUPPRESSOR OF NPH4 2	Cytochrome P450 superfamily protein	185.758	Chr3_18817811_18817951	63.0076	Chr3_18817761_18817901	80	Chr3_18817751_18817891	79.1981	Chr3_18817811_18817951
Chr3	18963627	18963843	131	.	1	1	0	-286	12.0922	AT3G51060	AtSTY1,SRS1,SHI RELATED SEQUENCE 1	Lateral root primordium (LRP) protein-like protein	NA	NA	107.467	Chr3_18963671_18963811	NA	NA	NA	NA
Chr3	19179359	19179542	104	.	1	1	0.0951143	0	11.065	AT3G51700	nan	PIF1 helicase	NA	NA	293	Chr3_19179401_19179541	80	Chr3_19179361_19179501	NA	NA
Chr3	19184477	19185152	195	.	1	1	0.130836	0	116.46	AT3G51720	nan	WEB family protein (DUF827)	288.522	Chr3_19184561_19184701	98.0969	Chr3_19184611_19184751	96	Chr3_19184571_19184711	269.985	Chr3_19184581_19184721
Chr3	19277600	19277961	237	.	1	1	0.095	0	19.1801	AT3G51950	nan	Zinc finger (CCCH-type) family protein / RNA recognition motif (RRM)-containing protein	NA	NA	112.056	Chr3_19277761_19277901	NA	NA	NA	NA
Chr3	19371087	19371385	164	.	1	1	0	-14	88.8295	AT3G52220	nan	leukocyte immunoglobulin-like receptor family A protein	159.347	Chr3_19371131_19371271	NA	NA	208	Chr3_19371131_19371271	NA	NA
Chr3	19393559	19393748	123	.	1	2	0	-2136.0;-20.0	11.2985	AT3G52280;AT3G52290	nan	general transcription factor group E6;IQ-domain 3	NA	NA	NA	NA	NA	NA	NA	NA
Chr3	19442626	19443221	423	.	1	1	0	-200	20.0455	AT3G52450	AtPUB22	plant U-box 22	63.6651	Chr3_19442991_19443131	114.638	Chr3_19442981_19443121	112	Chr3_19443031_19443171	82.8476	Chr3_19442941_19443081
Chr3	19449968	19450792	583	.	1	1	0.194313	0	127.282	AT3G52470	nan	Late embryogenesis abundant (LEA) hydroxyproline-rich glycoprotein family	NA	NA	65.3979	Chr3_19450531_19450671	NA	NA	NA	NA
Chr3	19451237	19451480	120	.	1	1	0.164523	0	12.5945	AT3G52470	nan	Late embryogenesis abundant (LEA) hydroxyproline-rich glycoprotein family	151.527	Chr3_19451241_19451381	123.816	Chr3_19451281_19451421	NA	NA	NA	NA
Chr3	19458881	19459236	234	.	1	1	0.0870506	0	16.9211	AT3G52490	SMXL3,SMAX1-like 3	Double Clp-N motif-containing P-loop nucleoside triphosphate hydrolases superfamily protein	216.299	Chr3_19458991_19459131	170.28282571037687;63.00756407764101	Chr3_19458981_19459121;Chr3_19459101_19459241	NA	NA	215.97	Chr3_19459011_19459151
Chr3	19461292	19462032	315	.	1	1	0	-2090	42.2233	AT3G52490	SMXL3,SMAX1-like 3	Double Clp-N motif-containing P-loop nucleoside triphosphate hydrolases superfamily protein	144.814	Chr3_19461591_19461731	NA	NA	48	Chr3_19461606_19461746	NA	NA
Chr3	19462201	19462418	93	.	1	1	0	-2999	14.1549	AT3G52490	SMXL3,SMAX1-like 3	Double Clp-N motif-containing P-loop nucleoside triphosphate hydrolases superfamily protein	133.454	Chr3_19462161_19462301	163.303	Chr3_19462211_19462351	NA	NA	NA	NA
Chr3	19710836	19711159	167	.	1	1	0.0695971	0	16.1106	AT3G53180	nan	nodulin/glutamine synthase-like protein	NA	NA	168.084	Chr3_19710931_19711071	NA	NA	NA	NA
Chr3	19822501	19823012	347	.	1	1	0.387022	0	46.9192	AT3G53470	nan	2,3-bisphosphoglycerate-independent phosphoglycerate mutase	72.2227	Chr3_19822801_19822941	121.234	Chr3_19822791_19822931	NA	NA	260.998	Chr3_19822781_19822921
Chr3	19908332	19908533	113	.	1	1	0.0431887	0	17.6452	AT3G53720	ATCHX20,cation/H+ exchanger 20	cation/H+ exchanger 20	297.08	Chr3_19908391_19908531	NA	NA	64.0;80.0	Chr3_19908321_19908461;Chr3_19908421_19908561	NA	NA
Chr3	20116880	20117671	313	.	1	1	0.185768	0	49.0707	AT3G54320	ASML1,ACTIVATOR OF SPO(MIN)::LUC1,ATWRI1,WRI,WRINKLED	Integrase-type DNA-binding superfamily protein	94.9442	Chr3_20117091_20117231	NA	NA	160	Chr3_20117091_20117231	NA	NA
Chr3	20338514	20338777	129	.	1	1	0.0439331	0	25.1851	AT3G54880	nan	zinc finger protein	51.1975	Chr3_20338621_20338761	75.8673	Chr3_20338641_20338781	96	Chr3_20338611_20338751	NA	NA
Chr3	20477595	20477989	206	.	1	2	0	-2264.0;-1132.0	25.1382	AT3G55240;AT3G55250	nan	Plant protein 1589 of unknown function;calcium homeostasis regulator	63.6651	Chr3_20477681_20477821	NA	NA	NA	NA	189.008	Chr3_20477721_20477861
Chr3	20556406	20556675	157	.	1	1	0.048765	0	26.395	AT3G55440	ATCTIMC,CYTOSOLIC TRIOSE PHOSPHATE ISOMERASE,CYTOTPI,CYTOSOLIC ISOFORM TRIOSE PHOSPHATE ISOMERASE	triosephosphate isomerase	NA	NA	139.974	Chr3_20556431_20556571	NA	NA	NA	NA
Chr3	20557716	20557963	120	.	1	1	0.0952932	0	21.1564	AT3G55450	nan	PBS1-like 1	NA	NA	NA	NA	NA	NA	NA	NA
Chr3	20630552	20630758	97	.	1	1	0	-1258	11.5722	AT3G55610	nan	delta 1-pyrroline-5-carboxylate synthase 2	NA	NA	88.727	Chr3_20630601_20630741	64	Chr3_20630581_20630721	68.4314	Chr3_20630541_20630681
Chr3	20737340	20737869	189	.	1	1	0.215041	0	70.8715	AT3G55880	nan	Alpha/beta hydrolase related protein	156.175	Chr3_20737461_20737601	NA	NA	80	Chr3_20737458_20737598	NA	NA
Chr3	20738260	20738924	386	.	1	1	0.269919	0	33.7572	AT3G55880	nan	Alpha/beta hydrolase related protein	NA	NA	NA	NA	NA	NA	NA	NA
Chr3	20739041	20739760	250	.	1	1	0	-850	84.1519	AT3G55890	nan	Yippee family putative zinc-binding protein	56.5831	Chr3_20739291_20739431	198.393	Chr3_20739281_20739421	64.0;128.0	Chr3_20739171_20739311;Chr3_20739291_20739431	NA	NA
Chr3	20975328	20975553	120	.	1	1	0	-704	14.9702	AT3G56620	nan	nodulin MtN21 /EamA-like transporter family protein	NA	NA	NA	NA	NA	NA	NA	NA
Chr3	21079713	21080107	189	.	1	2	0.13014119091467158;0.03382616487455197	0	42.3848	AT3G56950;AT3G56960	SIP2,SMALL AND BASIC INTRINSIC PROTEIN 2;nan	small and basic intrinsic protein 21;phosphatidyl inositol monophosphate 5 kinase 4	NA	NA	NA	NA	192	Chr3_21079771_21079911	151.234	Chr3_21079771_21079911
Chr3	21217576	21217944	117	.	1	2	0	-741.0;-807.0	17.7736	AT3G57330;AT3G57340	nan	autoinhibited Ca2+-ATPase 11;DnaJ heat shock amino-terminal domain protein (DUF1977)	NA	NA	86.145	Chr3_21217621_21217761	NA	NA	NA	NA
Chr3	21261070	21261376	165	.	1	1	0	-2583	34.4938	AT3G57430	nan	Tetratricopeptide repeat (TPR)-like superfamily protein	87.1244	Chr3_21261131_21261271	107.467	Chr3_21261211_21261351	96	Chr3_21261231_21261371	NA	NA
Chr3	21304811	21305340	190	.	1	2	0	-1582.0;-1269.0	50.4015	AT3G57540;AT3G57550	AtREM4.1,REM4.1,remorin group 4 1;GK-2,GUANYLATE KINAS 2	Remorin family protein;guanylate kinase	NA	NA	114.446	Chr3_21304881_21305021	64	Chr3_21304921_21305061	NA	NA
Chr3	21309644	21309849	100	.	1	1	0	-2649	19.7237	AT3G57570	nan	ARM repeat superfamily protein	NA	NA	74.7679	Chr3_21309701_21309841	176	Chr3_21309681_21309821	NA	NA
Chr3	21409896	21410419	263	.	1	1	0.126849	0	35.0201	AT3G57800	nan	basic helix-loop-helix (bHLH) DNA-binding superfamily protein	NA	NA	126.207	Chr3_21410031_21410171	NA	NA	59.444	Chr3_21410071_21410211
Chr3	21411615	21412018	195	.	1	1	0.0700946	0	28.5475	AT3G57800	nan	basic helix-loop-helix (bHLH) DNA-binding superfamily protein	59.7552	Chr3_21411741_21411881	77.1583	Chr3_21411691_21411831	80	Chr3_21411731_21411871	NA	NA
Chr3	21430224	21430626	171	.	1	1	0.0914346	0	37.0832	AT3G57870	AHUS5,ATSCE1,SUMO CONJUGATION ENZYME 1,EMB1637,EMBRYO DEFECTIVE 1637,SCE1A,SUMO CONJUGATING ENZYME 1A	sumo conjugation enzyme 1	NA	NA	NA	NA	NA	NA	NA	NA
Chr3	21458488	21458700	106	.	1	1	0	-1635	17.6452	AT3G57950	nan	cotton fiber protein	207.004	Chr3_21458511_21458651	262.5	Chr3_21458471_21458611	96	Chr3_21458461_21458601	266.29	Chr3_21458521_21458661
Chr3	21889141	21889625	195	.	1	2	0.060753341433778855;0.12255541069100391	0	40.5846	AT3G59210;AT3G59200	nan	F-box/RNI-like superfamily protein	78.9357	Chr3_21889301_21889441	74.9595	Chr3_21889311_21889451	128	Chr3_21889321_21889461	NA	NA
Chr3	21891959	21892812	354	.	1	1	0	-1000	45.1793	AT3G59220	ATPIRIN1,PRN1	pirin	196.196	Chr3_21892271_21892411	238.263	Chr3_21892231_21892371	160	Chr3_21892211_21892351	336.501	Chr3_21892241_21892381
Chr3	21969300	21969827	228	.	1	1	0	-528	96.9181	AT3G59440	nan	Calcium-binding EF-hand family protein	216.668	Chr3_21969461_21969601	NA	NA	80	Chr3_21969501_21969641	255.569	Chr3_21969461_21969601
Chr3	22006726	22006924	86	.	1	2	0	-595.0;-2084.0	10.7795	AT3G59570;AT3G59580	nan;NLP9,NIN-like protein 9	Ypt/Rab-GAP domain of gyp1p superfamily protein;Plant regulator RWP-RK family protein	NA	NA	NA	NA	NA	NA	NA	NA
Chr3	22205297	22205791	233	.	1	1	0	-140	138.988	AT3G60120	nan	beta glucosidase 27	55.4764	Chr3_22205451_22205591	151.735	Chr3_22205436_22205576	128	Chr3_22205471_22205611	84.6269	Chr3_22205446_22205586
Chr3	22669846	22670248	198	.	1	1	0	-481	29.316	AT3G61250	AtMYB17,myb domain protein 17,LMI2,LATE MERISTEM IDENTITY2	myb domain protein 17	296.342	Chr3_22669991_22670131	56.028	Chr3_22669916_22670056	400	Chr3_22669991_22670131	NA	NA
Chr3	22948353	22948728	237	.	1	2	0	-1121.0;-2595.0	13.3014	AT3G61962;AT3G61970	nan	Putative membrane lipoprotein;AP2/B3-like transcriptional factor family protein	NA	NA	135.385	Chr3_22948461_22948601	112	Chr3_22948531_22948671	NA	NA
Chr3	22995103	22995358	131	.	1	1	0	-328	41.1377	AT3G62100	nan	indole-3-acetic acid inducible 30	299.883	Chr3_22995101_22995241	180.036	Chr3_22995131_22995271	128	Chr3_22995111_22995251	NA	NA
Chr3	23013800	23014386	178	.	1	2	0.04276682781703235;0.14207650273224043	0	38.6403	AT3G62150;AT3G62160	PGP21,P-glycoprotein 21;nan	P-glycoprotein 21;HXXXD-type acyl-transferase family protein	199.922	Chr3_23013851_23013991	NA	NA	NA	NA	NA	NA
Chr3	23042070	23042312	135	.	1	1	0.0256215	0	19.4389	AT3G62270	BOR2,REQUIRES HIGH BORON 2	HCO3- transporter family	NA	NA	140.166	Chr3_23042091_23042231	NA	NA	NA	NA
Chr3	23156146	23156494	134	.	1	1	0.177914	0	15.9513	AT3G62610	ATMYB11,myb domain protein 11,PFG2,PRODUCTION OF FLAVONOL GLYCOSIDES 2	myb domain protein 11	168.274	Chr3_23156231_23156371	305.764	Chr3_23156201_23156341	80	Chr3_23156183_23156323	266.427	Chr3_23156226_23156366
Chr3	23232156	23232390	100	.	1	1	0.0361044	0	10.6895	AT3G62830	nan	NAD(P)-binding Rossmann-fold superfamily protein	NA	NA	NA	NA	96	Chr3_23232251_23232391	NA	NA
Chr3	23278853	23279673	597	.	1	2	0	-2224.0;-2910.0	162.873	AT3G62980;AT3G62990	AtTIR1;nan	F-box/RNI-like superfamily protein;myelin transcription factor-like protein	175.725	Chr3_23279381_23279521	53.6376	Chr3_23279416_23279556	112	Chr3_23279401_23279541	192.566	Chr3_23279381_23279521
Chr3	23286744	23287756	353	.	1	1	0	-1487	175.295	AT3G63010	ATGID1B	alpha/beta-Hydrolases superfamily protein	208.479	Chr3_23287061_23287201	60.617183675132246;133.37785771157024	Chr3_23286961_23287101;Chr3_23287071_23287211	88	Chr3_23287051_23287191	86.4062	Chr3_23287061_23287201
Chr3	23291453	23291772	186	.	1	1	0.0147059	0	37.3413	AT3G63010	ATGID1B	alpha/beta-Hydrolases superfamily protein	NA	NA	NA	NA	128	Chr3_23291611_23291751	NA	NA
Chr3	23363625	23364307	409	.	1	1	0.117173	0	245.14	AT3G63240	nan	DNAse I-like superfamily protein	NA	NA	95.5149	Chr3_23363941_23364081	NA	NA	NA	NA
Chr3	23367883	23368794	109	.	1	1	0	-292	13.6873	AT3G63240	nan	DNAse I-like superfamily protein	NA	NA	NA	NA	64	Chr3_23367981_23368121	NA	NA
Chr3	23398824	23399029	130	.	1	2	0	-371.0;-207.0	14.7656	AT3G63340;AT3G63350	nan	kinase superfamily protein;winged-helix DNA-binding transcription factor family protein	305.637	Chr3_23398861_23399001	154.125	Chr3_23398871_23399011	304	Chr3_23398871_23399011	208.671	Chr3_23398871_23399011
Chr3	23429027	23429367	181	.	1	1	0.117458	0	26.5933	AT3G63450	nan	RNA-binding (RRM/RBD/RNP motifs) family protein	201.398	Chr3_23429181_23429321	266.373	Chr3_23429201_23429341	80	Chr3_23429191_23429331	163.734	Chr3_23429111_23429251
Chr3	23458376	23459233	223	.	1	2	0.13293502613890965;0.5090283748925194	0	64.3597	AT3G63530;AT3G63540	BB2,EOD1,ENHANCER1 OF DA1;nan	RING/U-box superfamily protein;thylakoid lumenal protein (Mog1/PsbP/DUF1795-like photosystem II reaction center PsbP family protein)	152.265	Chr3_23458511_23458651	NA	NA	NA	NA	NA	NA
Chr4	56271	56699	166	.	1	1	0	-2823	34.5961	AT4G00140	nan	Calcium-binding EF-hand family protein	294.497	Chr4_56331_56471	243.043	Chr4_56321_56461	240	Chr4_56341_56481	363.509	Chr4_56321_56461
Chr4	131764	131957	90	.	1	1	0.323283	0	11.2602	AT4G00305	nan	RING/U-box superfamily protein	NA	NA	NA	NA	160	Chr4_131771_131911	NA	NA
Chr4	188474	188931	211	.	1	1	0	-795	25.5112	AT4G00430	PIP1E,PLASMA MEMBRANE INTRINSIC PROTEIN 1E,TMP-C,TRANSMEMBRANE PROTEIN C	plasma membrane intrinsic protein 14	NA	NA	NA	NA	NA	NA	NA	NA
Chr4	485269	485481	106	.	1	2	0	-746.0;-262.0	19.7237	AT4G01120;AT4G01130	ATBZIP54,BASIC REGION/LEUCINE ZIPPER MOTIF 5;nan	G-box binding factor 2;GDSL-like Lipase/Acylhydrolase superfamily protein	320.539	Chr4_485261_485401	76.9667	Chr4_485261_485401	256	Chr4_485251_485391	102.511	Chr4_485256_485396
Chr4	623194	623516	188	.	1	1	0	-2553	20.627	AT4G01480	AtPPa5,pyrophosphorylase 5	pyrophosphorylase 5	182.438	Chr4_623316_623456	135.577	Chr4_623311_623451	64	Chr4_623281_623421	90.0102	Chr4_623311_623451
Chr4	1111615	1111829	96	.	1	2	0.022974442631865145;0.12655233589591958	0	12.9953	AT4G02510;AT4G02520	ATTOC159,PPI2,PLASTID PROTEIN IMPORT 2,TOC160,TRANSLOCON AT THE OUTER ENVELOPE MEMBRANE OF CHLOROPLASTS 160,TOC86,TRANSLOCON AT THE OUTER ENVELOPE MEMBRANE OF CHLOROPLASTS 86;ATGSTF2,glutathione S-transferase PHI 2,ATPM24,ATPM24.1,GST2	translocon at the outer envelope membrane of chloroplasts 159;glutathione S-transferase PHI 2	NA	NA	100.487	Chr4_1111681_1111821	112	Chr4_1111681_1111821	82.7567	Chr4_1111691_1111831
Chr4	5733258	5733711	100	.	1	1	0	-1064	74.0682	AT4G08940	nan	Ubiquitin carboxyl-terminal hydrolase family protein	NA	NA	NA	NA	NA	NA	NA	NA
Chr4	5739964	5740194	107	.	1	1	0	-25	17.6452	AT4G08950	nan	Phosphate-responsive 1 family protein	NA	NA	53.6376	Chr4_5740031_5740171	80	Chr4_5740021_5740161	45.0278	Chr4_5740001_5740141
Chr4	6135414	6135803	236	.	1	1	0.100175	0	46.0804	AT4G09720	ATRABG3A,RAB GTPase homolog G3A	RAB GTPase homolog G3A	NA	NA	146.046	Chr4_6135551_6135691	NA	NA	NA	NA
Chr4	6839850	6840170	113	.	1	1	0.0874882	0	11.0058	AT4G11220	RTNLB2,Reticulan like protein B2	VIRB2-interacting protein 2	411.573	Chr4_6839901_6840041	91.309	Chr4_6839881_6840021	112	Chr4_6839891_6840031	172.722	Chr4_6839881_6840021
Chr4	6902802	6903278	195	.	1	1	0.160215	0	24.2241	AT4G11350	nan	transferring glycosyl group transferase (DUF604)	NA	NA	95.7065	Chr4_6902926_6903066	NA	NA	68.4314	Chr4_6902971_6903111
Chr4	6907930	6908260	203	.	1	1	0.34555	0	33.1333	AT4G11370	nan	RING-H2 finger A1A	374.909	Chr4_6908121_6908261	NA	NA	208	Chr4_6908111_6908251	152.967	Chr4_6908121_6908261
Chr4	7243096	7243661	196	.	1	1	0.0997732	0	90.7176	AT4G12090	nan	Cornichon family protein	NA	NA	135.193	Chr4_7243211_7243351	NA	NA	NA	NA
Chr4	8285232	8285378	70	.	1	2	0	-1698.0;-200.0	10.0626	AT4G14370;AT4G14380	nan	Disease resistance protein (TIR-NBS-LRR class) family;cotton fiber protein	NA	NA	97.9053	Chr4_8285241_8285381	NA	NA	68.4314	Chr4_8285301_8285441
Chr4	8289103	8289460	149	.	1	2	0	-152.0;-150.0	14.7765	AT4G14385;AT4G14390	nan	histone acetyltransferase subunit NuA4-domain protein;Ankyrin repeat family protein	NA	NA	53.6376	Chr4_8289151_8289291	64	Chr4_8289141_8289281	NA	NA
Chr4	8322170	8322494	136	.	1	1	0.100275	0	24.4679	AT4G14465	nan	AT-hook motif nuclear-localized protein 20	NA	NA	NA	NA	144	Chr4_8322171_8322311	NA	NA
Chr4	8756324	8756474	78	.	1	1	0.0243467	0	13.152	AT4G15340	04C11,ATPEN1,pentacyclic triterpene synthase 1	pentacyclic triterpene synthase 1	NA	NA	109.76143620962557;132.99468101404636	Chr4_8756281_8756421;Chr4_8756401_8756541	176	Chr4_8756271_8756411	59.3531	Chr4_8756301_8756441
Chr4	8879300	8879875	482	.	1	1	0.0155351	0	11.586	AT4G15550	nan	indole-3-acetate beta-D-glucosyltransferase	NA	NA	130.796	Chr4_8879711_8879851	NA	NA	59.444	Chr4_8879721_8879861
Chr4	9261123	9261394	143	.	1	1	0.128619	0	17.9065	AT4G16400	nan	transmembrane protein	103.133	Chr4_9261181_9261321	139.974	Chr4_9261131_9261271	NA	NA	100.822	Chr4_9261191_9261331
Chr4	9815454	9815704	122	.	1	2	0	-393.0;-574.0	13.3223	AT4G17610;AT4G17615	nan;ATCBL1,ARABIDOPSIS THALIANA CALCINEURIN B-LIKE PROTEIN,SCABP5,SOS3-LIKE CALCIUM BINDING PROTEIN 5	tRNA/rRNA methyltransferase (SpoU) family protein;calcineurin B-like protein 1	321.277	Chr4_9815511_9815651	56.2196	Chr4_9815511_9815651	240	Chr4_9815451_9815591	73.7693	Chr4_9815471_9815611
Chr4	9888256	9888668	224	.	1	1	0	-2383	24.4679	AT4G17790	nan	SNARE associated Golgi protein family	NA	NA	74.5763	Chr4_9888421_9888561	NA	NA	NA	NA
Chr4	9969797	9970569	479	.	1	2	0	-566.0;-229.0	62.6525	AT4G17950;AT4G17960	AHL13,AT-hook motif nuclear localized protein 13;nan	AT hook motif DNA-binding family protein;phospholipid hydroperoxide glutathione peroxidase	NA	NA	44.2677	Chr4_9970161_9970301	NA	NA	NA	NA
Chr4	9980577	9980798	124	.	1	1	0	-23	19.4389	AT4G17980	anac071,NAC domain containing protein 71	NAC domain containing protein 71	239.759	Chr4_9980631_9980771	137.775	Chr4_9980621_9980761	176	Chr4_9980641_9980781	77.4188	Chr4_9980641_9980781
Chr4	9982336	9983295	188	.	1	1	0	-1782	27.1144	AT4G17980	anac071,NAC domain containing protein 71	NAC domain containing protein 71	NA	NA	NA	NA	NA	NA	NA	NA
Chr4	10104543	10104953	277	.	1	1	0.302469	0	22.9604	AT4G18280	nan	glycine-rich cell wall protein-like protein	NA	NA	296.298	Chr4_10104781_10104921	64	Chr4_10104811_10104951	NA	NA
Chr4	10133415	10134233	179	.	1	1	0	-1224	29.7405	AT4G18340	nan	Glycosyl hydrolase superfamily protein	451.963	Chr4_10133511_10133651	142.556	Chr4_10133501_10133641	272	Chr4_10133461_10133601	183.488	Chr4_10133511_10133651
Chr4	10134551	10135184	226	.	1	1	0	-2360	14.2343	AT4G18340	nan	Glycosyl hydrolase superfamily protein	142.97	Chr4_10134711_10134851	261.592	Chr4_10134711_10134851	128	Chr4_10134721_10134861	192.566	Chr4_10134761_10134901
Chr4	10593811	10593978	68	.	1	1	0	-2179	20.0455	AT4G19420	PAE8,pectin acetylesterase 8	Pectinacetylesterase family protein	224.857	Chr4_10593831_10593971	193.803	Chr4_10593811_10593951	160	Chr4_10593831_10593971	143.98	Chr4_10593821_10593961
Chr4	10946457	10946686	134	.	1	1	0	-2887	11.065	AT4G20270	nan	Leucine-rich receptor-like protein kinase family protein	55.4764	Chr4_10946471_10946611	130.604	Chr4_10946521_10946661	NA	NA	108.03	Chr4_10946521_10946661
Chr4	10947896	10948137	140	.	1	1	0	-1436	14.2343	AT4G20270	nan	Leucine-rich receptor-like protein kinase family protein	NA	NA	123.625	Chr4_10947971_10948111	NA	NA	NA	NA
Chr4	11444593	11445010	175	.	1	1	0	-2691	34.7991	AT4G21500	nan	transmembrane protein	231.201	Chr4_11444721_11444861	51.247250413859156;245.24229180056167	Chr4_11444651_11444791;Chr4_11444751_11444891	NA	NA	287.96	Chr4_11444711_11444851
Chr4	11522012	11522585	153	.	1	1	0	-2208	25.7821	AT4G21680	AtNPF7.2,NPF7.2,NRT1/ PTR family 7.2	NITRATE TRANSPORTER 1.8	151.527	Chr4_11522051_11522191	60.8088	Chr4_11522041_11522181	64	Chr4_11522061_11522201	52.2359	Chr4_11522071_11522211
Chr4	11604509	11604940	185	.	1	1	0.110631	0	16.367	AT4G21870	nan	HSP20-like chaperones superfamily protein	NA	NA	NA	NA	128	Chr4_11604691_11604831	NA	NA
Chr4	11631610	11631882	109	.	1	1	0	-356	11.5722	AT4G21910	nan	MATE efflux family protein	NA	NA	175.064	Chr4_11631601_11631741	NA	NA	55.7945	Chr4_11631581_11631721
Chr4	11633452	11633793	199	.	1	1	0	-2198	32.6477	AT4G21910	nan	MATE efflux family protein	328.728	Chr4_11633641_11633781	109.857	Chr4_11633591_11633731	NA	NA	NA	NA
Chr4	11864757	11865047	137	.	1	1	0.0477996	0	20.627	AT4G22540	nan	OSBP(oxysterol binding protein)-related protein 2A	119.879	Chr4_11864831_11864971	189.023	Chr4_11864821_11864961	160	Chr4_11864801_11864941	199.775	Chr4_11864811_11864951
Chr4	11865154	11865640	101	.	1	1	0.0801055	0	55.869	AT4G22540	nan	OSBP(oxysterol binding protein)-related protein 2A	NA	NA	100.296	Chr4_11865171_11865311	80	Chr4_11865191_11865331	117.109	Chr4_11865201_11865341
Chr4	11967586	11968741	561	.	1	1	0.152301	0	211.875	AT4G22780	nan	ACT domain repeat 7	NA	NA	93.5077	Chr4_11968071_11968211	96	Chr4_11968051_11968191	NA	NA
Chr4	11971268	11971474	84	.	1	1	0.0288399	0	19.4389	AT4G22780	ACR7	ACT domain repeat 7	88.2312	Chr4_11971251_11971391	NA	NA	NA	NA	70.2107	Chr4_11971241_11971381
Chr4	11996503	11996814	180	.	1	2	0	-2695.0;-467.0	20.4001	AT4G22840;AT4G22860	nan	Sodium Bile acid symporter family;Cell cycle regulated microtubule associated protein	NA	NA	144.563	Chr4_11996561_11996701	NA	NA	NA	NA
Chr4	12045605	12046583	570	.	1	1	0.119168	0	159.642	AT4G22980	nan	molybdenum cofactor sulfurase-like protein	152.265	Chr4_12046141_12046281	83.9462	Chr4_12046101_12046241	NA	NA	102.602	Chr4_12046101_12046241
Chr4	12053598	12054173	342	.	1	2	0	-1708.0;-191.0	21.1554	AT4G22990;AT4G23000	nan	Major Facilitator Superfamily with SPX (SYG1/Pho81/XPR1) domain-containing protein;Calcineurin-like metallo-phosphoesterase superfamily protein	285.571	Chr4_12053871_12054011	275.742	Chr4_12053871_12054011	128	Chr4_12053881_12054021	151.188	Chr4_12053861_12054001
Chr4	12084383	12084718	113	.	1	1	0	-2180	16.419	AT4G23060	nan	IQ-domain 22	119.141	Chr4_12084361_12084501	261.592	Chr4_12084411_12084551	NA	NA	158.396	Chr4_12084371_12084511
Chr4	12085578	12086079	368	.	1	1	0	-819	48.3166	AT4G23060	nan	IQ-domain 22	266.538	Chr4_12085851_12085991	177.646	Chr4_12085821_12085961	432	Chr4_12085851_12085991	145.759	Chr4_12085841_12085981
Chr4	12270749	12271066	207	.	1	1	0	-11	24.8652	AT4G23510	nan	Disease resistance protein (TIR-NBS-LRR class) family	NA	NA	128.406	Chr4_12270891_12271031	64	Chr4_12270881_12271021	NA	NA
Chr4	12375042	12375351	194	.	1	1	0	-771	24.4679	AT4G23750	TMO3,TARGET OF MONOPTEROS 3	cytokinin response factor 2	160.085	Chr4_12375161_12375301	NA	NA	NA	NA	NA	NA
Chr4	12380418	12380856	171	.	1	1	0	-974	59.1	AT4G23760	nan	Cox19-like CHCH family protein	275.096	Chr4_12380461_12380601	313.031	Chr4_12380451_12380591	192	Chr4_12380481_12380621	188.917	Chr4_12380471_12380611
Chr4	12486880	12487359	243	.	1	1	0	-681	103.133	AT4G24040	ATTRE1	trehalase 1	185.389	Chr4_12487021_12487161	240.462	Chr4_12487061_12487201	NA	NA	253.744	Chr4_12487051_12487191
Chr4	12774196	12774591	145	.	1	2	0	-1718.0;-2849.0	40.3744	AT4G24780;AT4G24790	nan	Pectin lyase-like superfamily protein;AAA-type ATPase family protein	179.266	Chr4_12774241_12774381	105.076	Chr4_12774216_12774356	112	Chr4_12774311_12774451	158.396	Chr4_12774221_12774361
Chr4	12864251	12864541	77	.	1	1	0.0378788	0	12.069	AT4G25030	nan	Serine/Threonine-kinase	63.665081366649936;159.71609454996798	Chr4_12864201_12864341;Chr4_12864311_12864451	60.8088	Chr4_12864311_12864451	96	Chr4_12864321_12864461	163.734	Chr4_12864291_12864431
Chr4	12880199	12880474	139	.	1	1	0.0535124	0	32.2139	AT4G25090	nan	Riboflavin synthase-like superfamily protein	408.401	Chr4_12880221_12880361	74.7679	Chr4_12880211_12880351	80	Chr4_12880251_12880391	185.358	Chr4_12880211_12880351
Chr4	12909501	12909849	166	.	1	1	0.164306	0	16.0935	AT4G25170	nan	Uncharacterized conserved protein (UCP012943)	120.248	Chr4_12909551_12909691	175.255	Chr4_12909601_12909741	48	Chr4_12909571_12909711	185.358	Chr4_12909591_12909731
Chr4	12918112	12918316	105	.	1	1	0.0591532	0	17.9813	AT4G25210	nan	DNA-binding storekeeper protein-related transcriptional regulator	104.23972799304228;247.57839292356186	Chr4_12918081_12918221;Chr4_12918191_12918331	72.4733	Chr4_12918181_12918321	160	Chr4_12918191_12918331	152.967	Chr4_12918191_12918331
Chr4	13080391	13080599	118	.	1	2	0	-1136.0;-2808.0	20.9865	AT4G25640;AT4G25660	ATDTX35,detoxifying efflux carrier 35,FFT,FLOWER FLAVONOID TRANSPORTER;nan	detoxifying efflux carrier 35;PPPDE putative thiol peptidase family protein	NA	NA	217.132	Chr4_13080431_13080571	64	Chr4_13080461_13080601	NA	NA
Chr4	13138565	13138880	187	.	1	1	0	-77	46.5269	AT4G25840	nan	glycerol-3-phosphatase 1	NA	NA	65.3979	Chr4_13138731_13138871	NA	NA	NA	NA
Chr4	13176328	13176688	188	.	1	2	0	-1788.0;-668.0	82.1985	AT4G25950;AT4G25960	nan;PGP2,P-glycoprotein 2	vacuolar ATP synthase G3;P-glycoprotein 2	71.4849	Chr4_13176451_13176591	250.023	Chr4_13176431_13176571	NA	NA	115.239	Chr4_13176421_13176561
Chr4	13208499	13208845	107	.	1	1	0	-1385	30.165	AT4G26050	nan	plant intracellular ras group-related LRR 8	NA	NA	86.145	Chr4_13208531_13208671	NA	NA	NA	NA
Chr4	13223157	13224031	702	.	1	2	0	-782.0;-307.0	50.0428	AT4G26080;AT4G26090	AtABI1;nan	Protein phosphatase 2C family protein;NB-ARC domain-containing disease resistance protein	209.217	Chr4_13223791_13223931	77.1583	Chr4_13223831_13223971	128	Chr4_13223801_13223941	111.589	Chr4_13223791_13223931
Chr4	13401945	13402445	256	.	1	1	0.0333832	0	126.481	AT4G26550	nan	Got1/Sft2-like vescicle transport protein family	192.84	Chr4_13402141_13402281	184.434	Chr4_13402181_13402321	64	Chr4_13402151_13402291	95.3936	Chr4_13402151_13402291
Chr4	13650959	13651174	129	.	1	1	0	-2405	19.3765	AT4G27260	nan	Auxin-responsive GH3 family protein	208.111	Chr4_13651031_13651171	NA	NA	48	Chr4_13651016_13651156	180.865	Chr4_13651021_13651161
Chr4	13652455	13652853	223	.	1	1	0	-726	21.2824	AT4G27260	nan	Auxin-responsive GH3 family protein	NA	NA	151.735	Chr4_13652571_13652711	208	Chr4_13652671_13652811	125.914	Chr4_13652641_13652781
Chr4	13653148	13653564	207	.	1	1	0	-15	34.753	AT4G27260	nan	Auxin-responsive GH3 family protein	NA	NA	NA	NA	NA	NA	NA	NA
Chr4	13920765	13921260	346	.	1	2	0	-388.0;-32.0	18.1374	AT4G27970;AT4G27980	nan	SLAC1 homologue 2;trichohyalin-like protein (DUF3444)	368.564	Chr4_13921061_13921201	84.1378	Chr4_13921071_13921211	208	Chr4_13921061_13921201	86.4062	Chr4_13921046_13921186
Chr4	13964830	13965542	238	.	1	1	0.224469	0	23.982	AT4G28100	nan	transmembrane protein	NA	NA	NA	NA	208	Chr4_13964931_13965071	NA	NA
Chr4	13966491	13967653	347	.	1	1	0.295753	0	47.3468	AT4G28100	nan	transmembrane protein	NA	NA	NA	NA	NA	NA	NA	NA
Chr4	14000419	14000983	246	.	1	1	0.2256	0	54.244	AT4G28250	ATEXPB3,expansin B3,ATHEXP BETA 1.6	expansin B3	128.068	Chr4_14000591_14000731	387.990082773405;137.7754418190639	Chr4_14000541_14000681;Chr4_14000651_14000791	112	Chr4_14000591_14000731	158.305	Chr4_14000611_14000751
Chr4	14002638	14002870	104	.	1	2	0	-515.0;-1531.0	20.641	AT4G28250;AT4G28260	ATEXPB3,expansin B3,ATHEXP BETA 1.6;nan	expansin B3;acyl-UDP-N-acetylglucosamine O-acyltransferase	NA	NA	182.043	Chr4_14002691_14002831	128	Chr4_14002701_14002841	93.6143	Chr4_14002671_14002811
Chr4	14010371	14010572	104	.	1	2	0	-1085.0;-113.0	15.3432	AT4G28270;AT4G28280	ATRMA2;nan	RING membrane-anchor 2;LORELEI-LIKE-GPI ANCHORED PROTEIN 3	263.956	Chr4_14010371_14010511	182.043	Chr4_14010381_14010521	80	Chr4_14010361_14010501	93.6143	Chr4_14010361_14010501
Chr4	14077254	14077732	270	.	1	1	0.0150714	0	117.448	AT4G28490	RLK5,RECEPTOR-LIKE PROTEIN KINASE 5	Leucine-rich receptor-like protein kinase family protein	182.438	Chr4_14077401_14077541	210.44	Chr4_14077391_14077531	224	Chr4_14077416_14077556	115.239	Chr4_14077431_14077571
Chr4	14138095	14138411	158	.	1	1	0.0332846	0	54.3028	AT4G28630	ATATM1,ATM1,ABC transporter of the mitochondrion 1	ABC transporter of the mitochondrion 1	303.424	Chr4_14138131_14138271	81.7474	Chr4_14138201_14138341	NA	NA	113.368	Chr4_14138141_14138281
Chr4	14376613	14376858	92	.	1	1	0	-1848	12.0922	AT4G29150	nan	IQ-domain 25	144.814	Chr4_14376681_14376821	NA	NA	216	Chr4_14376681_14376821	151.188	Chr4_14376661_14376801
Chr4	14548640	14549032	127	.	1	1	0	-1047	12.1922	AT4G29710	nan	Alkaline-phosphatase-like family protein	NA	NA	196.002	Chr4_14548641_14548781	NA	NA	129.609	Chr4_14548661_14548801
Chr4	14550078	14550929	398	.	1	1	0	-2485	256.449	AT4G29710	nan	Alkaline-phosphatase-like family protein	NA	NA	438.854	Chr4_14550381_14550521	144	Chr4_14550381_14550521	84.6269	Chr4_14550341_14550481
Chr4	14555632	14556112	271	.	1	1	0	-357	22.0776	AT4G29720	AtPAO5,polyamine oxidase 5	polyamine oxidase 5	NA	NA	174.68	Chr4_14555841_14555981	NA	NA	NA	NA
Chr4	14556619	14556901	115	.	1	1	0	-1344	26.4082	AT4G29720	AtPAO5,polyamine oxidase 5	polyamine oxidase 5	NA	NA	NA	NA	NA	NA	NA	NA
Chr4	14675113	14675427	179	.	1	2	0	-2445.0;-1714.0	76.4308	AT4G30000;AT4G30020	nan	Dihydropterin pyrophosphokinase / Dihydropteroate synthase;PA-domain containing subtilase family protein	80.4114	Chr4_14675191_14675331	112.056	Chr4_14675201_14675341	80	Chr4_14675176_14675316	133.304	Chr4_14675201_14675341
Chr4	14702494	14702987	135	.	1	1	0	-1896	23.8229	AT4G30074	nan	low-molecular-weight cysteine-rich 19	NA	NA	NA	NA	NA	NA	NA	NA
Chr4	14741650	14742054	204	.	1	2	0	-909.0;-238.0	36.8638	AT4G30140;AT4G30150	nan	GDSL-like Lipase/Acylhydrolase superfamily protein;Urb2/Npa2 family protein	NA	NA	NA	NA	NA	NA	NA	NA
Chr4	14815271	14815651	127	.	1	1	0	-2165	28.4696	AT4G30250	nan	P-loop containing nucleoside triphosphate hydrolases superfamily protein	272.145	Chr4_14815341_14815481	233.482	Chr4_14815311_14815451	96	Chr4_14815361_14815501	187.138	Chr4_14815361_14815501
Chr4	14821052	14821329	89	.	1	1	0	-458	14.8065	AT4G30270	MERI-5,MERISTEM 5,MERI5B,meristem-5,SEN4,SENESCENCE 4	xyloglucan endotransglucosylase/hydrolase 24	96.051	Chr4_14821081_14821221	126.207	Chr4_14821091_14821231	NA	NA	84.6269	Chr4_14821076_14821216
Chr4	14873298	14874039	239	.	1	2	0	-1032.0;-2866.0	55.7434	AT4G30410;AT4G30420	IBL1,IBH1-LIKE 1;nan	sequence-specific DNA binding transcription factor;nodulin MtN21 /EamA-like transporter family protein	NA	NA	116.837	Chr4_14873481_14873621	NA	NA	170.942	Chr4_14873491_14873631
Chr4	14874471	14874698	104	.	1	2	0	-2205.0;-2207.0	13.6873	AT4G30410;AT4G30420	IBL1,IBH1-LIKE 1;nan	sequence-specific DNA binding transcription factor;nodulin MtN21 /EamA-like transporter family protein	265.432	Chr4_14874491_14874631	104.885	Chr4_14874471_14874611	224	Chr4_14874491_14874631	117.018	Chr4_14874511_14874651
Chr4	14902417	14902885	203	.	1	2	0	-274.0;-466.0	66.4154	AT4G30490;AT4G30500	nan	AFG1-like ATPase family protein;transmembrane protein (DUF788)	NA	NA	NA	NA	NA	NA	106.16	Chr4_14902521_14902661
Chr4	15139959	15140217	110	.	1	2	0	-1089.0;-851.0	11.2946	AT4G31130;AT4G31140	nan	keratin-associated protein (DUF1218);O-Glycosyl hydrolases family 17 protein	NA	NA	182.235	Chr4_15139991_15140131	96	Chr4_15139991_15140131	NA	NA
Chr4	15292360	15292740	254	.	1	2	0	-427.0;-2398.0	46.1457	AT4G31550;AT4G31560	ATWRKY11;nan	WRKY DNA-binding protein 11;high chlorophyll fluorescence 153	232.308	Chr4_15292561_15292701	147.145	Chr4_15292581_15292721	144	Chr4_15292571_15292711	183.579	Chr4_15292521_15292661
Chr4	15382604	15382922	144	.	1	1	0.0628227	0	26.5933	AT4G31800	ATWRKY18,ARABIDOPSIS THALIANA WRKY DNA-BINDING PROTEIN 18	WRKY DNA-binding protein 18	NA	NA	NA	NA	NA	NA	NA	NA
Chr4	15409919	15410118	111	.	1	1	0.0170195	0	10.6558	AT4G31870	ATGPX7,GLUTATHIONE PEROXIDASE 7	glutathione peroxidase 7	NA	NA	NA	NA	NA	NA	NA	NA
Chr4	15412464	15413035	284	.	1	1	0.00913242	0	216.898	AT4G31870	ATGPX7,GLUTATHIONE PEROXIDASE 7	glutathione peroxidase 7	417.328	Chr4_15412641_15412781	191.796	Chr4_15412651_15412791	272	Chr4_15412631_15412771	196.034	Chr4_15412641_15412781
Chr4	15598186	15598553	125	.	1	1	0	-922	18.8352	AT4G32300	nan	S-domain-2 5	318.325	Chr4_15598181_15598321	NA	NA	48	Chr4_15598206_15598346	109.719	Chr4_15598221_15598361
Chr4	15870992	15871271	125	.	1	1	0	-2343	19.1029	AT4G32880	ATHB-8,homeobox gene 8,ATHB8	homeobox-leucine zipper protein ATHB-8	301.579	Chr4_15871001_15871141	186.632	Chr4_15870991_15871131	112	Chr4_15871011_15871151	140.421	Chr4_15871011_15871151
Chr4	15992701	15994213	1305	.	1	1	0.148641	0	72.6901	AT4G33160	nan	F-box family protein	NA	NA	81.5558	Chr4_15993931_15994071	64	Chr4_15994001_15994141	NA	NA
Chr4	16091308	16091833	215	.	1	1	0.0871466	0	67.9637	AT4G33440	nan	Pectin lyase-like superfamily protein	221.5	Chr4_16091451_16091591	177.454	Chr4_16091461_16091601	144	Chr4_16091461_16091601	214.191	Chr4_16091441_16091581
Chr4	16357250	16357505	169	.	1	2	0.08064516129032258;0.039627039627039624	0	10.0654	AT4G34150;AT4G34160	nan;CYCD3	Calcium-dependent lipid-binding (CaLB domain) family protein;CYCLIN D31	95.3132	Chr4_16357371_16357511	93.5077	Chr4_16357371_16357511	NA	NA	NA	NA
Chr4	16598547	16598748	79	.	1	1	0	-210	12.1147	AT4G34810	SAUR5,SMALL AUXIN UPREGULATED RNA 5	SAUR-like auxin-responsive protein family	NA	NA	186.632	Chr4_16598501_16598641	NA	NA	NA	NA
Chr4	16643022	16643340	136	.	1	1	0.114101	0	24.6757	AT4G34950	nan	Major facilitator superfamily protein	183.913	Chr4_16643101_16643241	NA	NA	NA	NA	178.15	Chr4_16643111_16643251
Chr4	16645895	16646470	310	.	1	2	0	-968.0;-2058.0	38.5695	AT4G34950;AT4G34960	nan	Major facilitator superfamily protein;Cyclophilin-like peptidyl-prolyl cis-trans isomerase family protein	316.629	Chr4_16646111_16646251	93.5077	Chr4_16646091_16646231	176	Chr4_16646101_16646241	124.181	Chr4_16646101_16646241
Chr4	16688872	16689204	170	.	1	1	0	-2055	12.0922	AT4G35060	nan	Heavy metal transport/detoxification superfamily protein	NA	NA	196.194	Chr4_16688911_16689051	NA	NA	NA	NA
Chr4	16707008	16707457	231	.	1	1	0	-904	77.6106	AT4G35100	PIP27,PLASMA MEMBRANE INTRINSIC PROTEIN 27,PIP3A,PLASMA MEMBRANE INTRINSIC PROTEIN 3A,SIMIP	plasma membrane intrinsic protein 3	NA	NA	161.104	Chr4_16707121_16707261	NA	NA	NA	NA
Chr4	16710082	16711575	228	.	1	1	0.158769	0	106.025	AT4G35100	PIP27,PLASMA MEMBRANE INTRINSIC PROTEIN 27,PIP3A,PLASMA MEMBRANE INTRINSIC PROTEIN 3A,SIMIP	plasma membrane intrinsic protein 3	326.514	Chr4_16710241_16710381	137.775	Chr4_16710291_16710431	128	Chr4_16710251_16710391	113.368	Chr4_16710241_16710381
Chr4	16828916	16829257	207	.	1	1	0	-69	34.0259	AT4G35390	AHL25,AT-hook motif nuclear localized protein 25	AT-hook protein of GA feedback 1	135.888	Chr4_16829046_16829186	265.989	Chr4_16829021_16829161	192	Chr4_16829041_16829181	199.729	Chr4_16829001_16829141
Chr4	16982579	16983035	256	.	1	1	0	-490	11.065	AT4G35850	nan	Pentatricopeptide repeat (PPR) superfamily protein	NA	NA	NA	NA	NA	NA	NA	NA
Chr4	17001932	17002353	288	.	1	1	0	-2029	134.36	AT4G35900	nan	Basic-leucine zipper (bZIP) transcription factor family protein	225.226	Chr4_17002101_17002241	179.84434732041188;146.95378673157506	Chr4_17002081_17002221;Chr4_17002191_17002331	112	Chr4_17002081_17002221	194.437	Chr4_17002091_17002231
Chr4	17119622	17120271	407	.	1	1	0.0770023	0	124.259	AT4G36180	nan	Leucine-rich receptor-like protein kinase family protein	151.158	Chr4_17119921_17120061	186.824	Chr4_17119931_17120071	160	Chr4_17119921_17120061	147.584	Chr4_17119921_17120061
Chr4	17157334	17157937	314	.	1	1	0.148804	0	92.0213	AT4G36260	SRS2,SHI RELATED SEQUENCE 2	Lateral root primordium (LRP) protein-like protein	201.029	Chr4_17157561_17157701	116.645	Chr4_17157581_17157721	112	Chr4_17157551_17157691	273.544	Chr4_17157571_17157711
Chr4	17158592	17158833	108	.	1	1	0	-948	15.2323	AT4G36260	SRS2,SHI RELATED SEQUENCE 2	Lateral root primordium (LRP) protein-like protein	102.395	Chr4_17158641_17158781	116.837	Chr4_17158691_17158831	NA	NA	NA	NA
Chr4	17304656	17305195	182	.	1	1	0	-563	84.2243	AT4G36710	nan	GRAS family transcription factor	239.39	Chr4_17304721_17304861	79.5486	Chr4_17304711_17304851	256	Chr4_17304771_17304911	95.3936	Chr4_17304731_17304871
Chr4	17315746	17316365	198	.	1	1	0.311212	0	21.9061	AT4G36740	ATHB40,homeobox protein 40,HB-5	homeobox protein 40	NA	NA	102.686	Chr4_17315891_17316031	NA	NA	NA	NA
Chr4	17316621	17316968	213	.	1	1	0	-181	27.7904	AT4G36740	ATHB40,homeobox protein 40,HB-5	homeobox protein 40	199.184	Chr4_17316771_17316911	221.913	Chr4_17316761_17316901	64	Chr4_17316771_17316911	230.386	Chr4_17316771_17316911
Chr4	17317213	17317952	357	.	1	1	0	-773	79.519	AT4G36740	ATHB40,homeobox protein 40,HB-5	homeobox protein 40	152.265	Chr4_17317491_17317631	196.385	Chr4_17317491_17317631	48	Chr4_17317471_17317611	136.772	Chr4_17317481_17317621
Chr4	17318987	17319169	114	.	1	1	0	-2547	16.4834	AT4G36740	ATHB40,homeobox protein 40,HB-5	homeobox protein 40	206.635	Chr4_17319041_17319181	114.446	Chr4_17319031_17319171	96	Chr4_17319041_17319181	248.361	Chr4_17319051_17319191
Chr4	17364327	17364581	126	.	1	1	0	-2199	10.5605	AT4G36860	nan	LIM domain-containing protein	79.3047	Chr4_17364316_17364456	193.612	Chr4_17364341_17364481	80	Chr4_17364331_17364471	NA	NA
Chr4	17411143	17411338	79	.	1	1	0	-2745	11.5722	AT4G36930	nan	basic helix-loop-helix (bHLH) DNA-binding superfamily protein	55.4764	Chr4_17411161_17411301	98.1927	Chr4_17411171_17411311	64	Chr4_17411171_17411311	57.5738	Chr4_17411141_17411281
Chr4	17689690	17690531	137	.	1	2	0	-2586.0;-1156.0	35.5256	AT4G37640;AT4G37650	nan;SGR7,SHOOT GRAVITROPISM 7	calcium ATPase 2;GRAS family transcription factor	158.609	Chr4_17689711_17689851	268.571	Chr4_17689731_17689871	NA	NA	NA	NA
Chr4	17694655	17695220	314	.	1	1	0	-276	21.1928	AT4G37660	nan	Ribosomal protein L12/ ATP-dependent Clp protease adaptor protein ClpS family protein	211.651	Chr4_17694871_17695011	191.605	Chr4_17694871_17695011	96	Chr4_17694871_17695011	140.421	Chr4_17694851_17694991
Chr4	17722269	17722631	245	.	1	2	0	-2949.0;-1008.0	57.5421	AT4G37720;AT4G37730	ATPSK6,phytosulfokine 6 precursor;AtbZIP7,basic leucine-zipper 7	phytosulfokine 6 precursor;basic leucine-zipper 7	NA	NA	121.426	Chr4_17722441_17722581	112	Chr4_17722411_17722551	NA	NA
Chr4	17740598	17741037	318	.	1	1	0.151693	0	14.6215	AT4G37750	AtANT,CKC,CKC1,COMPLEMENTING A PROTEIN KINASE C MUTANT 1,DRG,DRAGON	Integrase-type DNA-binding superfamily protein	NA	NA	149.536	Chr4_17740851_17740991	64	Chr4_17740851_17740991	NA	NA
Chr4	17749308	17749631	195	.	1	1	0	-2448	66.9696	AT4G37770	nan	1-amino-cyclopropane-1-carboxylate synthase 8	273.251	Chr4_17749401_17749541	151.926	Chr4_17749411_17749551	80	Chr4_17749401_17749541	165.604	Chr4_17749401_17749541
Chr4	17751799	17752176	105	.	1	1	0.047138	0	23.1778	AT4G37770	nan	1-amino-cyclopropane-1-carboxylate synthase 8	199.922	Chr4_17751841_17751981	68.8877	Chr4_17751791_17751931	64	Chr4_17751811_17751951	147.539	Chr4_17751821_17751961
Chr4	17816466	17816698	135	.	1	1	0	-1372	15.9101	AT4G37890	nan	Zinc finger (C3HC4-type RING finger) family protein	NA	NA	116.645	Chr4_17816551_17816691	80	Chr4_17816541_17816681	52.145	Chr4_17816531_17816671
Chr4	18119397	18119938	171	.	1	2	0	-238.0;-1588.0	29.4038	AT4G38810;AT4G38825	nan;SAUR13,SMALL AUXIN UPREGULATED RNA 13	Calcium-binding EF-hand family protein;SAUR-like auxin-responsive protein family	NA	NA	175.064	Chr4_18119461_18119601	48	Chr4_18119496_18119636	75.6395	Chr4_18119451_18119591
Chr4	18144928	18145155	123	.	1	1	0.20543	0	10.6388	AT4G38905	nan	transmembrane protein	129.175	Chr4_18144961_18145101	268.571	Chr4_18144921_18145061	NA	NA	NA	NA
Chr4	18191757	18191936	89	.	1	2	0	-1150.0;-1139.0	11.2946	AT4G39040;AT4G39050	CFM4,CRM family member subfamily 4;nan	RNA-binding CRS1 / YhbY (CRM) domain protein;Kinesin motor family protein	216.668	Chr4_18191811_18191951	151.926	Chr4_18191791_18191931	128	Chr4_18191791_18191931	188.917	Chr4_18191771_18191911
Chr4	18239803	18240255	264	.	1	1	0.107593	0	33.0954	AT4G39160	nan	Homeodomain-like superfamily protein	207.742	Chr4_18240031_18240171	93.5077	Chr4_18239951_18240091	160.0;128.0	Chr4_18239931_18240071;Chr4_18240031_18240171	203.333	Chr4_18240021_18240161
Chr4	18314652	18314955	167	.	1	2	0	-1905.0;-590.0	19.2993	AT4G39380;AT4G39390	nan;ATNST-KT1,A. THALIANA NUCLEOTIDE SUGAR TRANSPORTER-KT 1,URGT4,UDP-Rha/UDP-Gal transporter 4	TSL-kinase interacting-like protein;nucleotide sugar transporter-KT 1	191.733	Chr4_18314771_18314911	235.872	Chr4_18314731_18314871	NA	NA	207.074	Chr4_18314731_18314871
Chr4	18321266	18321835	255	.	1	1	0	-2622	152.708	AT4G39400	ATBRI1,BIN1,BR INSENSITIVE 1,CBB2,CABBAGE 2,DWF2,DWARF 2	Leucine-rich receptor-like protein kinase family protein	463.14	Chr4_18321501_18321641	142.556	Chr4_18321511_18321651	304	Chr4_18321511_18321651	127.785	Chr4_18321511_18321651
Chr4	18460888	18461164	103	.	1	1	0	-1632	29.8424	AT4G39780	nan	Integrase-type DNA-binding superfamily protein	247.947	Chr4_18460881_18461021	84.1378	Chr4_18460901_18461041	96	Chr4_18460901_18461041	63.0026	Chr4_18460886_18461026
Chr4	18556878	18557220	177	.	1	2	0.14476190476190476;0.04006677796327212	0	27.1803	AT4G40030;AT4G40040	H3.3,histone 3.3	Histone superfamily protein	233.783	Chr4_18557041_18557181	126.207	Chr4_18557041_18557181	128	Chr4_18557008_18557148	NA	NA
Chr4	18566476	18566843	193	.	1	1	0	-2490	49.3272	AT4G40050	nan	signal transducer, putative (DUF3550/UPF0682)	104.609	Chr4_18566571_18566711	86.3366	Chr4_18566531_18566671	NA	NA	NA	NA
Chr5	14062	14264	120	.	1	1	0.0649727	0	10.1048	AT5G01040	nan	laccase 8	180.557	Chr5_14181_14321	322.401	Chr5_14141_14281	NA	NA	203.379	Chr5_14121_14261
Chr5	213488	213843	135	.	1	1	0	-17	52.144	AT5G01540	LecRK-VI.2,L-type lectin receptor kinase-VI.2	lectin receptor kinase a4.1	128.068	Chr5_213581_213721	163.495	Chr5_213621_213761	128	Chr5_213621_213761	181.8	Chr5_213596_213736
Chr5	229735	229981	130	.	1	1	0.117199	0	11.869	AT5G01600	ATFER1,ARABIDOPSIS THALIANA FERRETIN 1	ferretin 1	NA	NA	116.837	Chr5_229811_229951	128	Chr5_229861_230001	NA	NA
Chr5	324478	324728	115	.	1	1	0.19984	0	13.9775	AT5G01840	ATOFP1,ARABIDOPSIS THALIANA OVATE FAMILY PROTEIN 1	ovate family protein 1	87.4934	Chr5_324571_324711	294.291	Chr5_324511_324651	NA	NA	144.071	Chr5_324551_324691
Chr5	411939	412177	113	.	1	1	0	-1104	14.9122	AT5G02100	ORP3A,OSBP(OXYSTEROL BINDING PROTEIN)-RELATED PROTEIN 3A	Oxysterol-binding family protein	NA	NA	NA	NA	NA	NA	NA	NA
Chr5	445548	446006	324	.	1	1	0	-2086	31.9386	AT5G02230	nan	Haloacid dehalogenase-like hydrolase (HAD) superfamily protein	NA	NA	NA	NA	NA	NA	NA	NA
Chr5	450108	450324	96	.	1	1	0.0816327	0	13.0534	AT5G02230	nan	Haloacid dehalogenase-like hydrolase (HAD) superfamily protein	315.891	Chr5_450151_450291	NA	NA	NA	NA	232.075	Chr5_450131_450271
Chr5	530335	530640	145	.	1	1	0	-388	24.54	AT5G02440	nan	60S ribosomal protein L36	79.6736	Chr5_530431_530571	233.482	Chr5_530401_530541	NA	NA	117.018	Chr5_530431_530571
Chr5	566141	567304	353	.	1	2	0	-217.0;-1121.0	207.324	AT5G02530;AT5G02540	nan	RNA-binding (RRM/RBD/RNP motifs) family protein;NAD(P)-binding Rossmann-fold superfamily protein	NA	NA	NA	NA	NA	NA	NA	NA
Chr5	567444	568170	80	.	1	2	0	-1520.0;-255.0	18.8352	AT5G02530;AT5G02540	nan	RNA-binding (RRM/RBD/RNP motifs) family protein;NAD(P)-binding Rossmann-fold superfamily protein	NA	NA	151.735	Chr5_567461_567601	NA	NA	82.7567	Chr5_567481_567621
Chr5	675878	676066	89	.	1	1	0	-965	10.593	AT5G02910	nan	F-box/RNI-like superfamily protein	224.119	Chr5_675891_676031	326.99	Chr5_675911_676051	144	Chr5_675921_676061	199.775	Chr5_675831_675971
Chr5	713473	714245	391	.	1	1	0.243995	0	25.9626	AT5G03050	nan	knotted 1-binding protein	NA	NA	186.632	Chr5_713811_713951	NA	NA	86.4062	Chr5_713851_713991
Chr5	742328	742808	170	.	1	2	0	-2010.0;-2613.0	12.7467	AT5G03140;AT5G03150	LecRK-VIII.2,L-type lectin receptor kinase VIII.2;nan	Concanavalin A-like lectin protein kinase family protein;C2H2-like zinc finger protein	319.432	Chr5_742451_742591	259.201	Chr5_742401_742541	224	Chr5_742401_742541	197.904	Chr5_742411_742551
Chr5	766341	766726	133	.	1	2	0	-2862.0;-2712.0	28.5729	AT5G03210;AT5G03230	AtDIP2;nan	E3 ubiquitin-protein ligase;senescence regulator (Protein of unknown function, DUF584)	NA	NA	84.1378	Chr5_766471_766611	NA	NA	NA	NA
Chr5	834617	834821	95	.	1	1	0	-69	17.9733	AT5G03380	nan	Heavy metal transport/detoxification superfamily protein	190.995	Chr5_834651_834791	NA	NA	80	Chr5_834711_834851	57.5738	Chr5_834611_834751
Chr5	967593	967779	93	.	1	1	0	-162	10.6092	AT5G03700	nan	D-mannose binding lectin protein with Apple-like carbohydrate-binding domain-containing protein	208.479	Chr5_967561_967701	74.7679	Chr5_967551_967691	224.0;272.0	Chr5_967561_967701;Chr5_967661_967801	82.7567	Chr5_967581_967721
Chr5	968736	969363	257	.	1	2	0	-1305.0;-1560.0	20.4951	AT5G03700;AT5G03710	nan	D-mannose binding lectin protein with Apple-like carbohydrate-binding domain-containing protein;replication factor C large subunit	NA	NA	102.495	Chr5_968871_969011	NA	NA	NA	NA
Chr5	1044386	1044788	274	.	1	1	0	-2907	29.366	AT5G03880	nan	Thioredoxin family protein	NA	NA	132.803	Chr5_1044601_1044741	NA	NA	NA	NA
Chr5	1045577	1045948	146	.	1	1	0	-2214	39.5589	AT5G03900	nan	Iron-sulfur cluster biosynthesis family protein	193.209	Chr5_1045631_1045771	221.913	Chr5_1045601_1045741	NA	NA	NA	NA
Chr5	1046410	1046987	188	.	1	1	0	-1175	25.7821	AT5G03900	nan	Iron-sulfur cluster biosynthesis family protein	NA	NA	184.242	Chr5_1046491_1046631	NA	NA	NA	NA
Chr5	1161521	1161802	125	.	1	1	0.0829153	0	16.7054	AT5G04230	ATPAL3	phenyl alanine ammonia-lyase 3	NA	NA	91.1174	Chr5_1161541_1161681	NA	NA	50.4566	Chr5_1161591_1161731
Chr5	1345980	1346308	178	.	1	1	0.102244	0	23.6723	AT5G04680	nan	Ankyrin repeat family protein	NA	NA	NA	NA	NA	NA	NA	NA
Chr5	1415561	1415739	60	.	1	1	0	-840	15.3432	AT5G04860	nan	splicing factor 3A subunit	NA	NA	90.9258	Chr5_1415551_1415691	NA	NA	NA	NA
Chr5	1504333	1504949	328	.	1	2	0.13053097345132744;0.12747426761678543	0	54.7847	AT5G05085;AT5G05090	nan	transmembrane protein;Homeodomain-like superfamily protein	329.466	Chr5_1504581_1504721	289.51	Chr5_1504561_1504701	176	Chr5_1504561_1504701	205.203	Chr5_1504561_1504701
Chr5	1527273	1527959	351	.	1	1	0.0787531	0	59.7324	AT5G05160	nan	Leucine-rich repeat protein kinase family protein	NA	NA	NA	NA	NA	NA	NA	NA
Chr5	1608277	1608545	122	.	1	2	0	-1566.0;-443.0	11.0433	AT5G05430;AT5G05440	nan;AtPYL5,RCAR8,regulatory component of ABA receptor 8	RNA-binding protein;Polyketide cyclase/dehydrase and lipid transport superfamily protein	368.564	Chr5_1608361_1608501	NA	NA	NA	NA	241.244	Chr5_1608371_1608511
Chr5	1609249	1609699	191	.	1	1	0.292208	0	58.0376	AT5G05440	AtPYL5,RCAR8,regulatory component of ABA receptor 8	Polyketide cyclase/dehydrase and lipid transport superfamily protein	168.274	Chr5_1609401_1609541	NA	NA	176	Chr5_1609416_1609556	156.526	Chr5_1609321_1609461
Chr5	1610666	1611288	521	.	1	1	0	-449	24.4679	AT5G05450	nan	P-loop containing nucleoside triphosphate hydrolases superfamily protein	183.913	Chr5_1611101_1611241	NA	NA	NA	NA	91.835	Chr5_1611091_1611231
Chr5	2006919	2007808	639	.	1	1	0.103696	0	50.1362	AT5G06570	nan	alpha/beta-Hydrolases superfamily protein	NA	NA	124.916	Chr5_2007521_2007661	NA	NA	59.3531	Chr5_2007491_2007631
Chr5	2132058	2132397	122	.	1	1	0.0387722	0	12.7084	AT5G06860	ATPGIP1,POLYGALACTURONASE INHIBITING PROTEIN 1	polygalacturonase inhibiting protein 1	293.39	Chr5_2132151_2132291	107.467	Chr5_2132061_2132201	480	Chr5_2132151_2132291	NA	NA
Chr5	2290298	2290546	158	.	1	1	0	-2568	16.3077	AT5G07290	AML4,MEI2-like 4	MEI2-like 4	NA	NA	NA	NA	NA	NA	NA	NA
Chr5	2308471	2308622	109	.	1	1	0	-1241	11.5544	AT5G07320	nan	Mitochondrial substrate carrier family protein	215.93	Chr5_2308561_2308701	226.694	Chr5_2308571_2308711	128	Chr5_2308541_2308681	201.645	Chr5_2308531_2308671
Chr5	2354460	2354931	227	.	1	1	0	-828	83.5416	AT5G07440	nan	glutamate dehydrogenase 2	352.187	Chr5_2354651_2354791	224.495	Chr5_2354651_2354791	448	Chr5_2354651_2354791	151.188	Chr5_2354621_2354761
Chr5	2433454	2434260	447	.	1	1	0	-1535	226.202	AT5G07680	ANAC079,Arabidopsis NAC domain containing protein 79,ANAC080,NAC domain containing protein 80,ATNAC4,NAC4	NAC domain containing protein 80	229.725	Chr5_2433831_2433971	98.2885	Chr5_2433811_2433951	112	Chr5_2433851_2433991	149.409	Chr5_2433821_2433961
Chr5	2935093	2935360	152	.	1	1	0	-2833	15.9101	AT5G09440	nan	EXORDIUM like 4	152.634	Chr5_2935141_2935281	116.837	Chr5_2935201_2935341	96	Chr5_2935171_2935311	124.135	Chr5_2935131_2935271
Chr5	2939270	2939921	377	.	1	1	0.292186	0	26.4932	AT5G09440	nan	EXORDIUM like 4	NA	NA	NA	NA	NA	NA	NA	NA
Chr5	2943971	2944690	483	.	1	1	0.231786	0	36.4276	AT5G09460	nan	transcription factor bHLH143	NA	NA	249.64	Chr5_2944381_2944521	NA	NA	NA	NA
Chr5	3046617	3046779	66	.	1	2	0	-2072.0;-232.0	10.1808	AT5G09800;AT5G09805	nan	ARM repeat superfamily protein;inflorescence deficient in abscission (IDA)-like 3	NA	NA	76.9667	Chr5_3046601_3046741	96	Chr5_3046681_3046821	52.2359	Chr5_3046641_3046781
Chr5	3062760	3062995	112	.	1	1	0.0725533	0	14.8182	AT5G09850	nan	Transcription elongation factor (TFIIS) family protein	217.037	Chr5_3062781_3062921	58.4184	Chr5_3062791_3062931	64	Chr5_3062786_3062926	93.6143	Chr5_3062811_3062951
Chr5	3141018	3141583	273	.	1	1	0.080934	0	13.152	AT5G10030	OBF4,OCS ELEMENT BINDING FACTOR 4	TGACG motif-binding factor 4	160.085	Chr5_3141191_3141331	98.0969	Chr5_3141211_3141351	80	Chr5_3141161_3141301	126.005	Chr5_3141201_3141341
Chr5	3197488	3197782	114	.	1	1	0	-1116	25.0177	AT5G10190	nan	Major facilitator superfamily protein	NA	NA	179.461	Chr5_3197541_3197681	NA	NA	NA	NA
Chr5	3278853	3279228	254	.	1	1	0	-393	15.3432	AT5G10430	ATAGP4	arabinogalactan protein 4	55.4764	Chr5_3279021_3279161	151.735	Chr5_3279021_3279161	NA	NA	56.7296	Chr5_3279041_3279181
Chr5	3312568	3313411	627	.	1	1	0	-1990	68.2724	AT5G10510	PLT3,PLETHORA 3	AINTEGUMENTA-like 6	NA	NA	70.1787	Chr5_3313131_3313271	112	Chr5_3313161_3313301	NA	NA
Chr5	3315086	3315612	161	.	1	1	0.0430632	0	39.7639	AT5G10510	PLT3,PLETHORA 3	AINTEGUMENTA-like 6	NA	NA	NA	NA	NA	NA	120.576	Chr5_3315211_3315351
Chr5	3467458	3468184	576	.	1	1	0	-1084	17.02	AT5G10970	nan	C2H2 and C2HC zinc fingers superfamily protein	NA	NA	154.317	Chr5_3467971_3468111	NA	NA	70.2107	Chr5_3467896_3468036
Chr5	3561800	3562178	237	.	1	2	0	-226.0;-2646.0	34.7991	AT5G11180;AT5G11190	ATGLR2.6,ARABIDOPSIS THALIANA GLUTAMATE RECEPTOR 2.6;nan	glutamate receptor 2.6;Integrase-type DNA-binding superfamily protein	NA	NA	203.365	Chr5_3561991_3562131	64	Chr5_3561981_3562121	91.835	Chr5_3561951_3562091
Chr5	3611233	3612666	299	.	1	1	0.59315	0	72.5776	AT5G11320	AtYUC4	Flavin-binding monooxygenase family protein	232.677	Chr5_3611501_3611641	245.051	Chr5_3611491_3611631	48	Chr5_3611448_3611588	253.699	Chr5_3611481_3611621
Chr5	3753165	3753568	269	.	1	1	0	-523	51.7533	AT5G11670	ATNADP-ME2,Arabidopsis thaliana NADP-malic enzyme 2	NADP-malic enzyme 2	NA	NA	65.3979	Chr5_3753341_3753481	96	Chr5_3753331_3753471	NA	NA
Chr5	3880513	3881160	309	.	1	1	0	-857	267.62	AT5G12010	nan	nuclease	183.544	Chr5_3880801_3880941	93.5077	Chr5_3880741_3880881	80	Chr5_3880781_3880921	131.343	Chr5_3880781_3880921
Chr5	3902882	3903091	97	.	1	1	0	-1093	31.5127	AT5G12080	ATMSL10	mechanosensitive channel of small conductance-like 10	NA	NA	282.722	Chr5_3902871_3903011	NA	NA	70.2107	Chr5_3902871_3903011
Chr5	3919144	3919366	129	.	1	2	0	-212.0;-62.0	13.0451	AT5G12120;AT5G12130	nan;ATTERC,TELLURITE RESISTANCE C	Ubiquitin-associated/translation elongation factor EF1B protein;integral membrane TerC family protein	NA	NA	184.434	Chr5_3919271_3919411	64	Chr5_3919186_3919326	NA	NA
Chr5	3963504	3963964	236	.	1	1	0.0446595	0	59.6039	AT5G12250	nan	beta-6 tubulin	NA	NA	144.563	Chr5_3963671_3963811	NA	NA	NA	NA
Chr5	3991245	3991745	307	.	1	1	0	-1370	44.2976	AT5G12330	nan	Lateral root primordium (LRP) protein-like protein	102.764	Chr5_3991461_3991601	NA	NA	128	Chr5_3991461_3991601	111.589	Chr5_3991481_3991621
Chr5	4184099	4184348	119	.	1	1	0	-746	11.065	AT5G13170	AtSWEET15,SWEET15	senescence-associated gene 29	NA	NA	156.515	Chr5_4184111_4184251	NA	NA	NA	NA
Chr5	4254899	4255518	250	.	1	1	0.188806	0	159.337	AT5G13290	SOL2,SUPPRESSOR OF LLP1 2	Protein kinase superfamily protein	84.5058	Chr5_4255071_4255211	100.487	Chr5_4255081_4255221	80	Chr5_4255136_4255276	106.251	Chr5_4255091_4255231
Chr5	4276929	4277125	98	.	1	1	0	-2644	11.065	AT5G13350	nan	Auxin-responsive GH3 family protein	251.673	Chr5_4276931_4277071	205.947	Chr5_4276901_4277041	96	Chr5_4276961_4277101	126.005	Chr5_4276961_4277101
Chr5	4392044	4392458	209	.	1	1	0.0751513	0	27.2362	AT5G13630	ABAR,ABA-BINDING PROTEIN,CCH1,CCH,CONDITIONAL CHLORINA,CHLH,H SUBUNIT OF MG-CHELATASE	magnesium-chelatase subunit chlH, chloroplast, putative / Mg-protoporphyrin IX chelatase, putative (CHLH)	134.412	Chr5_4392201_4392341	130.796	Chr5_4392161_4392301	64	Chr5_4392211_4392351	161.955	Chr5_4392181_4392321
Chr5	4464565	4464822	124	.	1	1	0.0441252	0	19.5406	AT5G13820	ATBP-1,ATBP1,ATTBP1,HPPBF-1,H-PROTEIN PROMOTE	telomeric DNA binding protein 1	198.815	Chr5_4464651_4464791	NA	NA	208	Chr5_4464676_4464816	NA	NA
Chr5	4575434	4575716	77	.	1	2	0	-756.0;-407.0	11.5722	AT5G14180;AT5G14200	nan;ATIMD1,ARABIDOPSIS ISOPROPYLMALATE DEHYDROGENASE 1	Myzus persicae-induced lipase 1;isopropylmalate dehydrogenase 1	NA	NA	NA	NA	NA	NA	NA	NA
Chr5	4612689	4612902	114	.	1	1	0.0924078	0	16.0626	AT5G14290	nan	Mitochondrial ribosomal protein L37	215.192	Chr5_4612781_4612921	93.5077	Chr5_4612781_4612921	320	Chr5_4612771_4612911	77.3279	Chr5_4612776_4612916
Chr5	4767568	4768204	370	.	1	2	0	-2735.0;-59.0	160.61	AT5G14750;AT5G14760	ATMYB66,myb domain protein 66,WER1,WEREWOLF 1,WER,WEREWOLF;FIN4,FLAGELLIN-INSENSITIVE 4	myb domain protein 66;L-aspartate oxidase	145.552	Chr5_4767901_4768041	123.816	Chr5_4767881_4768021	80	Chr5_4767861_4768001	102.647	Chr5_4767881_4768021
Chr5	4875987	4876335	197	.	1	2	0	-39.0;-180.0	44.0812	AT5G15060;AT5G15070	nan;ATVIP2,ARABIDOPSIS HOMOLOG OF YEAST VIP1 2	Lateral organ boundaries (LOB) domain family protein;Phosphoglycerate mutase-like family protein	NA	NA	137.7754418190639;177.45396691790313	Chr5_4876051_4876191;Chr5_4876161_4876301	48	Chr5_4876131_4876271	NA	NA
Chr5	4901263	4901586	180	.	1	1	0	-2704	22.5038	AT5G15130	ATWRKY72,ARABIDOPSIS THALIANA WRKY DNA-BINDING PROTEIN 72	WRKY DNA-binding protein 72	NA	NA	NA	NA	NA	NA	NA	NA
Chr5	4925874	4926357	160	.	1	1	0.13222	0	17.4944	AT5G15170	nan	tyrosyl-DNA phosphodiesterase-like protein	320.908	Chr5_4925941_4926081	151.735	Chr5_4925971_4926111	NA	NA	217.749	Chr5_4925961_4926101
Chr5	4942832	4943133	134	.	1	2	0	-49.0;-1683.0	35.3222	AT5G15220;AT5G15230	nan	Ribosomal protein L27 family protein;GAST1 protein homolog 4	279.226	Chr5_4942891_4943031	256.428	Chr5_4942881_4943021	128	Chr5_4942881_4943021	302.285	Chr5_4942901_4943041
Chr5	4944074	4944422	168	.	1	2	0	-1291.0;-394.0	25.5292	AT5G15220;AT5G15230	nan	Ribosomal protein L27 family protein;GAST1 protein homolog 4	330.941	Chr5_4944211_4944351	254.421	Chr5_4944191_4944331	192	Chr5_4944201_4944341	228.607	Chr5_4944201_4944341
Chr5	5075673	5075861	76	.	1	1	0	-2339	11.5722	AT5G15600	nan	SPIRAL1-like4	NA	NA	NA	NA	NA	NA	NA	NA
Chr5	5717762	5717905	78	.	1	2	0	-1495.0;-2378.0	11.6299	AT5G17340;AT5G17360	nan	Putative membrane lipoprotein;DNA ligase	412.311	Chr5_5717741_5717881	112.056	Chr5_5717731_5717871	288	Chr5_5717721_5717861	215.97	Chr5_5717771_5717911
Chr5	5766127	5766327	76	.	1	1	0.0527015	0	11.5722	AT5G17490	AtRGL3	RGA-like protein 3	NA	NA	65.3979	Chr5_5766131_5766271	NA	NA	NA	NA
Chr5	5838789	5839333	420	.	1	1	0.0634273	0	18.804	AT5G17710	nan	Co-chaperone GrpE family protein	NA	NA	107.275	Chr5_5839171_5839311	NA	NA	NA	NA
Chr5	5874205	5874538	156	.	1	2	0	-1424.0;-2575.0	20.627	AT5G17790;AT5G17800	nan;AtMYB56,myb domain protein 56,BRAVO,BRASSINOSTEROIDS AT VASCULAR AND ORGANIZING CENTER	zinc finger (Ran-binding) family protein;myb domain protein 56	224.488	Chr5_5874296_5874436	286.116	Chr5_5874321_5874461	96	Chr5_5874301_5874441	187.138	Chr5_5874311_5874451
Chr5	6059555	6059827	115	.	1	2	0	-1188.0;-1471.0	16.8967	AT5G18290;AT5G18310	nan	Aquaporin-like superfamily protein;ubiquitin hydrolase	NA	NA	105.076	Chr5_6059631_6059771	NA	NA	NA	NA
Chr5	6361801	6362243	156	.	1	1	0.22807	0	17.9733	AT5G19040	ATIPT5,Arabidopsis thaliana ISOPENTENYLTRANSFERASE 5	isopentenyltransferase 5	429.278	Chr5_6361871_6362011	179.844	Chr5_6361841_6361981	280	Chr5_6361841_6361981	241.153	Chr5_6361851_6361991
Chr5	6593129	6594007	423	.	1	1	0.085614	0	27.1144	AT5G19540	nan	thermosome subunit gamma	144.814	Chr5_6593471_6593611	132.995	Chr5_6593421_6593561	120	Chr5_6593521_6593661	73.8602	Chr5_6593441_6593581
Chr5	6614830	6615197	271	.	1	1	0.0866997	0	10.0654	AT5G19600	nan	sulfate transporter 35	201.766	Chr5_6615011_6615151	112.05602243775336;86.33660305644281	Chr5_6614971_6615111;Chr5_6615081_6615221	192	Chr5_6614981_6615121	143.98	Chr5_6615021_6615161
Chr5	6718938	6719282	106	.	1	1	0.313297	0	15.6442	AT5G19875	nan	transmembrane protein	NA	NA	114.255	Chr5_6719031_6719171	NA	NA	NA	NA
Chr5	6773204	6774128	206	.	1	1	0.0147219	0	25.7821	AT5G20050	nan	Protein kinase superfamily protein	143.339	Chr5_6773341_6773481	177.646	Chr5_6773371_6773511	NA	NA	151.279	Chr5_6773381_6773521
Chr5	6801132	6801649	225	.	1	2	0	-156.0;-633.0	45.3294	AT5G20140;AT5G20150	AtHBP5;ATSPX1,ARABIDOPSIS THALIANA SPX DOMAIN GENE 1	SOUL heme-binding family protein;SPX domain-containing protein 1	NA	NA	175.255	Chr5_6801311_6801451	NA	NA	111.68	Chr5_6801351_6801491
Chr5	6813192	6813866	440	.	1	1	0.0497159	0	23.5853	AT5G20190	nan	Tetratricopeptide repeat (TPR)-like superfamily protein	263.587	Chr5_6813561_6813701	207.954	Chr5_6813561_6813701	224	Chr5_6813611_6813751	197.995	Chr5_6813581_6813721
Chr5	6832219	6832445	118	.	1	1	0	-1119	29.8765	AT5G20250	RS6,raffinose synthase 6	Raffinose synthase family protein	NA	NA	69.9871	Chr5_6832251_6832391	NA	NA	NA	NA
Chr5	6832524	6832867	162	.	1	1	0	-697	28.6509	AT5G20250	RS6,raffinose synthase 6	Raffinose synthase family protein	151.896	Chr5_6832641_6832781	175.064	Chr5_6832651_6832791	128	Chr5_6832651_6832791	212.411	Chr5_6832641_6832781
Chr5	6920116	6920677	326	.	1	1	0.00101523	0	148.142	AT5G20470	nan	myosin	NA	NA	109.666	Chr5_6920331_6920471	NA	NA	NA	NA
Chr5	6946904	6947127	130	.	1	2	0	-391.0;-662.0	13.152	AT5G20520;AT5G20540	nan;ATBRXL4,BREVIS RADIX-like 4,BRX-LIKE4	alpha/beta-Hydrolases superfamily protein;BREVIS RADIX-like 4	NA	NA	116.837	Chr5_6946981_6947121	NA	NA	NA	NA
Chr5	6950398	6951055	236	.	1	1	0.154588	0	44.0812	AT5G20540	ATBRXL4,BREVIS RADIX-like 4,BRX-LIKE4	BREVIS RADIX-like 4	NA	NA	154.125	Chr5_6950551_6950691	80	Chr5_6950541_6950681	95.3936	Chr5_6950571_6950711
Chr5	6978123	6978462	228	.	1	1	0	-2088	11.5722	AT5G20630	ATGER3,ARABIDOPSIS THALIANA GERMIN 3,GLP3A,GLP3B,GLP3,GERMIN-LIKE PROTEIN 3	germin 3	NA	NA	171.574	Chr5_6978311_6978451	NA	NA	54.0152	Chr5_6978311_6978451
Chr5	6981072	6981304	116	.	1	1	0.0771533	0	17.6452	AT5G20635	nan	guanine nucleotide-binding protein subunit gamma	159.347	Chr5_6981161_6981301	179.94	Chr5_6981141_6981281	64	Chr5_6981131_6981271	100.822	Chr5_6981181_6981321
Chr5	7174505	7175194	251	.	1	1	0.128019	0	69.012	AT5G21105	nan	Plant L-ascorbate oxidase	317.736	Chr5_7174721_7174861	124.008	Chr5_7174721_7174861	80	Chr5_7174711_7174851	151.188	Chr5_7174711_7174851
Chr5	7256627	7257367	223	.	1	1	0	-472	35.0251	AT5G21950	nan	alpha/beta-Hydrolases superfamily protein	88.2312	Chr5_7256801_7256941	156.515	Chr5_7256761_7256901	NA	NA	95.3936	Chr5_7256771_7256911
Chr5	7321498	7321725	123	.	1	1	0.0316995	0	32.6477	AT5G22090	nan	FAF-like protein (DUF3049)	159.716	Chr5_7321511_7321651	189.214	Chr5_7321511_7321651	96	Chr5_7321491_7321631	257.258	Chr5_7321501_7321641
Chr5	7420936	7421352	189	.	1	1	0	-1602	21.8512	AT5G22390	nan	FANTASTIC four-like protein (DUF3049)	547.24	Chr5_7421021_7421161	294.482	Chr5_7421021_7421161	512	Chr5_7421041_7421181	365.379	Chr5_7421031_7421171
Chr5	7422454	7422763	126	.	1	1	0.032358	0	41.0916	AT5G22400	nan	Rho GTPase activating protein with PAK-box/P21-Rho-binding domain-containing protein	NA	NA	102.686	Chr5_7422541_7422681	NA	NA	NA	NA
Chr5	7525655	7526079	205	.	1	1	0.19405	0	20.6608	AT5G22630	nan	arogenate dehydratase 5	241.234	Chr5_7525761_7525901	133.186	Chr5_7525751_7525891	112	Chr5_7525731_7525871	NA	NA
Chr5	7637259	7637874	233	.	1	1	0	-684	14.2343	AT5G22850	nan	Eukaryotic aspartyl protease family protein	NA	NA	NA	NA	NA	NA	NA	NA
Chr5	7695236	7695641	210	.	1	2	0	-2769.0;-494.0	27.4536	AT5G22990;AT5G23000	nan;ATMYB37,RAX1,REGULATOR OF AXILLARY MERISTEMS 1	C2H2-like zinc finger protein;myb domain protein 37	NA	NA	165.694	Chr5_7695401_7695541	NA	NA	NA	NA
Chr5	7812156	7812528	166	.	1	1	0.0836895	0	66.9916	AT5G23210	nan	serine carboxypeptidase-like 34	135.888	Chr5_7812271_7812411	301.462	Chr5_7812301_7812441	96	Chr5_7812231_7812371	82.8476	Chr5_7812271_7812411
Chr5	7823471	7823730	133	.	1	1	0	-2712	29.155	AT5G23220	nan	nicotinamidase 3	NA	NA	NA	NA	NA	NA	NA	NA
Chr5	7844819	7845240	199	.	1	1	0	-841	42.8724	AT5G23290	nan	prefoldin 5	NA	NA	NA	NA	NA	NA	NA	NA
Chr5	8445757	8445947	104	.	1	2	0	-1657.0;-1431.0	11.065	AT5G24660;AT5G24670	nan;AtTAD3,TAD3,tRNA adenosine deaminase 3	response to low sulfur 2;Cytidine/deoxycytidylate deaminase family protein	160.454	Chr5_8445811_8445951	256.811	Chr5_8445861_8446001	80	Chr5_8445811_8445951	125.161	Chr5_8445801_8445941
Chr5	8685963	8686829	527	.	1	1	0	-359	14.8501	AT5G25160	nan	zinc finger protein 3	NA	NA	38.3875	Chr5_8686381_8686521	NA	NA	NA	NA
Chr5	9208135	9208422	123	.	1	1	0.000567537	0	38.4228	AT5G26270	nan	transmembrane protein	311.981	Chr5_9208191_9208331	189.214	Chr5_9208181_9208321	96	Chr5_9208171_9208311	102.602	Chr5_9208191_9208331
Chr5	9947430	9947721	228	.	1	1	0	-2489	20.627	AT5G27920	nan	F-box family protein	263.587	Chr5_9947561_9947701	173.056	Chr5_9947591_9947731	NA	NA	124.226	Chr5_9947591_9947731
Chr5	10455372	10456306	325	.	1	1	0.238794	0	114.1	AT5G28490	OBO2,ORGAN BOUNDARY 2	LIGHT-DEPENDENT SHORT HYPOCOTYLS-like protein (DUF640)	NA	NA	132.995	Chr5_10455581_10455721	144	Chr5_10455591_10455731	NA	NA
Chr5	10483739	10484066	165	.	1	1	0.0985831	0	18.3585	AT5G28510	nan	beta glucosidase 24	288.153	Chr5_10483861_10484001	397.36	Chr5_10483871_10484011	224	Chr5_10483861_10484001	331.118	Chr5_10483861_10484001
Chr5	13763928	13764492	352	.	1	1	0.0779335	0	11.5722	AT5G35580	nan	Protein kinase superfamily protein	NA	NA	51.4388	Chr5_13764271_13764411	NA	NA	NA	NA
Chr5	13938285	13938482	126	.	1	1	0.0411962	0	10.6675	AT5G35770	nan	Transducin/WD40 repeat-like superfamily protein	NA	NA	NA	NA	NA	NA	NA	NA
Chr5	14517652	14517893	123	.	1	1	0	-115	46.5269	AT5G36870	ATGSL09,glucan synthase-like 9,atgsl9,gsl09	glucan synthase-like 9	NA	NA	53.8292	Chr5_14517691_14517831	NA	NA	NA	NA
Chr5	14552036	14552418	97	.	1	1	0	-1178	60.7641	AT5G36907	nan	transmembrane protein	136.257	Chr5_14552051_14552191	72.5691	Chr5_14552051_14552191	80	Chr5_14552041_14552181	113.368	Chr5_14552061_14552201
Chr5	14991159	14991353	70	.	1	1	0	-527	13.152	AT5G37740	nan	Calcium-dependent lipid-binding (CaLB domain) family protein	79.6736	Chr5_14991111_14991251	NA	NA	192	Chr5_14991111_14991251	NA	NA
Chr5	15170180	15170389	117	.	1	1	0	-2317	16.8547	AT5G38020	nan	S-adenosyl-L-methionine-dependent methyltransferases superfamily protein	NA	NA	NA	NA	64	Chr5_15170191_15170331	NA	NA
Chr5	16084627	16084935	134	.	1	1	0.0954743	0	11.5722	AT5G40240	nan	nodulin MtN21 /EamA-like transporter family protein	129.544	Chr5_16084631_16084771	247.728	Chr5_16084691_16084831	NA	NA	117.018	Chr5_16084631_16084771
Chr5	16337203	16338003	558	.	1	1	0	-1860	85.0733	AT5G40810	nan	Cytochrome C1 family	230.463	Chr5_16337731_16337871	331.579	Chr5_16337751_16337891	192	Chr5_16337741_16337881	194.346	Chr5_16337741_16337881
Chr5	16446937	16447154	103	.	1	1	0	-31	11.2096	AT5G41100	nan	hydroxyproline-rich glycoprotein family protein	NA	NA	NA	NA	NA	NA	NA	NA
Chr5	16563624	16563941	123	.	1	1	0.0439919	0	69.2554	AT5G41380	nan	CCT motif family protein	NA	NA	NA	NA	NA	NA	NA	NA
Chr5	16817610	16817958	220	.	1	1	0	-2862	34.6871	AT5G42040	nan	regulatory particle non-ATPase 12B	326.514	Chr5_16817731_16817871	203.365	Chr5_16817701_16817841	224	Chr5_16817751_16817891	241.153	Chr5_16817691_16817831
Chr5	16829560	16829952	192	.	1	1	0.156425	0	42.2535	AT5G42100	ATBG_PPAP,ARABIDOPSIS THALIANA BETA-1,3-GLUCANASE_PUTATIVE	beta-1,3-glucanase	NA	NA	75.8673	Chr5_16829621_16829761	NA	NA	NA	NA
Chr5	17140941	17141742	317	.	1	1	0.0420824	0	300.779	AT5G42740	nan	Sugar isomerase (SIS) family protein	185.02	Chr5_17141151_17141291	147.337	Chr5_17141171_17141311	80	Chr5_17141151_17141291	161.955	Chr5_17141211_17141351
Chr5	17146673	17147210	323	.	1	2	0	-2002.0;-1598.0	21.9061	AT5G42750;AT5G42760	nan	BRI1 kinase inhibitor 1;Leucine carboxyl methyltransferase	121.724	Chr5_17146931_17147071	235.872	Chr5_17146971_17147111	64	Chr5_17146911_17147051	397.679	Chr5_17146971_17147111
Chr5	17283040	17283519	364	.	1	1	0	-1064	45.3623	AT5G43066	nan	transmembrane protein	167.536	Chr5_17283291_17283431	86.5282	Chr5_17283391_17283531	NA	NA	212.321	Chr5_17283281_17283421
Chr5	17374234	17374478	119	.	1	1	0	-1014	30.8504	AT5G43290	ATWRKY49,ARABIDOPSIS THALIANA WRKY DNA-BINDING PROTEIN 49	WRKY DNA-binding protein 49	119.51	Chr5_17374261_17374401	116.645	Chr5_17374311_17374451	NA	NA	NA	NA
Chr5	17449124	17449514	217	.	1	1	0	-1974	14.2343	AT5G43420	nan	RING/U-box superfamily protein	72.9606	Chr5_17449211_17449351	NA	NA	NA	NA	55.7945	Chr5_17449211_17449351
Chr5	17591986	17592367	194	.	1	1	0.219217	0	20.0455	AT5G43790	nan	Pentatricopeptide repeat (PPR) superfamily protein	175.356	Chr5_17592131_17592271	114.255	Chr5_17592071_17592211	176	Chr5_17592121_17592261	154.838	Chr5_17592101_17592241
Chr5	17624894	17625180	163	.	1	1	0	-536	18.237	AT5G43830	nan	aluminum induced protein with YGL and LRDR motifs	234.152	Chr5_17625051_17625191	NA	NA	NA	NA	113.368	Chr5_17625051_17625191
Chr5	17632987	17633174	100	.	1	1	0.0413717	0	20.6608	AT5G43870	nan	auxin canalization protein (DUF828)	NA	NA	86.3366	Chr5_17633051_17633191	NA	NA	NA	NA
Chr5	17635959	17636269	168	.	1	1	0	-15	12.6175	AT5G43870	nan	auxin canalization protein (DUF828)	NA	NA	NA	NA	NA	NA	NA	NA
Chr5	17759636	17759881	158	.	1	2	0	-1301.0;-984.0	15.9079	AT5G44120;AT5G44130	ATCRA1,CRUCIFERINA,CRU1;nan	RmlC-like cupins superfamily protein;FASCICLIN-like arabinogalactan protein 13 precursor	NA	NA	189.023	Chr5_17759721_17759861	NA	NA	100.822	Chr5_17759741_17759881
Chr5	17760122	17760360	122	.	1	2	0	-1787.0;-505.0	89.0086	AT5G44120;AT5G44130	ATCRA1,CRUCIFERINA,CRU1;nan	RmlC-like cupins superfamily protein;FASCICLIN-like arabinogalactan protein 13 precursor	426.623	Chr5_17760161_17760301	108.566	Chr5_17760161_17760301	288	Chr5_17760191_17760331	145.85	Chr5_17760151_17760291
Chr5	17881997	17882205	105	.	1	1	0.0432856	0	33.9754	AT5G44390	nan	FAD-binding Berberine family protein	463.509	Chr5_17882021_17882161	263.791	Chr5_17882021_17882161	232	Chr5_17882021_17882161	208.762	Chr5_17882021_17882161
Chr5	17984295	17984631	168	.	1	1	0	-2960	26.794	AT5G44590	nan	S-adenosyl-L-methionine-dependent methyltransferases superfamily protein	NA	NA	81.7474	Chr5_17984451_17984591	112	Chr5_17984461_17984601	NA	NA
Chr5	17987224	17987480	137	.	1	1	0	-111	10.7658	AT5G44590	nan	S-adenosyl-L-methionine-dependent methyltransferases superfamily protein	192.102	Chr5_17987351_17987491	347.737	Chr5_17987361_17987501	NA	NA	401.419	Chr5_17987341_17987481
Chr5	18804634	18804876	120	.	1	1	0	-579	10.4311	AT5G46350	ATWRKY8,ARABIDOPSIS THALIANA WRKY DNA-BINDING PROTEIN 8	WRKY DNA-binding protein 8	463.509	Chr5_18804671_18804811	154.221	Chr5_18804661_18804801	144	Chr5_18804671_18804811	176.28	Chr5_18804691_18804831
Chr5	18972469	18972639	79	.	1	2	0	-489.0;-1383.0	20.7126	AT5G46750;AT5G46760	nan	ARF-GAP domain 9;Basic helix-loop-helix (bHLH) DNA-binding family protein	183.913	Chr5_18972471_18972611	84.1378	Chr5_18972441_18972581	248	Chr5_18972501_18972641	70.2107	Chr5_18972451_18972591
Chr5	19043235	19043589	116	.	1	2	0	-2780.0;-2750.0	36.9922	AT5G46900;AT5G46910	nan	Bifunctional inhibitor/lipid-transfer protein/seed storage 2S albumin superfamily protein;Transcription factor jumonji (jmj) family protein / zinc finger (C5HC2 type) family protein	NA	NA	109.666	Chr5_19043271_19043411	NA	NA	NA	NA
Chr5	19045056	19045679	430	.	1	1	0	-660	74.6682	AT5G46910	nan	Transcription factor jumonji (jmj) family protein / zinc finger (C5HC2 type) family protein	241.972	Chr5_19045421_19045561	126.015	Chr5_19045471_19045611	128	Chr5_19045471_19045611	171.033	Chr5_19045471_19045611
Chr5	19179592	19179900	100	.	1	2	1.0;0.015360983102918587	0	13.8572	AT5G47229;AT5G47230	nan;ATERF-5,ETHYLENE RESPONSIVE ELEMENT BINDING FACTOR- 5,ATERF5,ETHYLENE RESPONSIVE ELEMENT BINDING FACTOR 5,AtMACD1,ERF102	transmembrane protein;ethylene responsive element binding factor 5	NA	NA	160.721	Chr5_19179571_19179711	NA	NA	NA	NA
Chr5	19181215	19181562	73	.	1	2	0	-1367.0;-1961.0	10.4526	AT5G47229;AT5G47240	nan;NUDX8,nudix hydrolase homolog 8,atnudt8,nudix hydrolase homolog 8	transmembrane protein;nudix hydrolase homolog 8	NA	NA	231.187	Chr5_19181281_19181421	136	Chr5_19181286_19181426	96.3287	Chr5_19181271_19181411
Chr5	19217834	19218984	808	.	1	1	0.099597	0	46.8984	AT5G47370	nan	Homeobox-leucine zipper protein 4 (HB-4) / HD-ZIP protein	NA	NA	210.345	Chr5_19218571_19218711	80	Chr5_19218551_19218691	84.6269	Chr5_19218521_19218661
Chr5	19273712	19274000	116	.	1	2	0	-821.0;-853.0	13.2477	AT5G47500;AT5G47510	nan	Pectin lyase-like superfamily protein;Sec14p-like phosphatidylinositol transfer family protein	111.322	Chr5_19273751_19273891	NA	NA	64	Chr5_19273751_19273891	106.251	Chr5_19273711_19273851
Chr5	19287270	19287775	277	.	1	1	0.108969	0	18.5116	AT5G47560	ATSDAT,ATTDT,TONOPLAST DICARBOXYLATE TRANSPORTER	tonoplast dicarboxylate transporter	355.728	Chr5_19287491_19287631	303.661	Chr5_19287471_19287611	176	Chr5_19287481_19287621	188.917	Chr5_19287481_19287621
Chr5	19308716	19309039	211	.	1	2	0	-708.0;-188.0	15.1042	AT5G47635;AT5G47640	nan	Pollen Ole e 1 allergen and extensin family protein;nuclear factor Y, subunit B2	158.609	Chr5_19308841_19308981	NA	NA	144	Chr5_19308801_19308941	107.94	Chr5_19308911_19309051
Chr5	19530359	19530591	104	.	1	1	0.0266517	0	20.0455	AT5G48160	nan	potyvirus VPg interacting protein (DUF1423)	NA	NA	NA	NA	NA	NA	NA	NA
Chr5	19783770	19784274	204	.	1	2	0	-1705.0;-2191.0	19.2288	AT5G48790;AT5G48800	nan	LOW PSII ACCUMULATION protein (DUF1995);Phototropic-responsive NPH3 family protein	NA	NA	210.345	Chr5_19783881_19784021	176	Chr5_19783971_19784111	214.1	Chr5_19783891_19784031
Chr5	19785839	19786727	553	.	1	1	0.0986867	0	19.5913	AT5G48800	nan	Phototropic-responsive NPH3 family protein	NA	NA	135.385	Chr5_19786301_19786441	64	Chr5_19786311_19786451	95.3936	Chr5_19786281_19786421
Chr5	19825861	19826201	223	.	1	1	0.083682	0	27.0377	AT5G48900	nan	Pectin lyase-like superfamily protein	143.339	Chr5_19825991_19826131	91.1174	Chr5_19825971_19826111	64	Chr5_19826041_19826181	115.239	Chr5_19825991_19826131
Chr5	19977616	19978121	298	.	1	1	0.00285919	0	75.3179	AT5G49280	nan	hydroxyproline-rich glycoprotein family protein	303.055	Chr5_19977861_19978001	140.166	Chr5_19977861_19978001	192	Chr5_19977886_19978026	160.176	Chr5_19977801_19977941
Chr5	20088744	20089199	183	.	1	1	0	-1449	27.1144	AT5G49520	ATWRKY48,ARABIDOPSIS THALIANA WRKY DNA-BINDING PROTEIN 48	WRKY DNA-binding protein 48	NA	NA	81.5558	Chr5_20088841_20088981	NA	NA	NA	NA
Chr5	20089316	20089572	118	.	1	1	0	-1076	130.18	AT5G49520	ATWRKY48,ARABIDOPSIS THALIANA WRKY DNA-BINDING PROTEIN 48	WRKY DNA-binding protein 48	80.4114	Chr5_20089351_20089491	NA	NA	NA	NA	63.0026	Chr5_20089341_20089481
Chr5	20173366	20173618	122	.	1	1	0	-2462	11.6373	AT5G49680	nan	SABRE-like protein	144.814	Chr5_20173401_20173541	NA	NA	64	Chr5_20173351_20173491	142.201	Chr5_20173381_20173521
Chr5	20262993	20263312	142	.	1	1	0	-409	64.3597	AT5G49850	nan	Mannose-binding lectin superfamily protein	NA	NA	214.934	Chr5_20263111_20263251	NA	NA	153.903	Chr5_20263131_20263271
Chr5	20637812	20638191	217	.	1	1	0.128126	0	27.792	AT5G50740	nan	Heavy metal transport/detoxification superfamily protein	NA	NA	128.406	Chr5_20637951_20638091	80	Chr5_20637941_20638081	54.0152	Chr5_20637911_20638051
Chr5	21098832	21099218	249	.	1	1	0.0674098	0	13.6689	AT5G51920	nan	Pyridoxal phosphate (PLP)-dependent transferases superfamily protein	NA	NA	NA	NA	NA	NA	NA	NA
Chr5	21099814	21100089	132	.	1	2	0	-856.0;-1027.0	24.1733	AT5G51920;AT5G51930	nan	Pyridoxal phosphate (PLP)-dependent transferases superfamily protein;Glucose-methanol-choline (GMC) oxidoreductase family protein	NA	NA	84.1378	Chr5_21099851_21099991	144	Chr5_21099881_21100021	79.1981	Chr5_21099941_21100081
Chr5	21116494	21116696	118	.	1	1	0	-181	13.152	AT5G51980	nan	Transducin/WD40 repeat-like superfamily protein	NA	NA	170.283	Chr5_21116521_21116661	NA	NA	NA	NA
Chr5	21135923	21136166	106	.	1	1	0	-2537	15.3432	AT5G52050	AtDTX50,DTX50,Detoxification Efflux Carrier 50	MATE efflux family protein	395.011	Chr5_21135971_21136111	158.714	Chr5_21135961_21136101	240	Chr5_21135971_21136111	161.955	Chr5_21135981_21136121
Chr5	21419104	21419488	160	.	1	1	0	-1489	27.0377	AT5G52850	nan	Pentatricopeptide repeat (PPR) superfamily protein	NA	NA	NA	NA	NA	NA	NA	NA
Chr5	21452366	21452747	131	.	1	1	0.19883	0	51.7533	AT5G52900	nan	membrane-associated kinase regulator	NA	NA	NA	NA	NA	NA	NA	NA
Chr5	21454263	21454650	281	.	1	1	0	-284	17.0627	AT5G52900	nan	membrane-associated kinase regulator	NA	NA	133.1862693628083;63.00756407764101	Chr5_21454431_21454571;Chr5_21454531_21454671	NA	NA	113.368	Chr5_21454441_21454581
Chr5	21631433	21631975	277	.	1	1	0	-2449	22.6804	AT5G53310	nan	myosin heavy chain-like protein	NA	NA	55.8364	Chr5_21631641_21631781	NA	NA	NA	NA
Chr5	21634149	21634496	157	.	1	2	0.07192676547515257;0.03778467908902691	0	47.2169	AT5G53300;AT5G53310	nan	ubiquitin-conjugating enzyme 10;myosin heavy chain-like protein	284.797	Chr5_21634251_21634391	51.4388	Chr5_21634281_21634421	NA	NA	88.1855	Chr5_21634231_21634371
Chr5	21873945	21874243	142	.	1	2	0	-2555.0;-2343.0	37.9356	AT5G53870;AT5G53890	AtENODL1;AtPSKR2	early nodulin-like protein 1;phytosylfokine-alpha receptor 2	312.35	Chr5_21874031_21874171	109.857	Chr5_21874011_21874151	144	Chr5_21874051_21874191	84.6269	Chr5_21874011_21874151
Chr5	22133786	22133997	125	.	1	1	0	-99	10.5605	AT5G54510	GH3.6,Gretchen Hagen3.6	Auxin-responsive GH3 family protein	NA	NA	NA	NA	NA	NA	NA	NA
Chr5	22134611	22134869	122	.	1	1	0	-924	10.0626	AT5G54510	GH3.6,Gretchen Hagen3.6	Auxin-responsive GH3 family protein	309.768	Chr5_22134611_22134751	NA	NA	NA	NA	NA	NA
Chr5	22208234	22208597	142	.	1	1	0	-806	18.5205	AT5G54670	KATC,KINESIN-LIKE PROTEIN IN ARABIDOPSIS THALIANA C	kinesin 3	107.412	Chr5_22208361_22208501	317.62	Chr5_22208251_22208391	112	Chr5_22208251_22208391	106.251	Chr5_22208281_22208421
Chr5	22237787	22238087	125	.	1	1	0	-418	23.9833	AT5G54730	ATATG18F,ARABIDOPSIS THALIANA HOMOLOG OF YEAST AUTOPHAGY 18 (ATG18) F,ATG18F,homolog of yeast autophagy 18 (ATG18) F	yeast autophagy 18 F-like protein	250.566	Chr5_22237821_22237961	105.076	Chr5_22237821_22237961	144	Chr5_22237891_22238031	117.018	Chr5_22237821_22237961
Chr5	22335679	22335996	193	.	1	1	0	-1630	15.9101	AT5G55050	nan	GDSL-like Lipase/Acylhydrolase superfamily protein	392.024	Chr5_22335741_22335881	104.885	Chr5_22335781_22335921	NA	NA	154.747	Chr5_22335741_22335881
Chr5	22636469	22636872	127	.	1	1	0	-638	19.5913	AT5G55900	nan	Sucrase/ferredoxin-like family protein	56.5831	Chr5_22636541_22636681	130.796	Chr5_22636551_22636691	128	Chr5_22636521_22636661	70.2107	Chr5_22636561_22636701
Chr5	22777177	22777464	133	.	1	1	0.0821412	0	23.0491	AT5G56260	nan	Ribonuclease E inhibitor RraA/Dimethylmenaquinone methyltransferase	324.818	Chr5_22777241_22777381	60.8088	Chr5_22777281_22777421	248	Chr5_22777211_22777351	147.53863361166364;89.9647981379312	Chr5_22777171_22777311;Chr5_22777271_22777411
Chr5	22863361	22863819	199	.	1	2	0	-1544.0;-1255.0	11.5722	AT5G56452;AT5G56460	nan	FBD-like domain family protein;Protein kinase superfamily protein	NA	NA	NA	NA	NA	NA	NA	NA
Chr5	22864322	22864683	156	.	1	2	0	-2505.0;-391.0	25.768	AT5G56452;AT5G56460	nan	FBD-like domain family protein;Protein kinase superfamily protein	NA	NA	69.9871	Chr5_22864341_22864481	NA	NA	NA	NA
Chr5	22922266	22922572	175	.	1	2	0	-768.0;-1232.0	22.9398	AT5G56620;AT5G56630	anac099,NAC domain containing protein 99;nan	NAC domain containing protein 99;phosphofructokinase 7	384.942	Chr5_22922381_22922521	117.028	Chr5_22922411_22922551	256	Chr5_22922381_22922521	205.203	Chr5_22922391_22922531
Chr5	23120520	23120740	87	.	1	1	0	-2835	15.2982	AT5G57110	AT-ACA8,AUTOINHIBITED CA2+ -ATPASE, ISOFORM 8	autoinhibited Ca2+ -ATPase, isoform 8	NA	NA	90.7342	Chr5_23120581_23120721	NA	NA	NA	NA
Chr5	23141733	23142100	193	.	1	1	0	-2847	12.6158	AT5G57130	SMXL5,SMAX1-like 5	Clp amino terminal domain-containing protein	NA	NA	144.563	Chr5_23141801_23141941	NA	NA	NA	NA
Chr5	23142698	23143151	110	.	1	1	0	-1796	24.4679	AT5G57130	SMXL5,SMAX1-like 5	Clp amino terminal domain-containing protein	62.9272	Chr5_23142751_23142891	121.33	Chr5_23142741_23142881	NA	NA	66.6521	Chr5_23142721_23142861
Chr5	23147416	23147761	131	.	1	1	0.0738916	0	13.2779	AT5G57130	SMXL5,SMAX1-like 5	Clp amino terminal domain-containing protein	NA	NA	158.906	Chr5_23147481_23147621	144	Chr5_23147531_23147671	NA	NA
Chr5	23313467	23313741	101	.	1	1	0.265504	0	13.4257	AT5G57570	nan	GCK domain-containing protein	119.51	Chr5_23313531_23313671	123.816	Chr5_23313501_23313641	64	Chr5_23313561_23313701	253.699	Chr5_23313561_23313701
Chr5	23318170	23318418	93	.	1	2	0.0019965772960638907;0.004574565416285453	0	10.079	AT5G57580;AT5G57590	nan	Calmodulin-binding protein;adenosylmethionine-8-amino-7-oxononanoate transaminase	NA	NA	60.8088	Chr5_23318211_23318351	160	Chr5_23318241_23318381	61.2233	Chr5_23318201_23318341
Chr5	23452545	23453161	282	.	1	2	0.220231822971549;0.07898658718330849	0	50.7828	AT5G57910;AT5G57920	nan;AtENODL10	ribosomal RNA small subunit methyltransferase G;early nodulin-like protein 10	NA	NA	123.816	Chr5_23452721_23452861	176	Chr5_23452701_23452841	212.321	Chr5_23452701_23452841
Chr5	24087197	24087675	215	.	1	1	0	-2970	63.241	AT5G59790	nan	UPSTREAM OF FLC protein (DUF966)	256.136	Chr5_24087341_24087481	226.311	Chr5_24087321_24087461	160	Chr5_24087391_24087531	68.4314	Chr5_24087351_24087491
Chr5	24089686	24089953	107	.	1	1	0	-692	13.152	AT5G59790	nan	UPSTREAM OF FLC protein (DUF966)	54.7385	Chr5_24089771_24089911	NA	NA	NA	NA	52.2359	Chr5_24089771_24089911
Chr5	24154162	24154445	159	.	1	1	0	-962	37.7297	AT5G59990	nan	CCT motif family protein	160.085	Chr5_24154241_24154381	79.35705019767845;296.4895422144208	Chr5_24154201_24154341;Chr5_24154321_24154461	192	Chr5_24154241_24154381	86.4062	Chr5_24154241_24154381
Chr5	24239131	24239575	246	.	1	1	0	-1235	58.2581	AT5G60200	nan	TARGET OF MONOPTEROS 6	303.793	Chr5_24239321_24239461	331.77	Chr5_24239321_24239461	208	Chr5_24239361_24239501	260.907	Chr5_24239331_24239471
Chr5	24267504	24267961	159	.	1	1	0.129023	0	54.0744	AT5G60300	DORN1,Does not Respond to Nucleotides 1	Concanavalin A-like lectin protein kinase family protein	344.367	Chr5_24267641_24267781	163.495	Chr5_24267591_24267731	448	Chr5_24267631_24267771	179.975	Chr5_24267641_24267781
Chr5	24370308	24370738	269	.	1	1	0.127152	0	138.709	AT5G60630	nan	transmembrane protein	78.5668	Chr5_24370461_24370601	184.434	Chr5_24370561_24370701	112	Chr5_24370466_24370606	NA	NA
Chr5	24694010	24694326	191	.	1	1	0	-2824	11.5722	AT5G61420	AtMYB28,HAG1,HIGH ALIPHATIC GLUCOSINOLATE 1,PMG1,PRODUCTION OF METHIONINE-DERIVED GLUCOSINOLATE 1	myb domain protein 28	175.725	Chr5_24694106_24694246	196.194	Chr5_24694091_24694231	112	Chr5_24694141_24694281	216.061	Chr5_24694111_24694251
Chr5	24904131	24904426	182	.	1	1	0	-1001	23.0952	AT5G61990	nan	Pentatricopeptide repeat (PPR) superfamily protein	NA	NA	NA	NA	64	Chr5_24904261_24904401	NA	NA
Chr5	24931094	24931485	192	.	1	1	0.13826	0	18.7812	AT5G62070	nan	IQ-domain 23	NA	NA	142.365	Chr5_24931191_24931331	NA	NA	102.602	Chr5_24931201_24931341
Chr5	24939187	24939540	107	.	1	1	0.0121552	0	21.7563	AT5G62090	nan	SEUSS-like 2	NA	NA	NA	NA	288	Chr5_24939231_24939371	89.9648	Chr5_24939161_24939301
Chr5	24956103	24956581	274	.	1	2	0	-601.0;-1544.0	124.278	AT5G62140;AT5G62150	nan	ATP-dependent Clp protease ATP-binding subunit;peptidoglycan-binding LysM domain-containing protein	265.8	Chr5_24956291_24956431	205.564	Chr5_24956291_24956431	224	Chr5_24956271_24956411	160.176	Chr5_24956291_24956431
Chr5	25103673	25103825	90	.	1	2	0	-362.0;-109.0	11.5722	AT5G62530;AT5G62540	ATP5CDH,ARABIDOPSIS THALIANA DELTA1-PYRROLINE-5-CARBOXYLATE DEHYDROGENASE,P5CDH,DELTA1-PYRROLINE-5-CARBOXYLATE DEHYDROGENASE;nan	aldehyde dehydrogenase 12A1;ubiquitin-conjugating enzyme 3	408.401	Chr5_25103721_25103861	NA	NA	272	Chr5_25103661_25103801	93.6143	Chr5_25103711_25103851
Chr5	25336465	25337038	322	.	1	1	0	-896	35.714	AT5G63160	nan	BTB and TAZ domain protein 1	87.4934	Chr5_25336711_25336851	143.656	Chr5_25336651_25336791	NA	NA	NA	NA
Chr5	25398715	25399081	120	.	1	2	0	-434.0;-1236.0	39.2403	AT5G63410;AT5G63420	nan	Leucine-rich repeat protein kinase family protein;RNA-metabolising metallo-beta-lactamase family protein	270.3	Chr5_25398801_25398941	303.661	Chr5_25398791_25398931	264	Chr5_25398751_25398891	187.138	Chr5_25398801_25398941
Chr5	25416946	25417137	133	.	1	2	0.119375;0.10593455352190793	0	18.7265	AT5G63470;AT5G63480	nan	nuclear factor Y, subunit C4;mediator of RNA polymerase II transcription subunit	183.544	Chr5_25416941_25417081	451.714	Chr5_25416951_25417091	288	Chr5_25416951_25417091	505.619	Chr5_25416951_25417091
Chr5	25730498	25731470	738	.	1	1	0.326284	0	14.6355	AT5G64340	nan	transcription factor SAC51	NA	NA	177.454	Chr5_25731131_25731271	NA	NA	280.752	Chr5_25731211_25731351
Chr5	25733046	25733396	200	.	1	1	0.0896274	0	44.4273	AT5G64340	nan	transcription factor SAC51	NA	NA	149.44	Chr5_25733111_25733251	NA	NA	NA	NA
Chr5	25889694	25890848	492	.	1	1	0	-601	31.2275	AT5G64750	nan	Integrase-type DNA-binding superfamily protein	NA	NA	62.81597572887908;172.67320611288562	Chr5_25890051_25890191;Chr5_25890181_25890321	NA	NA	NA	NA
Chr5	25940240	25940502	98	.	1	1	0	-159	17.7409	AT5G64910	nan	Serine/Threonine-kinase	255.029	Chr5_25940221_25940361	NA	NA	96	Chr5_25940271_25940411	116.927	Chr5_25940231_25940371
Chr5	25991895	25992167	137	.	1	1	0	-26	27.3661	AT5G65070	AGL69,AGAMOUS-like 69,FCL4	K-box region and MADS-box transcription factor family protein	199.922	Chr5_25991971_25992111	81.939	Chr5_25991971_25992111	64	Chr5_25992001_25992141	102.602	Chr5_25991991_25992131
Chr5	26129992	26130220	109	.	1	2	0	-446.0;-1063.0	12.0922	AT5G65390;AT5G65400	nan	arabinogalactan protein 7;alpha/beta-Hydrolases superfamily protein	NA	NA	186.824	Chr5_26130041_26130181	272	Chr5_26130061_26130201	77.4188	Chr5_26130031_26130171
Chr5	26248650	26249119	331	.	1	1	0	-1691	25.3607	AT5G65660	nan	hydroxyproline-rich glycoprotein family protein	297.449	Chr5_26248931_26249071	116.645	Chr5_26248961_26249101	80	Chr5_26248901_26249041	183.488	Chr5_26248911_26249051
Chr5	26250341	26250540	100	.	1	1	0	-2868	27.1144	AT5G65670	nan	indole-3-acetic acid inducible 9	NA	NA	NA	NA	NA	NA	NA	NA
Chr5	26391855	26392302	318	.	1	2	0	-1089.0;-34.0	25.1382	AT5G65970;AT5G65980	ATMLO10,MILDEW RESISTANCE LOCUS O 10;PILS7,PIN-LIKES 7	Seven transmembrane MLO family protein;Auxin efflux carrier family protein	142.97	Chr5_26392121_26392261	177.646	Chr5_26392111_26392251	360	Chr5_26392151_26392291	57.6647	Chr5_26392171_26392311
Chr5	26492274	26492555	127	.	1	1	0	-554	23.9475	AT5G66310	nan	ATP binding microtubule motor family protein	199.922	Chr5_26492401_26492541	177.646	Chr5_26492341_26492481	192	Chr5_26492321_26492461	118.797	Chr5_26492391_26492531
Chr5	26528836	26529238	222	.	1	1	0	-2038	23.8229	AT5G66430	nan	S-adenosyl-L-methionine-dependent methyltransferases superfamily protein	NA	NA	102.878	Chr5_26529011_26529151	NA	NA	55.7945	Chr5_26529031_26529171
Chr5	26529436	26530025	379	.	1	1	0.0850556	0	34.7991	AT5G66440	nan	tRNA-methyltransferase non-catalytic subunit trm6MTase subunit	79.6736	Chr5_26529711_26529851	205.564	Chr5_26529681_26529821	160	Chr5_26529681_26529821	90.0557	Chr5_26529701_26529841
Chr5	26573128	26573342	110	.	1	1	0	-622	18.9798	AT5G66590	nan	CAP (Cysteine-rich secretory proteins, Antigen 5, and Pathogenesis-related 1 protein) superfamily protein	NA	NA	NA	NA	NA	NA	NA	NA
Chr5	26578523	26578843	207	.	1	1	0.067086	0	17.0109	AT5G66600	nan	electron transporter, putative (Protein of unknown function, DUF547)	215.93	Chr5_26578661_26578801	258.102	Chr5_26578681_26578821	192	Chr5_26578671_26578811	249.296	Chr5_26578681_26578821
Chr5	26633144	26633801	305	.	1	1	0	-474	115.292	AT5G66700	ATHB53,ARABIDOPSIS THALIANA HOMEOBOX 53,HB-8,HOMEOBOX-8	homeobox 53	87.1244	Chr5_26633441_26633581	NA	NA	80.0;160.0	Chr5_26633341_26633481;Chr5_26633441_26633581	81.0683	Chr5_26633441_26633581
Chr5	26633906	26634352	130	.	1	1	0.0484171	0	26.4482	AT5G66700	ATHB53,ARABIDOPSIS THALIANA HOMEOBOX 53,HB-8,HOMEOBOX-8	homeobox 53	NA	NA	119.036	Chr5_26633961_26634101	NA	NA	NA	NA
Chr5	26645020	26645576	349	.	1	2	0	-283.0;-1324.0	22.5633	AT5G66730;AT5G66740	ENY,ENHYDROUS;nan	C2H2-like zinc finger protein;spindle assembly abnormal protein (DUF620)	206.635	Chr5_26645271_26645411	109.857	Chr5_26645291_26645431	NA	NA	89.9648	Chr5_26645301_26645441
Chr5	26699919	26700156	115	.	1	1	0	-494	17.0627	AT5G66850	nan	mitogen-activated protein kinase kinase kinase 5	158.978	Chr5_26699951_26700091	128.406	Chr5_26699971_26700111	112	Chr5_26699943_26700083	115.239	Chr5_26699971_26700111
Chr5	26795350	26795648	123	.	1	1	0.0127517	0	21.2815	AT5G67140	nan	F-box/RNI-like superfamily protein	304.899	Chr5_26795401_26795541	NA	NA	96	Chr5_26795441_26795581	97.1729	Chr5_26795431_26795571
Chr5	26851581	26852065	280	.	1	2	0	-1542.0;-1957.0	53.271	AT5G67290;AT5G67300	nan;ATMYB44,ARABIDOPSIS THALIANA MYB DOMAIN PROTEIN 44,ATMYBR1,MYB44	FAD-dependent oxidoreductase family protein;myb domain protein r1	145.9211568861209;126.59230788884236	Chr5_26851741_26851881;Chr5_26851851_26851991	97.9053	Chr5_26851861_26852001	112	Chr5_26851861_26852001	113.368	Chr5_26851791_26851931
Chr5	26901260	26901398	62	.	1	1	0	-1525	11.5544	AT5G67411	nan	GRAS family transcription factor	451.59456408255545;104.60865541527106	Chr5_26901191_26901331;Chr5_26901321_26901461	198.584	Chr5_26901261_26901401	464	Chr5_26901201_26901341	82.7567	Chr5_26901311_26901451
Chr5	26905837	26906283	186	.	1	1	0.167732	0	39.2228	AT5G67420	ASL39,ASYMMETRIC LEAVES2-LIKE 39	LOB domain-containing protein 37	NA	NA	184.625	Chr5_26905901_26906041	176	Chr5_26905891_26906031	225.048	Chr5_26905891_26906031
Chr1	434481	434954	161	.	2	1	nan	5246	30.5842	AT1G02260	nan	Divalent ion symporter	NA	NA	56.028	Chr1_434541_434681	NA	NA	NA	NA
Chr1	1616816	1617136	157	.	2	1	nan	-4977	36.9922	AT1G05470	nan	DNAse I-like superfamily protein	NA	NA	NA	NA	NA	NA	NA	NA
Chr1	1879297	1879712	285	.	2	1	nan	-9650	12.1922	AT1G06180	ATMYB13,myb domain protein 13,ATMYBLFGN	myb domain protein 13	177.938	Chr1_1879511_1879651	137.584	Chr1_1879511_1879651	144	Chr1_1879501_1879641	61.2233	Chr1_1879501_1879641
Chr1	2352054	2352263	95	.	2	2	nan	768.0;9907.0	15.823	AT1G07640;AT1G07610	nan	Dof-type zinc finger DNA-binding family protein;metallothionein 1C	207.004	Chr1_2352031_2352171	NA	NA	176	Chr1_2352021_2352161	115.239	Chr1_2352051_2352191
Chr1	4059822	4060538	334	.	2	1	nan	-5952	122.432	AT1G12000	nan	Phosphofructokinase family protein	NA	NA	135.193	Chr1_4060021_4060161	NA	NA	NA	NA
Chr1	4063130	4063578	322	.	2	2	nan	-9260.0;-9163.0	33.1713	AT1G12000;AT1G12050	nan;AtFAH,FAH,fumarylacetoacetate hydrolase,SSCD1,short-day sensitive cell deathshort-day sensitive cell deathshort-day sensitive cell death 111	Phosphofructokinase family protein;fumarylacetoacetase	NA	NA	NA	NA	NA	NA	NA	NA
Chr1	4096382	4096665	158	.	2	3	nan	-5526.0;-8558.0;500.0	13.152	AT1G12090;AT1G12110;AT1G12100	nan;ATNRT1,ARABIDOPSIS THALIANA NITRATE TRANSPORTER 1,AtNPF6.3,B-1,CHL1-1,CHL1,CHLORINA 1,NPF6.3,NRT1/ PTR family 6.3,NRT1,NITRATE TRANSPORTER 1	extensin-like protein;nitrate transporter 1.1;Bifunctional inhibitor/lipid-transfer protein/seed storage 2S albumin superfamily protein	318.694	Chr1_4096521_4096661	291.9	Chr1_4096531_4096671	128	Chr1_4096531_4096671	NA	NA
Chr1	4113818	4114241	223	.	2	2	nan	-7044.0;4218.0	38.2775	AT1G12140;AT1G12110	nan;ATNRT1,ARABIDOPSIS THALIANA NITRATE TRANSPORTER 1,AtNPF6.3,B-1,CHL1-1,CHL1,CHLORINA 1,NPF6.3,NRT1/ PTR family 6.3,NRT1,NITRATE TRANSPORTER 1	flavin-monooxygenase glucosinolate S-oxygenase 5;nitrate transporter 1.1	158.978	Chr1_4114011_4114151	168.084	Chr1_4114011_4114151	160	Chr1_4114011_4114151	118.706	Chr1_4114031_4114171
Chr1	4524004	4524277	109	.	2	1	nan	-9995	23.1778	AT1G13210	nan	autoinhibited Ca2+/ATPase II	392.393	Chr1_4524071_4524211	319.819	Chr1_4524061_4524201	240	Chr1_4524081_4524221	237.503	Chr1_4524071_4524211
Chr1	5190780	5191319	285	.	2	1	nan	-9379	13.6873	AT1G15040	GAT,glutamine amidotransferase	Class I glutamine amidotransferase-like superfamily protein	137.732	Chr1_5190961_5191101	105.076	Chr1_5190941_5191081	NA	NA	149.409	Chr1_5190971_5191111
Chr1	5385685	5386044	121	.	2	1	nan	-3908	46.3912	AT1G15670	KFB01,Kelch repeat F-box 1,KMD2,KISS ME DEADLY 2	Galactose oxidase/kelch repeat superfamily protein	NA	NA	65.3979	Chr1_5385681_5385821	NA	NA	NA	NA
Chr1	5386152	5386710	126	.	2	1	nan	-3242	35.5126	AT1G15670	KFB01,Kelch repeat F-box 1,KMD2,KISS ME DEADLY 2	Galactose oxidase/kelch repeat superfamily protein	159.716	Chr1_5386171_5386311	135.385	Chr1_5386151_5386291	192	Chr1_5386181_5386321	167.474	Chr1_5386181_5386321
Chr1	6636687	6637211	244	.	2	1	nan	-6731	27.1144	AT1G19230	nan	Riboflavin synthase-like superfamily protein	173.88	Chr1_6636911_6637051	161.104	Chr1_6636921_6637061	224	Chr1_6636921_6637061	68.4314	Chr1_6636911_6637051
Chr1	6882238	6882695	268	.	2	1	nan	-3974	145.007	AT1G19850	ARF5,AUXIN RESPONSE FACTOR 5,IAA24,indole-3-acetic acid inducible 24	Transcriptional factor B3 family protein / auxin-responsive factor AUX/IAA-like protein	207.742	Chr1_6882441_6882581	207.954	Chr1_6882451_6882591	136	Chr1_6882451_6882591	127.785	Chr1_6882461_6882601
Chr1	7057559	7057892	137	.	2	1	nan	-3550	36.9922	AT1G20380	nan	Prolyl oligopeptidase family protein	193.578	Chr1_7057681_7057821	121.426	Chr1_7057691_7057831	96	Chr1_7057691_7057831	253.926	Chr1_7057691_7057831
Chr1	7341501	7341775	209	.	2	1	nan	2050	10.3559	AT1G21000	nan	PLATZ transcription factor family protein	104.24	Chr1_7341591_7341731	119.227	Chr1_7341671_7341811	112	Chr1_7341671_7341811	NA	NA
Chr1	8037126	8037558	222	.	2	1	nan	-3971	78.6031	AT1G22710	ATSUC2,ARABIDOPSIS THALIANA SUCROSE-PROTON SYMPORTER 2,SUT1,SUCROSE TRANSPORTER 1	sucrose-proton symporter 2	NA	NA	124.724	Chr1_8037311_8037451	NA	NA	NA	NA
Chr1	9174622	9174943	180	.	2	2	nan	-3670.0;-3269.0	31.9386	AT1G26540;AT1G26560	nan	Agenet domain-containing protein;beta glucosidase 40	NA	NA	114.446	Chr1_9174771_9174911	NA	NA	NA	NA
Chr1	9264000	9264432	147	.	2	2	nan	-6520.0;2688.0	24.459	AT1G26780;AT1G26770	AtMYB117,myb domain protein 117,LOF1,LATERAL ORGAN FUSION 1;AT-EXP10,ARABIDOPSIS THALIANA EXPANSIN 10,ATEXP10,ARABIDOPSIS THALIANA EXPANSIN 10,ATEXPA10,expansin A10,ATHEXP ALPHA 1.1,ARABIDOPSIS THALIANA EXPANSIN ALPHA 1.1,EXP10,EXPANSIN 10	myb domain protein 117;expansin A10	383.466	Chr1_9264081_9264221	137.967	Chr1_9264091_9264231	208	Chr1_9264071_9264211	118.797	Chr1_9264091_9264231
Chr1	9810362	9810931	315	.	2	1	nan	-3464	27.0598	AT1G28110	nan	serine carboxypeptidase-like 45	140.167	Chr1_9810561_9810701	212.352	Chr1_9810601_9810741	72	Chr1_9810571_9810711	214.191	Chr1_9810611_9810751
Chr1	9819310	9820279	496	.	2	1	nan	-4890	73.4489	AT1G28130	nan	Auxin-responsive GH3 family protein	136.257	Chr1_9819711_9819851	238.071	Chr1_9819771_9819911	112	Chr1_9819721_9819861	59.444	Chr1_9819741_9819881
Chr1	9820872	9821281	164	.	2	1	nan	-3888	21.8744	AT1G28130	nan	Auxin-responsive GH3 family protein	NA	NA	144.563	Chr1_9820971_9821111	64	Chr1_9820921_9821061	NA	NA
Chr1	9848324	9848736	136	.	2	1	nan	-5781	14.7622	AT1G28210	nan	DNAJ heat shock family protein	NA	NA	53.6376	Chr1_9848321_9848461	128	Chr1_9848331_9848471	NA	NA
Chr1	9987863	9988278	272	.	2	1	nan	-8071	31.0301	AT1G28410	nan	myosin heavy chain-like protein	NA	NA	53.6376	Chr1_9988051_9988191	NA	NA	NA	NA
Chr1	9988805	9989210	282	.	2	1	nan	-9013	17.4589	AT1G28410	nan	myosin heavy chain-like protein	NA	NA	NA	NA	NA	NA	NA	NA
Chr1	9989776	9991247	1120	.	2	1	nan	-9984	79.836	AT1G28410	nan	myosin heavy chain-like protein	55.1074	Chr1_9990831_9990971	172.673	Chr1_9990861_9991001	NA	NA	129.655	Chr1_9990861_9991001
Chr1	13999611	14000261	322	.	2	1	nan	-3558	84.8332	AT1G36940	nan	myotubularin-like protein	NA	NA	NA	NA	NA	NA	156.61690845268592;122.44664416571793	Chr1_13999801_13999941;Chr1_13999931_14000071
Chr1	17701507	17702140	360	.	2	2	nan	1992.0;467.0	31.4346	AT1G48000;AT1G47990	AtMYB112,myb domain protein 112;ATGA2OX4,Arabidopsis thaliana gibberellin 2-oxidase 4	myb domain protein 112;gibberellin 2-oxidase 4	142.601	Chr1_17701811_17701951	81.939	Chr1_17701801_17701941	96	Chr1_17701791_17701931	52.2359	Chr1_17701801_17701941
Chr1	19820964	19821237	136	.	2	1	nan	7675	13.6873	AT1G53163	nan	membrane-associated kinase regulator	451.41	Chr1_19821021_19821161	140.166	Chr1_19821001_19821141	272	Chr1_19821021_19821161	158.396	Chr1_19821021_19821161
Chr1	20953997	20954424	212	.	2	1	nan	403	21.2824	AT1G56020	nan	serine/arginine repetitive matrix-like protein	NA	NA	107.467	Chr1_20954111_20954251	NA	NA	NA	NA
Chr1	20955948	20956885	355	.	2	2	nan	9643.0;2354.0	296.582	AT1G56060;AT1G56020	nan	cysteine-rich/transmembrane domain protein B;serine/arginine repetitive matrix-like protein	NA	NA	158.523	Chr1_20956231_20956371	80	Chr1_20956241_20956381	82.8476	Chr1_20956281_20956421
Chr1	22064566	22064916	170	.	2	3	nan	-7299.0;3117.0;-8436.0	54.017	AT1G59910;AT1G59950;AT1G59970	nan	Actin-binding FH2 (formin homology 2) family protein;NAD(P)-linked oxidoreductase superfamily protein;Matrixin family protein	NA	NA	62.816	Chr1_22064731_22064871	80	Chr1_22064611_22064751	NA	NA
Chr1	23066318	23066787	155	.	2	1	nan	-4256	37.5079	AT1G62360	BUM1,BUMBERSHOOT 1,BUM,BUMBERSHOOT,SHL,SHOOTLESS,WAM1,WALDMEISTER 1,WAM,WALDMEISTER	KNOX/ELK homeobox transcription factor	NA	NA	79.3571	Chr1_23066351_23066491	NA	NA	NA	NA
Chr1	23366405	23366644	112	.	2	1	nan	-3817	51.5498	AT1G63020	NRPD1,POL IVA,NUCLEAR RNA POLYMERASE D 1A,SDE4,SMD2,SILENCING MOVEMENT DEFICIENT 2	nuclear RNA polymerase D1A	80.7804	Chr1_23366456_23366596	196.194	Chr1_23366441_23366581	80	Chr1_23366471_23366611	192.657	Chr1_23366421_23366561
Chr1	23904917	23906082	708	.	2	1	nan	-4942	102.33	AT1G64390	AtGH9C2,glycosyl hydrolase 9C2	glycosyl hydrolase 9C2	311.6124017124405;64.03400878887871	Chr1_23905501_23905641;Chr1_23905606_23905746	217.324	Chr1_23905511_23905651	272	Chr1_23905501_23905641	223.269	Chr1_23905501_23905641
Chr1	23923194	23923468	142	.	2	1	nan	7959	14.4741	AT1G64390	AtGH9C2,glycosyl hydrolase 9C2	glycosyl hydrolase 9C2	424.779	Chr1_23923271_23923411	95.8981	Chr1_23923271_23923411	208	Chr1_23923271_23923411	138.551	Chr1_23923271_23923411
Chr1	24625322	24625563	132	.	2	2	nan	-3206.0;8363.0	14.7885	AT1G66140;AT1G66130	nan	zinc finger protein 4;NAD(P)-binding Rossmann-fold superfamily protein	119.879	Chr1_24625391_24625531	NA	NA	224	Chr1_24625391_24625531	97.1729	Chr1_24625351_24625491
Chr1	24653924	24654312	241	.	2	1	nan	5086	79.1373	AT1G66180	nan	Eukaryotic aspartyl protease family protein	NA	NA	NA	NA	NA	NA	NA	NA
Chr1	25619535	25619685	93	.	2	2	nan	1848.0;7067.0	14.2343	AT1G68360;AT1G68330	GIS3,GLABROUS INFLORESCENCE STEMS 3;nan	C2H2 and C2HC zinc fingers superfamily protein;membrane-associated kinase regulator	NA	NA	NA	NA	NA	NA	NA	NA
Chr1	25620090	25620355	131	.	2	2	nan	1178.0;7622.0	17.6452	AT1G68360;AT1G68330	GIS3,GLABROUS INFLORESCENCE STEMS 3;nan	C2H2 and C2HC zinc fingers superfamily protein;membrane-associated kinase regulator	318.694	Chr1_25620131_25620271	100.487	Chr1_25620131_25620271	256	Chr1_25620101_25620241	118.797	Chr1_25620151_25620291
Chr1	25620446	25621481	263	.	2	2	nan	52.0;7978.0	52.5691	AT1G68360;AT1G68330	GIS3,GLABROUS INFLORESCENCE STEMS 3;nan	C2H2 and C2HC zinc fingers superfamily protein;membrane-associated kinase regulator	NA	NA	205.276	Chr1_25620591_25620731	96	Chr1_25620611_25620751	NA	NA
Chr1	25626451	25627193	335	.	2	1	nan	-3859	454.392	AT1G68360	GIS3,GLABROUS INFLORESCENCE STEMS 3	C2H2 and C2HC zinc fingers superfamily protein	NA	NA	132.995	Chr1_25626721_25626861	NA	NA	NA	NA
Chr1	25627448	25628246	480	.	2	1	nan	-4856	164.115	AT1G68360	GIS3,GLABROUS INFLORESCENCE STEMS 3	C2H2 and C2HC zinc fingers superfamily protein	NA	NA	74.5763	Chr1_25627821_25627961	NA	NA	NA	NA
Chr1	25629801	25630311	269	.	2	1	nan	-7209	66.7052	AT1G68360	GIS3,GLABROUS INFLORESCENCE STEMS 3	C2H2 and C2HC zinc fingers superfamily protein	NA	NA	NA	NA	NA	NA	NA	NA
Chr1	25732617	25732975	100	.	2	2	nan	-4917.0;1085.0	11.065	AT1G68550;AT1G68560	nan;ATXYL1,ALPHA-XYLOSIDASE 1,AXY3,altered xyloglucan 3,TRG1,thermoinhibition resistant germination 1	Integrase-type DNA-binding superfamily protein;alpha-xylosidase 1	NA	NA	NA	NA	NA	NA	NA	NA
Chr1	25952614	25952962	203	.	2	2	nan	-3275.0;-4605.0	31.9386	AT1G69030;AT1G69040	nan	BSD domain-containing protein;ACT domain repeat 4	276.977	Chr1_25952721_25952861	105.076	Chr1_25952771_25952911	368	Chr1_25952701_25952841	68.4314	Chr1_25952741_25952881
Chr1	26238672	26238869	110	.	2	1	nan	391	13.1978	AT1G69760	nan	suppressor SRP40-like protein	453.439	Chr1_26238761_26238901	221.913	Chr1_26238731_26238871	216	Chr1_26238721_26238861	296.947	Chr1_26238731_26238871
Chr1	26730714	26731006	104	.	2	3	nan	-9152.0;-4888.0;1341.0	12.1922	AT1G70870;AT1G70920;AT1G70895	nan;ATHB18,homeobox-leucine zipper protein 18	Polyketide cyclase/dehydrase and lipid transport superfamily protein;homeobox-leucine zipper protein 18;CLAVATA3/ESR-RELATED 17	NA	NA	149.344	Chr1_26730711_26730851	NA	NA	NA	NA
Chr1	27043568	27044156	326	.	2	2	nan	-8387.0;-9874.0	175.706	AT1G71870;AT1G71880	nan;ATSUC1,ARABIDOPSIS THALIANA SUCROSE-PROTON SYMPORTER 1	MATE efflux family protein;sucrose-proton symporter 1	195.274	Chr1_27043771_27043911	NA	NA	64	Chr1_27043831_27043971	108.03	Chr1_27043801_27043941
Chr1	27046204	27046814	175	.	2	1	nan	-7216	127.487	AT1G71880	ATSUC1,ARABIDOPSIS THALIANA SUCROSE-PROTON SYMPORTER 1	sucrose-proton symporter 1	NA	NA	137.775	Chr1_27046301_27046441	64	Chr1_27046291_27046431	NA	NA
Chr1	27047875	27048926	417	.	2	1	nan	-5104	156.41	AT1G71880	ATSUC1,ARABIDOPSIS THALIANA SUCROSE-PROTON SYMPORTER 1	sucrose-proton symporter 1	183.544	Chr1_27048171_27048311	142.365	Chr1_27048171_27048311	160	Chr1_27048171_27048311	214.28162729000638;171.03308816201604	Chr1_27048171_27048311;Chr1_27048281_27048421
Chr1	28402773	28403335	254	.	2	2	nan	-6097.0;36.0	20.2371	AT1G75620;AT1G75640	nan	glyoxal oxidase-related protein;Leucine-rich receptor-like protein kinase family protein	161.192	Chr1_28402901_28403041	72.3775	Chr1_28402921_28403061	NA	NA	179.93	Chr1_28402891_28403031
Chr1	28669853	28670532	481	.	2	1	nan	1274	27.792	AT1G76420	ANAC031,Arabidopsis NAC domain containing protein 31,NAC368	NAC (No Apical Meristem) domain transcriptional regulator superfamily protein	NA	NA	NA	NA	NA	NA	NA	NA
Chr1	28901411	28901685	172	.	2	1	nan	-4292	29.8424	AT1G76930	ATEXT1,EXTENSIN 1,ATEXT4,extensin 4,EXT1,extensin 1,ORG5,OBP3-RESPONSIVE GENE 5	extensin 4	103.502	Chr1_28901521_28901661	132.995	Chr1_28901521_28901661	96	Chr1_28901501_28901641	100.822	Chr1_28901521_28901661
Chr1	29367099	29367370	121	.	2	2	nan	-6433.0;893.0	14.2343	AT1G78090;AT1G78080	ATTPPB,Arabidopsis thaliana trehalose-6-phosphate phosphatase B;AtWIND1,WIND1,wound induced dedifferentiation 1	trehalose-6-phosphate phosphatase;related to AP2 4	NA	NA	60.8088	Chr1_29367181_29367321	NA	NA	91.835	Chr1_29367111_29367251
Chr1	29440744	29441227	149	.	2	1	nan	-4071	14.2092	AT1G78240	OSU1,QUA2,QUASIMODO2	S-adenosyl-L-methionine-dependent methyltransferases superfamily protein	NA	NA	114.446	Chr1_29440801_29440941	304	Chr1_29440871_29441011	54.0152	Chr1_29440861_29441001
Chr1	29495976	29496536	456	.	2	1	nan	-5970	29.7383	AT1G78410	nan	VQ motif-containing protein	360.376	Chr1_29496421_29496561	NA	NA	NA	NA	NA	NA
Chr2	529608	529891	202	.	2	4	nan	-7872.0;-8359.0;2541.0;423.0	12.069	AT2G02080;AT2G02120;AT2G02090;AT2G02100	AtIDD4,indeterminate(ID)-domain 4;nan;PDF2.2	indeterminate(ID)-domain 4;Scorpion toxin-like knottin superfamily protein;SNF2 domain-containing protein / helicase domain-containing protein;low-molecular-weight cysteine-rich 69	NA	NA	371.257	Chr2_529731_529871	96	Chr2_529751_529891	115.239	Chr2_529751_529891
Chr2	642212	642578	175	.	2	1	nan	-9576	34.0791	AT2G02400	nan	NAD(P)-binding Rossmann-fold superfamily protein	111.691	Chr2_642301_642441	259.201	Chr2_642301_642441	64	Chr2_642291_642431	181.8	Chr2_642281_642421
Chr2	7718902	7719344	322	.	2	1	nan	-3481	39.2228	AT2G17770	ATBZIP27,basic region/leucine zipper motif 27,FDP,FD PARALOG	basic region/leucine zipper motif 27	151.527	Chr2_7719141_7719281	263.886	Chr2_7719141_7719281	160	Chr2_7719151_7719291	134.993	Chr2_7719131_7719271
Chr2	8101828	8102524	518	.	2	1	nan	2436	47.6364	AT2G18690	nan	transmembrane protein	NA	NA	NA	NA	NA	NA	NA	NA
Chr2	8215987	8216270	164	.	2	1	nan	-5244	17.4358	AT2G18960	AHA1,H(+)-ATPase 1,OST2,OPEN STOMATA 2,PMA,PLASMA MEMBRANE PROTON ATPASE	H[+]-ATPase 1	226.702	Chr2_8216041_8216181	NA	NA	112	Chr2_8216061_8216201	192.566	Chr2_8216021_8216161
Chr2	8542478	8542690	129	.	2	1	nan	-8700	16.3575	AT2G19800	nan	myo-inositol oxygenase 2	NA	NA	151.543	Chr2_8542481_8542621	NA	NA	NA	NA
Chr2	8672346	8672602	161	.	2	1	nan	-5358	17.4048	AT2G20100	nan	basic helix-loop-helix (bHLH) DNA-binding superfamily protein	113.904	Chr2_8672401_8672541	100.487	Chr2_8672481_8672621	96	Chr2_8672481_8672621	NA	NA
Chr2	9516331	9517182	372	.	2	2	nan	8806.0;1780.0	131.775	AT2G22430;AT2G22420	ATHB6,homeobox protein 6;nan	homeobox protein 6;Peroxidase superfamily protein	199.553	Chr2_9516651_9516791	350.51	Chr2_9516631_9516771	240	Chr2_9516631_9516771	91.835	Chr2_9516661_9516801
Chr2	9517707	9518082	188	.	2	2	nan	7906.0;3156.0	31.439	AT2G22430;AT2G22420	ATHB6,homeobox protein 6;nan	homeobox protein 6;Peroxidase superfamily protein	NA	NA	NA	NA	NA	NA	NA	NA
Chr2	9871167	9871492	168	.	2	2	nan	-4606.0;-3415.0	28.4274	AT2G23170;AT2G23180	nan	Auxin-responsive GH3 family protein;cytochrome P450, family 96, subfamily A, polypeptide 1	NA	NA	NA	NA	NA	NA	NA	NA
Chr2	9983036	9983302	148	.	2	1	nan	5376	31.9386	AT2G23450	nan	Protein kinase superfamily protein	96.4199	Chr2_9983071_9983211	320.01	Chr2_9983131_9983271	NA	NA	192.657	Chr2_9983081_9983221
Chr2	10271326	10271721	182	.	2	2	nan	-3720.0;2378.0	22.0776	AT2G24150;AT2G24170	nan	heptahelical protein 3;Endomembrane protein 70 protein family	NA	NA	NA	NA	NA	NA	NA	NA
Chr2	12025769	12026049	115	.	2	1	nan	400	19.8565	AT2G28200	nan	C2H2-type zinc finger family protein	NA	NA	135.193	Chr2_12025751_12025891	NA	NA	NA	NA
Chr2	12123334	12123718	229	.	2	1	nan	-7826	27.6636	AT2G28370	CASPL5A2,CASP-like protein 5A2	Uncharacterized protein family (UPF0497)	119.879	Chr2_12123501_12123641	98.0969	Chr2_12123491_12123631	64	Chr2_12123521_12123661	139.486	Chr2_12123461_12123601
Chr2	12298389	12298869	246	.	2	4	nan	-7298.0;1396.0;8016.0;1145.0	58.2088	AT2G28650;AT2G28670;AT2G28690;AT2G28660	ATEXO70H8,exocyst subunit exo70 family protein H8;nan	exocyst subunit exo70 family protein H8;Disease resistance-responsive (dirigent-like protein) family protein;TOX high mobility group box protein, putative (DUF1635);Chloroplast-targeted copper chaperone protein	240.128	Chr2_12298531_12298671	147.337	Chr2_12298521_12298661	144	Chr2_12298551_12298691	140.421	Chr2_12298531_12298671
Chr2	12311703	12312084	177	.	2	2	nan	-9346.0;-3061.0	42.3974	AT2G28670;AT2G28690	nan	Disease resistance-responsive (dirigent-like protein) family protein;TOX high mobility group box protein, putative (DUF1635)	158.609	Chr2_12311781_12311921	180.036	Chr2_12311771_12311911	144	Chr2_12311761_12311901	68.4314	Chr2_12311771_12311911
Chr2	12791140	12792036	290	.	2	1	nan	-5951	59.2645	AT2G29980	AtFAD3	fatty acid desaturase 3	292.801	Chr2_12791341_12791481	221.913	Chr2_12791331_12791471	NA	NA	316.702	Chr2_12791341_12791481
Chr2	13248570	13248866	184	.	2	2	nan	9463.0;-5286.0	23.8229	AT2G31110;AT2G31085	TBL40,TRICHOME BIREFRINGENCE-LIKE 40;AtCLE6	trichome birefringence-like protein (DUF828);CLAVATA3/ESR-RELATED 6	256.505	Chr2_13248681_13248821	224.112	Chr2_13248731_13248871	240	Chr2_13248671_13248811	54.0152	Chr2_13248671_13248811
Chr2	15081687	15082485	649	.	2	2	nan	-9859.0;370.0	33.9461	AT2G35900;AT2G35930	nan;AtPUB23	Mal d 1-associated protein;plant U-box 23	238.652	Chr2_15082231_15082371	153.933	Chr2_15082221_15082361	128	Chr2_15082201_15082341	170.942	Chr2_15082211_15082351
Chr2	15100918	15101418	245	.	2	1	nan	-9074	101.35	AT2G35980	ATNHL10,ARABIDOPSIS NDR1/HIN1-LIKE 10,NHL10,NDR1/HIN1-LIKE	Late embryogenesis abundant (LEA) hydroxyproline-rich glycoprotein family	247.209	Chr2_15101071_15101211	163.303	Chr2_15101106_15101246	96	Chr2_15101081_15101221	206.983	Chr2_15101141_15101281
Chr2	15631778	15632029	125	.	2	3	nan	-4747.0;7744.0;-9877.0	11.5722	AT2G37210;AT2G37240;AT2G37250	nan;ATPADK1	lysine decarboxylase family protein;Thioredoxin superfamily protein;adenosine kinase	63.6651	Chr2_15631776_15631916	84.1378	Chr2_15631791_15631931	NA	NA	104.381	Chr2_15631791_15631931
Chr2	15977309	15977540	106	.	2	1	nan	130	12.1922	AT2G38120	AtAUX1,MAP1,MODIFIER OF ARF7/NPH4 PHENOTYPES 1,PIR1,WAV5,WAVY ROOTS 5	Transmembrane amino acid transporter family protein	256.505	Chr2_15977281_15977421	70.1787	Chr2_15977291_15977431	160	Chr2_15977361_15977501	181.709	Chr2_15977371_15977511
Chr2	16051656	16051969	92	.	2	1	nan	-3320	18.0592	AT2G38320	nan	TRICHOME BIREFRINGENCE-LIKE 34	NA	NA	NA	NA	NA	NA	NA	NA
Chr2	16268860	16269497	483	.	2	1	nan	8608	18.8352	AT2G38940	ATPT2,ARABIDOPSIS THALIANA PHOSPHATE TRANSPORTER 2	phosphate transporter 14	NA	NA	NA	NA	NA	NA	NA	NA
Chr2	16270185	16270743	263	.	2	1	nan	9933	17.0627	AT2G38940	ATPT2,ARABIDOPSIS THALIANA PHOSPHATE TRANSPORTER 2	phosphate transporter 14	257.612	Chr2_16270391_16270531	179.844	Chr2_16270321_16270461	NA	NA	187.138	Chr2_16270391_16270531
Chr2	16843487	16843898	77	.	2	4	nan	690.0;4262.0;8982.0;1084.0	11.8901	AT2G40330;AT2G40340;AT2G40360;AT2G40320	RCAR9,regulatory components of ABA receptor 9;nan;AtPEIP1,AtPEP1,Arabidopsis thaliana pescadillo ortholog1	PYR1-like 6;Integrase-type DNA-binding superfamily protein;Transducin/WD40 repeat-like superfamily protein;TRICHOME BIREFRINGENCE-LIKE 33	118.404	Chr2_16843491_16843631	NA	NA	96	Chr2_16843496_16843636	63.0026	Chr2_16843501_16843641
Chr2	17667759	17668026	115	.	2	2	nan	675.0;2423.0	29.8424	AT2G42440;AT2G42430	LBD17,LOB domain-containing protein 17;ASL18,ASYMMETRIC LEAVES2-LIKE 18	Lateral organ boundaries (LOB) domain family protein;lateral organ boundaries-domain 16	360.007	Chr2_17667791_17667931	149.536	Chr2_17667801_17667941	272	Chr2_17667771_17667911	136.77194051146006;145.75933198889436	Chr2_17667741_17667881;Chr2_17667851_17667991
Chr2	18635409	18635959	309	.	2	1	nan	8102	114.78	AT2G45220	AtPME17,PME17,pectin methylesterase 17	Plant invertase/pectin methylesterase inhibitor superfamily	204.57	Chr2_18635681_18635821	406.155	Chr2_18635651_18635791	528	Chr2_18635681_18635821	268.024	Chr2_18635651_18635791
Chr2	19177329	19177624	166	.	2	1	nan	-3081	27.1144	AT2G46690	SAUR32,SMALL AUXIN UPREGULATED RNA 32	SAUR-like auxin-responsive protein family	NA	NA	NA	NA	NA	NA	61.2233	Chr2_19177471_19177611
Chr3	423424	423678	122	.	2	1	nan	4102	11.2392	AT3G02240	GLV4,GOLVEN 4	root meristem growth factor-like protein	265.063	Chr3_423441_423581	270.77	Chr3_423431_423571	96	Chr3_423451_423591	260.907	Chr3_423431_423571
Chr3	1482490	1483548	855	.	2	2	nan	3641.0;449.0	113.27	AT3G05200;AT3G05210	nan	RING/U-box superfamily protein;nucleotide repair protein	NA	NA	123.816	Chr3_1483301_1483441	80	Chr3_1483281_1483421	100.913	Chr3_1483311_1483451
Chr3	1728617	1728908	173	.	2	3	nan	-3350.0;2058.0;253.0	41.4944	AT3G05790;AT3G05810;AT3G05800	nan	lon protease 4;IGR motif protein;AtBS1(activation-tagged BRI1 suppressor 1)-interacting factor 1	208.479	Chr3_1728771_1728911	114.638	Chr3_1728711_1728851	NA	NA	147.539	Chr3_1728711_1728851
Chr3	1998050	1998483	207	.	2	2	nan	-5187.0;-4910.0	80.4517	AT3G06483;AT3G06490	ATPDHK;AtMYB108,myb domain protein 108,BOS1,BOTRYTIS-SUSCEPTIBLE1	pyruvate dehydrogenase kinase;myb domain protein 108	NA	NA	156.515	Chr3_1998121_1998261	NA	NA	70.2107	Chr3_1998121_1998261
Chr3	3582691	3583460	257	.	2	2	nan	322.0;-7791.0	117.662	AT3G11410;AT3G11420	AHG3,ATPP2CA,ARABIDOPSIS THALIANA PROTEIN PHOSPHATASE 2CA;nan	protein phosphatase 2CA;beta-1,3-N-acetylglucosaminyltransferase lunatic protein, putative (DUF604)	219.84	Chr3_3582821_3582961	137.584	Chr3_3582891_3583031	NA	NA	134.993	Chr3_3582861_3583001
Chr3	4139482	4140073	295	.	2	2	nan	805.0;-6326.0	54.0982	AT3G12970;AT3G12980	nan;ATHPCAT4,HISTONE ACETYLTRANSFERASE OF THE CBP FAMILY 5	serine/arginine repetitive matrix-like protein;histone acetyltransferase of the CBP family 5	336.179	Chr3_4139681_4139821	243.043	Chr3_4139661_4139801	80	Chr3_4139651_4139791	203.333	Chr3_4139661_4139801
Chr3	4440841	4441164	109	.	2	2	nan	-3508.0;-8095.0	21.7563	AT3G13590;AT3G13610	nan;F6'H1	Cysteine/Histidine-rich C1 domain family protein;2-oxoglutarate (2OG) and Fe(II)-dependent oxygenase superfamily protein	NA	NA	163.495	Chr3_4440871_4441011	NA	NA	NA	NA
Chr3	5236674	5236851	114	.	2	2	nan	-8740.0;-6581.0	14.1943	AT3G15480;AT3G15510	nan;ANAC056,Arabidopsis NAC domain containing protein 56,ATNAC2,NAC domain containing protein 2,NARS1,NAC-REGULATED SEED MORPHOLOGY 1	fiber (DUF1218);NAC domain containing protein 2	383.466	Chr3_5236721_5236861	156.515	Chr3_5236721_5236861	192	Chr3_5236711_5236851	165.604	Chr3_5236711_5236851
Chr3	6977161	6977546	182	.	2	1	nan	6510	60.5055	AT3G20000	nan	translocase of the outer mitochondrial membrane 40	NA	NA	86.3366	Chr3_6977221_6977361	NA	NA	NA	NA
Chr3	7296987	7297136	80	.	2	2	nan	-3308.0;-9044.0	10.0626	AT3G20840;AT3G20860	nan;ATNEK5,NIMA-related kinase 5	Integrase-type DNA-binding superfamily protein;Serine/Threonine kinase catalytic domain protein	120.617	Chr3_7296961_7297101	144.755	Chr3_7297021_7297161	96	Chr3_7296931_7297071	124.22594578848721;70.21071356029327	Chr3_7296961_7297101;Chr3_7297061_7297201
Chr3	8072884	8073253	200	.	2	2	nan	5.0;-5536.0	49.3272	AT3G22820;AT3G22830	EPFL5,epidermal patterning factor like 5;AT-HSFA6B,ARABIDOPSIS THALIANA HEAT SHOCK TRANSCRIPTION FACTOR A6B	allergen-like protein;heat shock transcription factor A6B	473.911	Chr3_8073061_8073201	232.191	Chr3_8073031_8073171	416	Chr3_8073031_8073171	205.112	Chr3_8073041_8073181
Chr3	8081696	8082000	194	.	2	4	nan	-7519.0;2405.0;-6810.0;638.0	32.9307	AT3G22820;AT3G22840;AT3G22850;AT3G22830	EPFL5,epidermal patterning factor like 5;ELIP;nan;AT-HSFA6B,ARABIDOPSIS THALIANA HEAT SHOCK TRANSCRIPTION FACTOR A6B	allergen-like protein;Chlorophyll A-B binding family protein;aluminum induced protein with YGL and LRDR motifs;heat shock transcription factor A6B	NA	NA	NA	NA	NA	NA	NA	NA
Chr3	8083732	8083908	103	.	2	4	nan	-9555.0;497.0;-4902.0;2674.0	11.4343	AT3G22820;AT3G22840;AT3G22850;AT3G22830	EPFL5,epidermal patterning factor like 5;ELIP;nan;AT-HSFA6B,ARABIDOPSIS THALIANA HEAT SHOCK TRANSCRIPTION FACTOR A6B	allergen-like protein;Chlorophyll A-B binding family protein;aluminum induced protein with YGL and LRDR motifs;heat shock transcription factor A6B	151.527	Chr3_8083721_8083861	NA	NA	96	Chr3_8083731_8083871	90.0557	Chr3_8083731_8083871
Chr3	8305791	8306117	124	.	2	2	nan	-3092.0;9188.0	49.3272	AT3G23250;AT3G23240	ATMYB15,MYB DOMAIN PROTEIN 15,ATY19;AtERF#092,ERF1B	myb domain protein 15;ethylene response factor 1	NA	NA	74.7679	Chr3_8305821_8305961	192	Chr3_8305861_8306001	NA	NA
Chr3	8482729	8482883	38	.	2	1	nan	508	10.0626	AT3G23620	nan	Ribosomal RNA processing Brix domain protein	389.405	Chr3_8482701_8482841	140.166	Chr3_8482701_8482841	160	Chr3_8482696_8482836	217.658	Chr3_8482711_8482851
Chr3	8598024	8598265	79	.	2	2	nan	-8271.0;-4947.0	21.4834	AT3G23810;AT3G23820	ATSAHH2,S-ADENOSYL-L-HOMOCYSTEINE (SAH) HYDROLASE 2;nan	S-adenosyl-l-homocysteine (SAH) hydrolase 2;UDP-D-glucuronate 4-epimerase 6	NA	NA	102.878	Chr3_8597981_8598121	NA	NA	NA	NA
Chr3	9364920	9365484	241	.	2	1	nan	-4015	49.2695	AT3G25710	ATAIG1,TMO5,TARGET OF MONOPTEROS 5	basic helix-loop-helix 32	NA	NA	NA	NA	96	Chr3_9365081_9365221	NA	NA
Chr3	9366025	9366318	119	.	2	1	nan	-3181	30.4928	AT3G25710	ATAIG1,TMO5,TARGET OF MONOPTEROS 5	basic helix-loop-helix 32	NA	NA	69.9871	Chr3_9366081_9366221	NA	NA	NA	NA
Chr3	10020067	10020552	274	.	2	1	nan	-3379	117.695	AT3G27170	ATCLC-B	chloride channel B	NA	NA	121.234	Chr3_10020281_10020421	NA	NA	NA	NA
Chr3	17383969	17384186	83	.	2	1	nan	-3697	10.0626	AT3G47220	ATPLC9	phosphatidylinositol-speciwc phospholipase C9	NA	NA	114.255	Chr3_17383941_17384081	176	Chr3_17383991_17384131	54.0152	Chr3_17383981_17384121
Chr3	17545084	17545496	184	.	2	1	nan	-3778	13.152	AT3G47600	ATMYB94,myb domain protein 94,ATMYBCP70	myb domain protein 94	NA	NA	NA	NA	NA	NA	NA	NA
Chr3	19197432	19197712	99	.	2	1	nan	8700	20.0455	AT3G51730	nan	saposin B domain-containing protein	319.801	Chr3_19197411_19197551	133.282	Chr3_19197431_19197571	272	Chr3_19197401_19197541	129.564	Chr3_19197436_19197576
Chr3	19476797	19477058	133	.	2	1	nan	-9343	18.543	AT3G52500	nan	Eukaryotic aspartyl protease family protein	126.592	Chr3_19476831_19476971	259.201	Chr3_19476831_19476971	128	Chr3_19476851_19476991	197.995	Chr3_19476831_19476971
Chr3	21556411	21557272	635	.	2	1	nan	-6840	80.4381	AT3G58190	ASL16,ASYMMETRIC LEAVES 2-LIKE 16	lateral organ boundaries-domain 29	NA	NA	NA	NA	NA	NA	61.2233	Chr3_21557031_21557171
Chr3	22369205	22369768	431	.	2	2	nan	-6627.0;-3245.0	26.4482	AT3G60520;AT3G60530	nan	zinc ion-binding protein;GATA transcription factor 4	64.4029	Chr3_22369511_22369651	156.515	Chr3_22369591_22369731	64	Chr3_22369591_22369731	70.2107	Chr3_22369551_22369691
Chr3	23362846	23363356	155	.	2	2	nan	-7367.0;516.0	20.6608	AT3G63210;AT3G63240	MARD1,MEDIATOR OF ABA-REGULATED DORMANCY 1;nan	mediator of aba-regulated dormancy protein (DUF581);DNAse I-like superfamily protein	159.347	Chr3_23362881_23363021	140.262	Chr3_23362881_23363021	NA	NA	NA	NA
Chr4	629511	629802	208	.	2	1	nan	6512	12.7645	AT4G01460	nan	basic helix-loop-helix (bHLH) DNA-binding superfamily protein	207.004	Chr4_629671_629811	119.036	Chr4_629691_629831	NA	NA	117.018	Chr4_629671_629811
Chr4	999593	999770	76	.	2	1	nan	2568	17.0627	AT4G02290	AtGH9B13,glycosyl hydrolase 9B13	glycosyl hydrolase 9B13	183.544	Chr4_999611_999751	98.0969	Chr4_999621_999761	96	Chr4_999641_999781	143.98	Chr4_999611_999751
Chr4	9930219	9930611	270	.	2	2	nan	-9709.0;345.0	34.0927	AT4G17840;AT4G17870	nan;RCAR11,regulatory component of ABA receptor 11	CAAX protease self-immunity protein;Polyketide cyclase/dehydrase and lipid transport superfamily protein	418.066	Chr4_9930401_9930541	100.679	Chr4_9930401_9930541	224	Chr4_9930411_9930551	180.02	Chr4_9930401_9930541
Chr4	10108745	10109348	333	.	2	1	nan	-5446	67.8444	AT4G18290	nan	potassium channel KAT1-like protein	NA	NA	280.523	Chr4_10109011_10109151	48	Chr4_10109041_10109181	55.7945	Chr4_10109041_10109181
Chr4	10135395	10135734	122	.	2	2	nan	-3204.0;6662.0	17.0627	AT4G18340;AT4G18330	nan	Glycosyl hydrolase superfamily protein;Translation elongation factor EF1A/initiation factor IF2gamma family protein	NA	NA	76.9667	Chr4_10135461_10135601	NA	NA	NA	NA
Chr4	10421284	10421511	112	.	2	1	nan	-6961	27.7904	AT4G19010	nan	AMP-dependent synthetase and ligase family protein	183.913	Chr4_10421261_10421401	135.289	Chr4_10421301_10421441	64	Chr4_10421291_10421431	185.268	Chr4_10421261_10421401
Chr4	10595560	10595857	195	.	2	1	nan	-3928	11.065	AT4G19420	PAE8,pectin acetylesterase 8	Pectinacetylesterase family protein	NA	NA	74.5763	Chr4_10595711_10595851	NA	NA	70.2107	Chr4_10595661_10595801
Chr4	13658561	13658812	94	.	2	4	nan	2389.0;4603.0;9864.0;2277.0	13.6873	AT4G27270;AT4G27280;AT4G27300;AT4G27260	nan	Quinone reductase family protein;Calcium-binding EF-hand family protein;S-locus lectin protein kinase family protein;Auxin-responsive GH3 family protein	164.364	Chr4_13658571_13658711	259.297	Chr4_13658651_13658791	160	Chr4_13658551_13658691	169.163	Chr4_13658621_13658761
Chr4	13677543	13677915	145	.	2	2	nan	-5131.0;489.0	27.2099	AT4G27300;AT4G27310	nan	S-locus lectin protein kinase family protein;B-box type zinc finger family protein	80.4114	Chr4_13677621_13677761	69.98711693640536;163.30327285161252	Chr4_13677571_13677711;Chr4_13677671_13677811	NA	NA	64.7819	Chr4_13677591_13677731
Chr4	13909339	13909494	60	.	2	1	nan	8671	16.4549	AT4G27970	nan	SLAC1 homologue 2	224.488	Chr4_13909311_13909451	161.296	Chr4_13909301_13909441	NA	NA	217.749	Chr4_13909331_13909471
Chr4	14551746	14552981	460	.	2	4	nan	-9182.0;-6437.0;-4153.0;230.0	104.298	AT4G29690;AT4G29700;AT4G29710;AT4G29720	nan;AtPAO5,polyamine oxidase 5	Alkaline-phosphatase-like family protein;polyamine oxidase 5	NA	NA	200.591	Chr4_14552111_14552251	96	Chr4_14552151_14552291	NA	NA
Chr4	14765508	14765679	86	.	2	1	nan	4716	10.0422	AT4G30190	AHA2,H(+)-ATPase 2,PMA2,PLASMA MEMBRANE PROTON ATPASE 2	H[+]-ATPase 2	119.141	Chr4_14765501_14765641	135.577	Chr4_14765541_14765681	NA	NA	102.693	Chr4_14765541_14765681
Chr4	14779817	14780397	207	.	2	1	nan	-3571	27.5498	AT4G30190	AHA2,H(+)-ATPase 2,PMA2,PLASMA MEMBRANE PROTON ATPASE 2	H[+]-ATPase 2	71.4849	Chr4_14779931_14780071	NA	NA	208	Chr4_14780021_14780161	160.176	Chr4_14780021_14780161
Chr4	14781834	14782562	435	.	2	1	nan	-5588	33.6322	AT4G30190	AHA2,H(+)-ATPase 2,PMA2,PLASMA MEMBRANE PROTON ATPASE 2	H[+]-ATPase 2	135.15	Chr4_14782181_14782321	289.51	Chr4_14782181_14782321	96	Chr4_14782191_14782331	109.81	Chr4_14782171_14782311
Chr4	15062873	15063458	457	.	2	1	nan	-3028	24.594	AT4G30950	FADC,FATTY ACID DESATURASE C,SFD4,STEAROYL DESATURASE DEFICIENCY 4	fatty acid desaturase 6	279.964	Chr4_15063241_15063381	81.7474	Chr4_15063231_15063371	128	Chr4_15063236_15063376	99.0431	Chr4_15063211_15063351
Chr4	16362626	16362885	116	.	2	2	nan	8193.0;3062.0	42.2607	AT4G34140;AT4G34160	nan;CYCD3	D111/G-patch domain-containing protein;CYCLIN D31	215.561	Chr4_16362611_16362751	247.441	Chr4_16362631_16362771	368	Chr4_16362631_16362771	142.155	Chr4_16362621_16362761
Chr4	17319877	17320534	522	.	2	3	nan	-7390.0;-3437.0;-3985.0	15.8699	AT4G36730;AT4G36740;AT4G36750	AtGBF1;ATHB40,homeobox protein 40,HB-5;nan	G-box binding factor 1;homeobox protein 40;Quinone reductase family protein	NA	NA	137.584	Chr4_17320361_17320501	NA	NA	NA	NA
Chr4	17320848	17321344	184	.	2	3	nan	-8361.0;-4408.0;-3175.0	11.065	AT4G36730;AT4G36740;AT4G36750	AtGBF1;ATHB40,homeobox protein 40,HB-5;nan	G-box binding factor 1;homeobox protein 40;Quinone reductase family protein	NA	NA	90.73418716393644;97.90532837146273	Chr4_17320901_17321041;Chr4_17321011_17321151	32	Chr4_17321021_17321161	NA	NA
Chr4	17406399	17407100	273	.	2	1	nan	2931	31.896	AT4G36920	AtAP2,FL1,FLOWER 1,FLO2,FLORAL MUTANT 2	Integrase-type DNA-binding superfamily protein	NA	NA	NA	NA	NA	NA	NA	NA
Chr4	17407666	17408019	98	.	2	1	nan	4198	20.0455	AT4G36920	AtAP2,FL1,FLOWER 1,FLO2,FLORAL MUTANT 2	Integrase-type DNA-binding superfamily protein	NA	NA	NA	NA	NA	NA	NA	NA
Chr4	17409211	17409656	211	.	2	1	nan	5743	24.9943	AT4G36920	AtAP2,FL1,FLOWER 1,FLO2,FLORAL MUTANT 2	Integrase-type DNA-binding superfamily protein	183.913	Chr4_17409381_17409521	191.413	Chr4_17409371_17409511	96	Chr4_17409381_17409521	99.0431	Chr4_17409331_17409471
Chr4	17734198	17734395	98	.	2	2	nan	-9343.0;9162.0	12.6175	AT4G37760;AT4G37730	nan;AtbZIP7,basic leucine-zipper 7	squalene epoxidase 3;basic leucine-zipper 7	NA	NA	76.9667	Chr4_17734201_17734341	NA	NA	NA	NA
Chr4	17747999	17748864	570	.	2	2	nan	-3215.0;1303.0	22.1953	AT4G37770;AT4G37760	nan	1-amino-cyclopropane-1-carboxylate synthase 8;squalene epoxidase 3	NA	NA	200.783	Chr4_17748481_17748621	NA	NA	NA	NA
Chr4	17754173	17755267	818	.	2	2	nan	7477.0;17.0	209.827	AT4G37760;AT4G37770	nan	squalene epoxidase 3;1-amino-cyclopropane-1-carboxylate synthase 8	135.519	Chr4_17754981_17755121	NA	NA	208	Chr4_17754981_17755121	91.835	Chr4_17754991_17755131
Chr4	17773471	17773682	118	.	2	2	nan	1688.0;3796.0	12.6175	AT4G37800;AT4G37790	nan	xyloglucan endotransglucosylase/hydrolase 7;Homeobox-leucine zipper protein family	NA	NA	76.9667	Chr4_17773561_17773701	NA	NA	NA	NA
Chr4	17781850	17782156	181	.	2	1	nan	-4406	23.1778	AT4G37800	nan	xyloglucan endotransglucosylase/hydrolase 7	239.759	Chr4_17781961_17782101	130.796	Chr4_17781911_17782051	160	Chr4_17781961_17782101	228.607	Chr4_17781971_17782111
Chr4	18055433	18055903	123	.	2	2	nan	1085.0;394.0	23.1778	AT4G38630;AT4G38620	ATMCB1,MBP1,MULTIUBIQUITIN CHAIN BINDING PROTEIN 1,MCB1,MULTIUBIQUITIN-CHAIN-BINDING PROTEIN 1;ATMYB4,myb domain protein 4	regulatory particle non-ATPase 10;myb domain protein 4	95.3132	Chr4_18055511_18055651	242.852	Chr4_18055511_18055651	464	Chr4_18055531_18055671	NA	NA
Chr5	328165	328496	139	.	2	1	nan	-8632	20.9736	AT5G01870	nan	Bifunctional inhibitor/lipid-transfer protein/seed storage 2S albumin superfamily protein	NA	NA	NA	NA	NA	NA	278.882	Chr5_328181_328321
Chr5	571767	572023	115	.	2	2	nan	-3202.0;795.0	46.9358	AT5G02560;AT5G02540	h2a.w.12;nan	histone H2A 12;NAD(P)-binding Rossmann-fold superfamily protein	NA	NA	121.234	Chr5_571761_571901	NA	NA	NA	NA
Chr5	1021533	1022284	443	.	2	1	nan	2216	178.009	AT5G03840	TFL-1,TERMINAL FLOWER 1	PEBP (phosphatidylethanolamine-binding protein) family protein	240.496	Chr5_1021911_1022051	291.9	Chr5_1021901_1022041	64	Chr5_1021911_1022051	599.233	Chr5_1021861_1022001
Chr5	1539192	1539409	109	.	2	1	nan	-3635	13.6528	AT5G05170	ATCESA3,ATH-B,CESA3,CELLULOSE SYNTHASE 3,ELI1,ECTOPIC LIGNIFICATION 1,IXR1,ISOXABEN RESISTANT 1,MRE1,multiple response expansion 1	Cellulose synthase family protein	NA	NA	149.536	Chr5_1539201_1539341	208	Chr5_1539171_1539311	118.797	Chr5_1539181_1539321
Chr5	1750629	1751096	138	.	2	2	nan	-8444.0;5969.0	53.0939	AT5G05790;AT5G05840	nan	Duplicated homeodomain-like superfamily protein;replication factor C subunit, putative (DUF620)	72.2227	Chr5_1750751_1750891	NA	NA	NA	NA	NA	NA
Chr5	3164837	3164990	81	.	2	2	nan	6276.0;3130.0	12.0922	AT5G10130;AT5G10100	nan	Pollen Ole e 1 allergen and extensin family protein;Haloacid dehalogenase-like hydrolase (HAD) superfamily protein	272.145	Chr5_3164831_3164971	331.579	Chr5_3164831_3164971	288	Chr5_3164861_3165001	259.219	Chr5_3164831_3164971
Chr5	3308536	3309100	176	.	2	1	nan	-6301	98.4228	AT5G10510	PLT3,PLETHORA 3	AINTEGUMENTA-like 6	264.694	Chr5_3308641_3308781	102.878	Chr5_3308631_3308771	64	Chr5_3308621_3308761	91.835	Chr5_3308631_3308771
Chr5	3309760	3310102	137	.	2	2	nan	9768.0;-5299.0	27.7904	AT5G10520;AT5G10510	nan;PLT3,PLETHORA 3	ROP binding protein kinases 1;AINTEGUMENTA-like 6	NA	NA	NA	NA	NA	NA	NA	NA
Chr5	6391995	6392242	131	.	2	1	nan	1817	11.8693	AT5G19090	nan	Heavy metal transport/detoxification superfamily protein	299.883	Chr5_6392081_6392221	184.625	Chr5_6392011_6392151	208	Chr5_6392061_6392201	289.558	Chr5_6392051_6392191
Chr5	7058736	7059308	292	.	2	1	nan	-3339	102.849	AT5G20830	ASUS1,atsus1	sucrose synthase 1	200.291	Chr5_7058971_7059111	69.9871	Chr5_7059001_7059141	136	Chr5_7058961_7059101	156.526	Chr5_7058991_7059131
Chr5	7699501	7699997	304	.	2	1	nan	1480	13.6873	AT5G23000	ATMYB37,RAX1,REGULATOR OF AXILLARY MERISTEMS 1	myb domain protein 37	NA	NA	133.186	Chr5_7699681_7699821	NA	NA	NA	NA
Chr5	8942841	8943121	88	.	2	1	nan	6394	13.6873	AT5G25640	nan	Rhomboid-related intramembrane serine protease family protein	NA	NA	124.008	Chr5_8942921_8943061	NA	NA	NA	NA
Chr5	9948208	9948377	119	.	2	2	nan	-3267.0;9439.0	10.1903	AT5G27920;AT5G27930	nan	F-box family protein;Protein phosphatase 2C family protein	199.922	Chr5_9948241_9948381	289.51	Chr5_9948281_9948421	NA	NA	233.945	Chr5_9948241_9948381
Chr5	16336028	16336203	63	.	2	1	nan	8647	10.5605	AT5G40780	nan	lysine histidine transporter 1	NA	NA	214.742	Chr5_16336001_16336141	NA	NA	NA	NA
Chr5	19906568	19906763	104	.	2	1	nan	-7268	14.7885	AT5G49100	nan	vitellogenin-like protein	NA	NA	181.852	Chr5_19906561_19906701	NA	NA	NA	NA
Chr5	20084234	20084494	136	.	2	1	nan	-6154	10.0422	AT5G49520	ATWRKY48,ARABIDOPSIS THALIANA WRKY DNA-BINDING PROTEIN 48	WRKY DNA-binding protein 48	230.463	Chr5_20084261_20084401	102.782	Chr5_20084291_20084431	128	Chr5_20084231_20084371	169.163	Chr5_20084231_20084371
Chr5	20084865	20086313	1048	.	2	1	nan	-4335	460.741	AT5G49520	ATWRKY48,ARABIDOPSIS THALIANA WRKY DNA-BINDING PROTEIN 48	WRKY DNA-binding protein 48	NA	NA	NA	NA	96	Chr5_20085906_20086046	NA	NA
Chr5	20086462	20087146	84	.	2	1	nan	-3502	15.3432	AT5G49520	ATWRKY48,ARABIDOPSIS THALIANA WRKY DNA-BINDING PROTEIN 48	WRKY DNA-binding protein 48	430.754	Chr5_20086481_20086621	109.857	Chr5_20086471_20086611	176	Chr5_20086461_20086601	88.1855	Chr5_20086481_20086621
Chr5	20672962	20673445	354	.	2	1	nan	-5777	27.7904	AT5G50820	anac097,NAC domain containing protein 97	NAC domain containing protein 97	136.257	Chr5_20673251_20673391	NA	NA	NA	NA	142.201	Chr5_20673241_20673381
Chr5	21134899	21135319	184	.	2	2	nan	-3384.0;4656.0	43.0286	AT5G52050;AT5G52030	AtDTX50,DTX50,Detoxification Efflux Carrier 50;nan	MATE efflux family protein;TraB family protein	199.922	Chr5_21135041_21135181	236.064	Chr5_21135081_21135221	64	Chr5_21135001_21135141	206.983	Chr5_21135071_21135211
Chr5	21425519	21425827	161	.	2	2	nan	-3805.0;2000.0	78.6031	AT5G52860;AT5G52870	nan	ABC-2 type transporter family protein;membrane-associated kinase regulator	239.021	Chr5_21425591_21425731	114.446	Chr5_21425551_21425691	176	Chr5_21425581_21425721	194.346	Chr5_21425581_21425721
Chr5	21886536	21887466	205	.	2	2	nan	-3104.0;5997.0	37.4606	AT5G53900;AT5G53890	nan;AtPSKR2	Serine/threonine-protein kinase WNK (With No Lysine)-like protein;phytosylfokine-alpha receptor 2	192.471	Chr5_21886661_21886801	93.3162	Chr5_21886661_21886801	144	Chr5_21886661_21886801	160.221	Chr5_21886651_21886791
Chr5	22689741	22690267	189	.	2	1	nan	-4556	83.2107	AT5G56040	SKM2,STERILITY-REGULATING KINASE MEMBER 2	Leucine-rich receptor-like protein kinase family protein	151.527	Chr5_22689821_22689961	NA	NA	NA	NA	126.005	Chr5_22689811_22689951
Chr5	22691098	22691337	103	.	2	1	nan	-3486	12.6175	AT5G56040	SKM2,STERILITY-REGULATING KINASE MEMBER 2	Leucine-rich receptor-like protein kinase family protein	NA	NA	NA	NA	NA	NA	NA	NA
Chr5	23036322	23036760	264	.	2	2	nan	8079.0;630.0	20.7553	AT5G56970;AT5G56950	ATCKX3;NFA03,NUCLEOSOME/CHROMATIN ASSEMBLY FACTOR GROUP A 03,NFA3,NUCLEOSOME/CHROMATIN ASSEMBLY FACTOR GROUP A3	cytokinin oxidase 3;nucleosome assembly protein 13	NA	NA	60.617183675132246;219.52287241925114	Chr5_23036451_23036591;Chr5_23036551_23036691	48	Chr5_23036526_23036666	63.0026	Chr5_23036521_23036661
Chr5	23140014	23140396	254	.	2	1	nan	-4551	14.2343	AT5G57130	SMXL5,SMAX1-like 5	Clp amino terminal domain-containing protein	NA	NA	NA	NA	NA	NA	NA	NA
Chr5	23357444	23357715	134	.	2	1	nan	456	29.4038	AT5G57660	ATCOL5,BBX6,B-box domain protein 6	CONSTANS-like 5	128.068	Chr5_23357481_23357621	135.385	Chr5_23357491_23357631	64	Chr5_23357461_23357601	90.0557	Chr5_23357481_23357621
Chr5	25067458	25067691	116	.	2	1	nan	4426	17.6452	AT5G62440	nan	EMB514 (DUF3223)	215.561	Chr5_25067561_25067701	NA	NA	NA	NA	192.566	Chr5_25067571_25067711
Chr5	25085112	25086039	422	.	2	2	nan	-3972.0;2488.0	20.1399	AT5G62470;AT5G62480	ATMYB96,MYB DOMAIN PROTEIN 96,MYBCOV1;ATGSTU9,glutathione S-transferase tau 9,GST14B,GLUTATHIONE S-TRANSFERASE 14B,GST14,GLUTATHIONE S-TRANSFERASE 14	myb domain protein 96;glutathione S-transferase tau 9	NA	NA	NA	NA	NA	NA	NA	NA
Chr5	26026134	26026313	96	.	2	1	nan	-3755	16.4834	AT5G65140	nan	Haloacid dehalogenase-like hydrolase (HAD) superfamily protein	263.218	Chr5_26026211_26026351	224.304	Chr5_26026141_26026281	256	Chr5_26026151_26026291	246.491	Chr5_26026131_26026271
Chr5	26098822	26099150	168	.	2	2	nan	2668.0;8019.0	19.0549	AT5G65310;AT5G65320	ATHB-5,ATHB5,homeobox protein 5;nan	homeobox protein 5;basic helix-loop-helix (bHLH) DNA-binding superfamily protein	285.35	Chr5_26098981_26099121	199.684	Chr5_26098941_26099081	144	Chr5_26098961_26099101	174.501	Chr5_26098961_26099101
Chr5	26100423	26100742	92	.	2	2	nan	1076.0;6427.0	19.7256	AT5G65310;AT5G65320	ATHB-5,ATHB5,homeobox protein 5;nan	homeobox protein 5;basic helix-loop-helix (bHLH) DNA-binding superfamily protein	245.513	Chr5_26100461_26100601	56.02801121887668;126.01512815528204	Chr5_26100391_26100531;Chr5_26100511_26100651	320	Chr5_26100421_26100561	115.148	Chr5_26100441_26100581
Chr5	26139395	26139556	84	.	2	1	nan	-9849	10.5605	AT5G65390	nan	arabinogalactan protein 7	216.668	Chr5_26139431_26139571	149.344	Chr5_26139441_26139581	80	Chr5_26139426_26139566	176.371	Chr5_26139401_26139541
Chr5	26628365	26628612	147	.	2	1	nan	1544	14.2343	AT5G66690	nan	UDP-Glycosyltransferase superfamily protein	143.708	Chr5_26628421_26628561	69.9871	Chr5_26628506_26628646	64	Chr5_26628381_26628521	NA	NA
Chr1	1878678	1879000	143	.	NA	1	nan	nan	39.1713	nan	nan	nan	NA	NA	NA	NA	64	Chr1_1878711_1878851	NA	NA
Chr1	10519805	10520063	94	.	NA	1	nan	nan	12.6175	nan	nan	nan	55.4764	Chr1_10519831_10519971	184.434	Chr1_10519861_10520001	NA	NA	82.8476	Chr1_10519861_10520001
Chr1	10520818	10522183	1040	.	NA	1	nan	nan	209.751	nan	nan	nan	263.587	Chr1_10521801_10521941	308.441	Chr1_10521801_10521941	144	Chr1_10521801_10521941	169.208	Chr1_10521816_10521956
Chr1	13460768	13461067	69	.	NA	1	nan	nan	18.8352	nan	nan	nan	NA	NA	NA	NA	NA	NA	NA	NA
Chr1	20688073	20688263	100	.	NA	1	nan	nan	11.5544	nan	nan	nan	88.6002	Chr1_20688151_20688291	74.76787774142288;147.145375080337	Chr1_20688051_20688191;Chr1_20688151_20688291	256	Chr1_20688141_20688281	99.04307297895348;259.12770131359	Chr1_20688051_20688191;Chr1_20688151_20688291
Chr1	23022622	23023057	189	.	NA	1	nan	nan	32.019	nan	nan	nan	311.612	Chr1_23022721_23022861	238.263	Chr1_23022721_23022861	144	Chr1_23022771_23022911	156.617	Chr1_23022711_23022851
Chr1	23023573	23024380	443	.	NA	1	nan	nan	209.827	nan	nan	nan	NA	NA	90.9258	Chr1_23023881_23024021	NA	NA	NA	NA
Chr1	23024724	23025685	734	.	NA	1	nan	nan	76.4308	nan	nan	nan	NA	NA	NA	NA	NA	NA	NA	NA
Chr1	25220952	25221357	119	.	NA	1	nan	nan	31.9386	nan	nan	nan	NA	NA	NA	NA	NA	NA	NA	NA
Chr1	25225240	25225578	181	.	NA	1	nan	nan	24.0974	nan	nan	nan	158.978	Chr1_25225371_25225511	156.324	Chr1_25225361_25225501	112	Chr1_25225361_25225501	188.917	Chr1_25225371_25225511
Chr1	25666685	25666906	97	.	NA	1	nan	nan	14.7622	nan	nan	nan	NA	NA	188.831	Chr1_25666701_25666841	NA	NA	NA	NA
Chr1	29216420	29217056	474	.	NA	1	nan	nan	117.34	nan	nan	nan	NA	NA	203.461	Chr1_29216831_29216971	64	Chr1_29216841_29216981	61.2233	Chr1_29216851_29216991
Chr2	1055767	1056027	155	.	NA	1	nan	nan	19.4389	nan	nan	nan	95.6821	Chr2_1055861_1056001	172.673	Chr2_1055891_1056031	NA	NA	115.148	Chr2_1055861_1056001
Chr2	6740899	6741661	556	.	NA	1	nan	nan	20.4951	nan	nan	nan	277.346	Chr2_6741381_6741521	NA	NA	112	Chr2_6741351_6741491	149.318	Chr2_6741351_6741491
Chr2	6741752	6741938	74	.	NA	1	nan	nan	16.4834	nan	nan	nan	200.66	Chr2_6741781_6741921	163.303	Chr2_6741781_6741921	64	Chr2_6741751_6741891	111.635	Chr2_6741781_6741921
Chr2	7238253	7238437	82	.	NA	1	nan	nan	13.152	nan	nan	nan	207.373	Chr2_7238271_7238411	202.7902096016898;114.44640284026212	Chr2_7238201_7238341;Chr2_7238301_7238441	80	Chr2_7238271_7238411	282.622	Chr2_7238271_7238411
Chr2	7239030	7239335	131	.	NA	1	nan	nan	24.4679	nan	nan	nan	288.522	Chr2_7239091_7239231	214.742	Chr2_7239061_7239201	224	Chr2_7239061_7239201	126.005	Chr2_7239061_7239201
Chr2	7902307	7902740	224	.	NA	1	nan	nan	70.5953	nan	nan	nan	NA	NA	NA	NA	NA	NA	NA	NA
Chr2	8048448	8049107	449	.	NA	1	nan	nan	57.5421	nan	nan	nan	335.81	Chr2_8048791_8048931	205.372	Chr2_8048861_8049001	208	Chr2_8048831_8048971	86.4062	Chr2_8048831_8048971
Chr2	8543914	8544145	120	.	NA	1	nan	nan	10.0626	nan	nan	nan	NA	NA	NA	NA	112	Chr2_8543961_8544101	NA	NA
Chr2	8551987	8552255	79	.	NA	1	nan	nan	13.6873	nan	nan	nan	NA	NA	NA	NA	NA	NA	NA	NA
Chr2	9631506	9631872	188	.	NA	1	nan	nan	17.9869	nan	nan	nan	NA	NA	NA	NA	NA	NA	NA	NA
Chr2	9632384	9632821	123	.	NA	1	nan	nan	21.2824	nan	nan	nan	NA	NA	110.049	Chr2_9632401_9632541	80	Chr2_9632371_9632511	NA	NA
Chr2	12380713	12381317	283	.	NA	1	nan	nan	46.9982	nan	nan	nan	168.274	Chr2_12380901_12381041	184.434	Chr2_12380911_12381051	64	Chr2_12380921_12381061	181.8	Chr2_12380861_12381001
Chr2	13312024	13312453	303	.	NA	1	nan	nan	27.7904	nan	nan	nan	265.063	Chr2_13312221_13312361	79.3571	Chr2_13312261_13312401	144	Chr2_13312218_13312358	147.539	Chr2_13312251_13312391
Chr2	13316716	13317030	120	.	NA	1	nan	nan	16.9068	nan	nan	nan	NA	NA	116.837	Chr2_13316721_13316861	96	Chr2_13316831_13316971	93.6143	Chr2_13316781_13316921
Chr2	15099626	15100213	252	.	NA	1	nan	nan	44.8813	nan	nan	nan	185.758	Chr2_15099761_15099901	86.5282	Chr2_15099811_15099951	416	Chr2_15099791_15099931	104.381	Chr2_15099791_15099931
Chr2	16645482	16645796	186	.	NA	1	nan	nan	15.823	nan	nan	nan	208.111	Chr2_16645591_16645731	109.857	Chr2_16645581_16645721	208	Chr2_16645591_16645731	156.617	Chr2_16645601_16645741
Chr3	38474	38755	145	.	NA	1	nan	nan	64.9642	nan	nan	nan	168.274	Chr3_38511_38651	NA	NA	80	Chr3_38491_38631	147.539	Chr3_38541_38681
Chr3	896602	896798	101	.	NA	1	nan	nan	12.1392	nan	nan	nan	56.5831	Chr3_896651_896791	83.9462	Chr3_896641_896781	NA	NA	71.99	Chr3_896631_896771
Chr3	1234060	1234651	236	.	NA	1	nan	nan	213.892	nan	nan	nan	NA	NA	NA	NA	NA	NA	NA	NA
Chr3	8562272	8562488	123	.	NA	1	nan	nan	26.599	nan	nan	nan	NA	NA	72.3775	Chr3_8562381_8562521	NA	NA	NA	NA
Chr3	9381600	9381759	104	.	NA	1	nan	nan	10.0626	nan	nan	nan	193.578	Chr3_9381641_9381781	NA	NA	208	Chr3_9381621_9381761	50.4566	Chr3_9381661_9381801
Chr3	11510114	11510488	263	.	NA	1	nan	nan	35.2816	nan	nan	nan	NA	NA	NA	NA	NA	NA	NA	NA
Chr3	12123827	12124186	197	.	NA	1	nan	nan	15.3432	nan	nan	nan	NA	NA	128.214	Chr3_12124011_12124151	NA	NA	NA	NA
Chr3	12125787	12125987	91	.	NA	1	nan	nan	10.5605	nan	nan	nan	359.269	Chr3_12125811_12125951	142.556	Chr3_12125791_12125931	96	Chr3_12125821_12125961	172.812	Chr3_12125821_12125961
Chr3	14921112	14921294	82	.	NA	1	nan	nan	10.1412	nan	nan	nan	128.437	Chr3_14921171_14921311	123.625	Chr3_14921111_14921251	NA	NA	230.386	Chr3_14921111_14921251
Chr4	8324797	8324958	78	.	NA	1	nan	nan	14.7885	nan	nan	nan	72.2227	Chr4_8324756_8324896	NA	NA	96	Chr4_8324781_8324921	91.835	Chr4_8324741_8324881
Chr4	12352143	12352662	184	.	NA	1	nan	nan	63.2123	nan	nan	nan	NA	NA	95.7065	Chr4_12352271_12352411	64	Chr4_12352221_12352361	NA	NA
Chr4	12370503	12371196	348	.	NA	1	nan	nan	228.495	nan	nan	nan	NA	NA	NA	NA	NA	NA	NA	NA
Chr4	12371285	12371673	233	.	NA	1	nan	nan	25.7821	nan	nan	nan	474.501	Chr4_12371461_12371601	250.215	Chr4_12371461_12371601	448	Chr4_12371461_12371601	199.865	Chr4_12371451_12371591
Chr5	534946	535564	186	.	NA	1	nan	nan	11.065	nan	nan	nan	NA	NA	289.51	Chr5_535111_535251	208	Chr5_535126_535266	NA	NA
Chr5	535939	537286	672	.	NA	1	nan	nan	102.232	nan	nan	nan	79.3047	Chr5_536561_536701	97.9053	Chr5_536481_536621	NA	NA	52.2359	Chr5_536541_536681
Chr5	11198658	11198822	100	.	NA	1	nan	nan	10.1369	nan	nan	nan	NA	NA	413.326	Chr5_11198721_11198861	96	Chr5_11198661_11198801	498.501	Chr5_11198721_11198861
Chr5	15532268	15532421	93	.	NA	1	nan	nan	12.6175	nan	nan	nan	144.077	Chr5_15532251_15532391	112.248	Chr5_15532241_15532381	80	Chr5_15532251_15532391	131.434	Chr5_15532241_15532381
Chr5	17081847	17082273	209	.	NA	1	nan	nan	18.0148	nan	nan	nan	NA	NA	280.14	Chr5_17081971_17082111	48	Chr5_17082001_17082141	55.7945	Chr5_17081991_17082131
Chr5	21623441	21623646	124	.	NA	1	nan	nan	10.0626	nan	nan	nan	184.282	Chr5_21623501_21623641	128.406	Chr5_21623551_21623691	160	Chr5_21623451_21623591	116.927	Chr5_21623481_21623621
Chr5	21630125	21630571	284	.	NA	1	nan	nan	38.8679	nan	nan	nan	379.372	Chr5_21630331_21630471	165.885	Chr5_21630331_21630471	360	Chr5_21630331_21630471	201.554	Chr5_21630351_21630491
Chr5	21733639	21733895	128	.	NA	1	nan	nan	24.4332	nan	nan	nan	NA	NA	NA	NA	NA	NA	NA	NA
Chr5	24906228	24906615	206	.	NA	1	nan	nan	21.3798	nan	nan	nan	319.432	Chr5_24906321_24906461	128.406	Chr5_24906301_24906441	NA	NA	95.3027	Chr5_24906381_24906521

## Sheet: Genes with LFY ChIPseq peaks 
	Genes annotated to significant LFY binding peaks (MACS2 q-value 10-10)
gene_id	Name	numPeaks	roundOfAnnotation	distance_to_peak	-log10(summit_qvalue)
AT1G01490	AT1G01490	1	1	0	46.0804
AT1G01550	BPS1	1	1	0	12.7682
AT1G01720	ATAF1	1	1	0	41.3009
AT1G02640	BXL2	1	1	0	10.5605
AT1G02850	BGLU11	1	1	0	11.5515
AT1G03230	AT1G03230	1	1	0	10.0626
AT1G03250	AT1G03250	1	1	0	20.6693
AT1G47990	GA2OX4	5	1.0;2.0	-1821.0;0.0;467.0	268.19485;31.2362;292.53652999999997;117.28693;35.24752
AT1G03870	FLA9	1	1	-518	12.6158
AT1G03880	CRU2	1	1	-1434	12.6158
AT1G04250	AXR3	1	1	-1517	19.4389
AT2G26390	AT2G26390	1	1	-35	87.8896
AT1G05100	MAPKKK18	2	1	-1026.0;-256.0	33.37887;17.64516
AT1G05700	AT1G05700	1	1	0	29.207
AT1G05800	DGL	1	1	-868	29.801
AT1G06148	AT1G06148	2	1	-1106.0;-1725.0	38.4228;11.21768
AT1G07630	PLL5	2	1	0	27.05978;20.133670000000002
AT1G07640	OBP2	2	1.0;2.0	-1138.0;768.0	22.539620000000003;13.7946
AT1G08860	BON3	1	1	0	21.0831
AT1G08930	ERD6	1	1	0	15.823
AT1G09840	SK41	1	1	-591	11.2946
AT1G09850	XBCP3	1	1	-456	11.2946
AT1G10095	AT1G10095	1	1	0	13.7998
AT1G10200	WLIM1	1	1	-145	27.644
AT1G10210	MPK1	1	1	-507	27.644
AT1G10650	AT1G10650	1	1	-2837	46.0804
AT3G47340	ASN1	1	1	0	15.3432
AT1G10840	TIF3H1	1	1	-193	83.4221
AT1G10850	AT1G10850	1	1	-152	83.4221
AT1G11260	STP1	1	1	-471	46.8779
AT1G11580	PMEPCRA	1	1	-2635	11.5722
AT1G12020	AT1G12020	1	1	0	30.5371
AT1G12190	AT1G12190	1	1	-1816	109.26
AT1G12200	FMO	1	1	-1295	109.26
AT1G12420	ACR8	1	1	-2085	46.1668
AT1G12740	CYP87A2	5	1	-2406.0;-99.0	28.469590000000004;48.87117;51.766529999999996;21.90606;17.64516
AT1G13250	GATL3	1	1	-2715	12.6158
AT1G13270	MAP1C	1	1	0	27.0764
AT1G13280	AOC4	1	1	0	27.0764
AT1G13360	AT1G13360	4	1	0	29.19946;166.22066999999998;62.63824;240.48029
AT1G13740	AFP2	1	1	0	100.763
AT1G14330	AT1G14330	1	1	-2387	10.6895
AT1G14340	AT1G14340	1	1	-2308	10.6895
AT1G14360	UTR3	1	1	-592	172.005
AT1G14370	APK2A	1	1	-1251	172.005
AT1G14530	THH1	1	1	0	10.661
AT1G14620	DECOY	1	1	-2523	29.3575
AT1G14630	AT1G14630	1	1	-154	29.3575
AT1G14640	AT1G14640	1	1	-576	21.2815
AT1G15085	AT1G15085	1	1	-900	13.152
AT1G15660	CENP-C	1	1	0	48.5275
AT1G15670	AT1G15670	5	1.0;2.0	-2534.0;-928.0;-3908.0;-3242.0	12.021289999999999;20.045460000000002;65.15442;39.92396;31.938570000000002
AT1G16070	TLP8	1	1	0	89.9634
AT1G17120	CAT8	1	1	0	27.8733
AT1G17140	ICR1	1	1	0	19.2143
AT1G18400	BEE1	1	1	-123	11.065
AT1G18500	MAML-4	1	1	0	38.8481
AT1G18560	AT1G18560	2	1	0	64.23575;104.68068000000001
AT1G18600	RBL12	1	1	0	16.9121
AT1G19050	ARR7	2	1	-41.0;-535.0	14.762220000000001;10.062619999999999
AT1G19220	ARF19	3	1	0.0;-1210.0	73.85854;29.2794;106.17618999999999
AT1G19780	CNGC8	1	1	-1119	14.2553
AT1G20375	MIR394A	1	1	-302	33.3606
AT1G20990	AT1G20990	1	1	-2356	15.9101
AT1G05010	EFE	5	1	0.0;-1303.0	55.869;45.45048;124.25903000000001;127.31121999999999;15.343179999999998
AT1G21010	AT1G21010	1	1	-1330	15.9101
AT1G21450	SCL1	1	1	0	27.1144
AT1G21600	PTAC6	1	1	0	11.4343
AT1G21830	AT1G21830	1	1	-1147	46.9358
AT1G21835	AT1G21835	1	1	-1192	46.9358
AT1G22810	AT1G22810	1	1	-655	12.0922
AT1G22830	AT1G22830	1	1	-113	12.0922
AT1G22920	CSN5A	1	1	-1957	20.1879
AT1G22930	AT1G22930	1	1	-2911	20.1879
AT1G23070	AT1G23070	5	1	-979.0;-2131.0;-2880.0	71.38271;16.4834;54.161590000000004;98.70249;29.20705
AT1G23090	AST91	1	1	0	21.9061
AT1G23100	AT1G23100	1	1	-1888	129.616
AT1G23860	RSZ21	2	1	0.0;-346.0	10.44859;19.05548
AT1G23870	TPS9	1	1	-1960	19.0555
AT1G24140	AT1G24140	1	1	0	16.9727
AT1G24625	ZFP7	1	1	0	95.6602
AT1G25280	TLP10	1	1	0	11.7062
AT1G25320	AT1G25320	1	1	0	19.4389
AT1G25390	AT1G25390	2	1	0.0;-412.0	12.32511;15.12031
AT1G25400	AT1G25400	1	1	0	17.6169
AT1G25440	BBX15	1	1	0	38.0037
AT1G25530	AT1G25530	2	1	0.0;-617.0	10.92886;10.918569999999999
AT1G25540	PFT1	1	1	-458	12.0907
AT1G25550	AT1G25550	1	1	-814	12.0907
AT1G25560	TEM1	3	1	-184.0;-1575.0	79.13729000000001;113.34722;36.41122
AT1G26773	AT1G26773	1	1	0	19.3357
AT1G26930	AT1G26930	1	1	-219	14.2343
AT1G27100	AT1G27100	1	1	0	21.2824
AT1G27320	HK3	1	1	0	38.1843
AT1G27330	AT1G27330	1	1	0	38.1843
AT1G27440	GUT2	1	1	0	28.918
AT1G27730	STZ	2	1	-1491.0;-1923.0	13.425679999999998;63.62067
AT1G27740	RSL4	1	1	-2915	63.6207
AT1G28110	SCPL45	2	1.0;2.0	-453.0;-3464.0	13.15201;25.77206
AT3G48340	CEP2	1	1	-2146	19.0549
AT1G28180	AT1G28180	1	1	-1850	14.2553
AT1G28190	AT1G28190	1	1	-310	11.2177
AT1G28260	AT1G28260	1	1	-91	11.2177
AT1G28310	AT1G28310	1	1	0	16.8967
AT1G29060	AT1G29060	2	1	-1389.0;-837.0	54.30846;22.42261
AT1G29400	ML5	2	1	-1143.0;-2839.0	12.86519;16.083070000000003
AT1G29418	AT1G29418	1	1	-2891	16.0831
AT1G30040	GA2OX2	2	1	-1557.0;0.0	23.2885;11.58596
AT1G30350	AT1G30350	2	1	-1235	152.05856;201.48531
AT1G30360	ERD4	3	1	-1167.0;0.0	152.05856;201.48531;44.873090000000005
AT1G30720	AT1G30720	1	1	0	15.3519
AT1G31130	AT1G31130	1	1	-579	39.7937
AT1G31140	GOA	1	1	-878	39.7937
AT1G31650	ROPGEF14	2	1	0	10.737210000000001;25.51117
AT1G31780	AT1G31780	1	1	-2626	15.3432
AT1G32170	XTH30	1	1	-1438	14.3315
AT1G32240	KAN2	1	1	0	26.3626
AT1G32510	NAC011	1	1	-680	13.8528
AT1G32530	AT1G32530	1	1	-558	31.2275
AT1G32790	AT1G32790	1	1	0	72.3323
AT1G33060	NAC014	1	1	0	11.5722
AT1G33790	AT1G33790	1	1	0	55.7896
AT1G33810	AT1G33810	1	1	-2315	18.9462
AT1G35610	AT1G35610	1	1	-103	14.2343
AT1G35670	CDPK2	1	1	-1612	22.3305
AT1G35910	TPPD	1	1	-2350	15.3519
AT1G36050	AT1G36050	1	1	0	10.8213
AT1G44170	ALDH3H1	1	1	-667	26.5933
AT1G47980	AT1G47980	1	1	-2264	268.195
AT5G23000	MYB37/RAX1	2	1.0;2.0	-494.0;1480.0	28.272920000000003;13.68725
AT1G48280	AT1G48280	1	1	-704	10.7372
AT1G48870	AT1G48870	1	1	-1043	51.9561
AT1G48880	TBL7	1	1	-2340	51.9561
AT1G48980	AT1G48980	1	1	0	32.8624
AT1G49205	AT1G49205	1	1	-115	41.6367
AT1G49210	AT1G49210	1	1	-104	41.6367
AT1G49220	AT1G49220	2	1	-565	15.216239999999999;20.004379999999998
AT1G49225	AT1G49225	2	1	0	96.48418000000001;56.703540000000004
AT1G49310	AT1G49310	1	1	-1413	11.5722
AT1G49560	AT1G49560	1	1	-984	17.6452
AT1G50420	SCL3	1	1	0	18.7305
AT1G50450	AT1G50450	1	1	-1062	14.2024
AT1G50460	HKL1	1	1	-1774	14.2024
AT1G52560	AT1G52560	1	1	-2699	13.6873
AT1G53730	SRF6	2	1	-999.0;-16.0	56.30785;36.32479
AT1G54010	AT1G54010	1	1	0	14.7885
AT1G54710	ATG18H	1	1	-128	36.9922
AT1G54720	AT1G54720	1	1	-1211	36.9922
AT1G54730	AT1G54730	1	1	0	36.2565
AT1G55330	AGP21	1	1	-2546	20.4951
AT1G55340	AT1G55340	1	1	-157	20.4951
AT1G55610	BRL1	3	1	-225.0;-1520.0	160.14966;114.20963;15.23693
AT1G55690	AT1G55690	2	1	0.0;-2002.0	138.71156000000002;18.8352
AT1G55700	AT1G55700	1	1	-125	13.6873
AT1G56240	PP2-B13	2	1	-1.0;-2993.0	11.63733;18.8352
AT1G56250	PP2-B14	2	1	0.0;-526.0	36.25652;28.469590000000004
AT1G56710	AT1G56710	1	1	-1981	20.6337
AT1G57990	PUP18	1	1	-349	16.3586
AT1G58180	BCA6	1	1	0	202.62
AT1G58190	RLP9	1	1	0	29.4876
AT1G58242	AT1G58242	1	1	-710	27.7412
AT1G58420	AT1G58420	1	1	0	10.54
AT1G59660	AT1G59660	1	1	0	24.2689
AT1G60010	AT1G60010	1	1	-2927	46.6181
AT1G62570	FMO GS-OX4	1	1	-2327	13.152
AT1G64060	RBOH F	1	1	-724	11.5722
AT1G64390	GH9C2	4	1.0;2.0	-2467.0;-4942.0	19.438860000000002;46.14574;23.17778;94.5566
AT1G64405	AT1G64405	1	1	-49	11.7599
AT1G65040	Hrd1B	1	1	0	15.1939
AT1G65960	GAD2	1	1	0	19.4389
AT1G66190	AT1G66190	1	1	0	78.2731
AT1G66480	AT1G66480	1	1	-880	33.9754
AT1G66920	AT1G66920	1	1	-820	148.692
AT1G66930	AT1G66930	1	1	-763	148.692
AT1G67260	TCP1	1	1	-106	25.5112
AT1G67265	RTFL21	2	1	-918.0;-1765.0	129.68433000000002;15.343179999999998
AT1G67740	PSBY	1	1	-1793	68.9211
AT1G67750	AT1G67750	1	1	0	25.9494
AT1G67770	TEL2	1	1	0	18.5505
AT1G67900	AT1G67900	1	1	0	30.5371
AT1G68360	AT1G68360	8	1.0;2.0	0.0;1848.0;1178.0;52.0;-3859.0;-4856.0;-7209.0	123.3371;13.15201;16.4834;50.13319;30.537090000000003;504.20679;154.22902;62.63824
AT1G68380	AT1G68380	1	1	-826	26.4482
AT1G68390	AT1G68390	2	1	0	86.94996;37.12554
AT1G68400	AT1G68400	2	1	0	86.94996;37.12554
AT1G68540	TKPR2	1	1	-571	13.6873
AT1G68840	RAV2	1	1	-807	77.6899
AT1G68910	WIT2	1	1	-1349	26.4482
AT1G68920	AT1G68920	1	1	-2082	26.4482
AT1G69030	AT1G69030	2	1.0;2.0	-2315.0;-3275.0	18.059179999999998;26.408170000000002
AT1G69120	AP1	2	1	0	33.49046;90.34913
AT1G69420	AT1G69420	1	1	0	42.6512
AT1G69760	AT1G69760	4	1.0;2.0	-725.0;-1579.0;391.0	38.944379999999995;23.82287;35.76657;12.192219999999999
AT1G69850	NRT1:2	1	1	-2127	50.4015
AT1G70000	AT1G70000	1	1	-1389	24.3849
AT1G70290	TPS8	1	1	-541	77.4139
AT1G70520	CRK2	1	1	0	25.3405
AT1G70710	GH9B1	1	1	0	35.5256
AT1G70850	MLP34	1	1	-464	31.2362
AT1G70895	CLE17	2	1	0	55.03825;96.08185999999999
AT1G71695	AT1G71695	2	1	0	12.057210000000001;29.48759
AT1G71710	AT1G71710	2	1	0.0;-659.0	40.7317;31.2362
AT1G71720	PDE338	1	1	-1456	31.2362
AT1G72000	A/N-InvF	2	1	0	171.35333;51.26928
AT1G72141	AT1G72141	1	1	-1432	43.8026
AT1G72150	PATL1	2	1	-1143.0;0.0	43.802640000000004;12.021289999999999
AT1G72210	AT1G72210	3	1	-1386.0;0.0	14.228;26.44817;86.94996
AT1G72310	ATL3	1	1	-507	17.4944
AT1G72680	CAD1	1	1	-2847	12.9573
AT1G72700	AT1G72700	1	1	-1647	12.9573
AT1G72830	NF-YA3	1	1	-9	116.139
AT1G73020	AT1G73020	1	1	0	11.1131
AT1G73330	DR4	1	1	-2466	29.9562
AT1G73340	AT1G73340	1	1	-384	29.9562
AT1G73390	AT1G73390	1	1	-183	78.3715
AT1G73400	AT1G73400	1	1	-1547	78.3715
AT1G73600	AT1G73600	2	1	-1789.0;-1130.0	85.07333;37.729659999999996
AT1G74110	CYP78A10	1	1	-831	15.9079
AT1G74150	AT1G74150	1	1	0	36.9826
AT1G74160	TRM4	1	1	-1602	10.9685
AT1G74340	DPMS2	1	1	-504	11.6548
AT1G74360	AT1G74360	1	1	-1608	11.6548
AT1G74690	IQD31	1	1	-2915	13.6873
AT1G74710	EDS16	1	1	-2297	13.6873
AT1G74740	CPK30	1	1	-985	15.3432
AT1G74750	AT1G74750	1	1	-1757	15.3432
AT1G75090	AT1G75090	2	1	0	92.69078;12.5489
AT1G75180	AT1G75180	1	1	0	12.1439
AT1G75190	AT1G75190	2	1	0	32.93261;36.69842
AT1G75440	UBC16	1	1	-391	49.3512
AT1G75560	AT1G75560	1	1	-2788	11.065
AT1G75580	AT1G75580	2	1	-1127.0;-108.0	11.06502;21.282429999999998
AT1G76070	AT1G76070	1	1	0	26.5147
AT1G76130	AMY2	1	1	0	30.3392
AT1G76250	AT1G76250	1	1	0	38.669
AT1G76310	CYCB2%3B4	1	1	0	26.1638
AT1G76340	GONST3	2	1	-128.0;-1212.0	42.10546;19.0549
AT1G76350	AT1G76350	2	1	-1372.0;-610.0	42.10546;19.0549
AT1G76360	AT1G76360	1	1	-942	24.7508
AT1G76600	AT1G76600	1	1	-954	12.6175
AT1G76980	AT1G76980	1	1	-1460	26.2822
AT1G76990	ACR3	1	1	-2928	26.2822
AT1G77530	AT1G77530	1	1	-2823	22.4914
AT1G78100	AUF1	1	1	-1191	10.6558
AT1G78120	TPR12	1	1	-506	65.3549
AT1G78130	UNE2	1	1	-2837	65.3549
AT1G78240	TSD2	3	1	-2166	12.43197;65.00871;21.24842
AT1G79070	AT1G79070	1	1	0	14.9916
AT1G79120	AT1G79120	3	1	0	40.7317;17.11576;54.026430000000005
AT1G79180	MYB63	1	1	-354	23.1778
AT1G79580	SMB	1	1	0	17.0627
AT1G79630	AT1G79630	1	1	0	10.5546
AT1G80450	AT1G80450	1	1	0	13.2446
AT1G80490	TPR1	1	1	-1810	74.6855
AT1G80500	AT1G80500	1	1	-855	74.6855
AT1G80590	WRKY66	1	1	-99	15.8699
AT1G80840	WRKY40	1	1	-729	10.5605
AT2G01140	PDE345	1	1	-543	94.8679
AT2G01150	RHA2B	1	1	-2245	94.8679
AT2G01330	AT2G01330	4	1	-935	23.07862;30.67353;229.09762999999998;35.10417
AT2G01340	At17.1	4	1	-615	23.07862;30.67353;229.09762999999998;35.10417
AT2G01420	PIN4	2	1	0	17.97331;55.869
AT2G01430	HB17	2	1	-168.0;-2222.0	31.36008;30.165029999999998
AT2G01560	AT2G01560	1	1	-2167	12.6158
AT2G01670	NUDT17	2	1	-604.0;-2615.0	60.177009999999996;19.72556
AT2G01905	CYCJ18	2	1	0	34.38258;25.78205
AT2G02010	GAD4	1	1	-594	54.9768
AT2G02020	PTR4	1	1	-1069	54.9768
AT2G02060	AT2G02060	1	1	-32	38.8679
AT2G02120	PDF2.1	2	1.0;2.0	-144.0;-8359.0	22.539620000000003;11.572189999999999
AT2G02800	APK2B	1	1	-1037	26.4482
AT2G02810	UTR1	1	1	-590	26.4482
AT2G02930	GSTF3	1	1	0	37.1272
AT2G03340	WRKY3	1	1	-750	73.1711
AT2G34350	AT2G34350	1	1	-886	32.927
AT2G03821	AT2G03821	1	1	-1084	23.9833
AT2G03830	RGF8	1	1	-1533	23.9833
AT2G12462	AT2G12462	2	1	0.0;-1073.0	25.60999;46.14574
AT2G13900	AT2G13900	1	1	-458	85.0733
AT2G14960	GH3.1	1	1	-5	19.4389
AT2G15760	AT2G15760	2	1	0	19.14997;34.82728
AT2G15790	SQN	1	1	0	10.5605
AT2G16850	PIP2%3B8	4	1	0	100.27378;39.188590000000005;15.9101;34.67409
AT2G17770	BZIP27	2	1.0;2.0	-1697.0;-3481.0	11.572189999999999;38.47417
AT2G18090	AT2G18090	1	1	0	19.4389
AT2G18196	AT2G18196	1	1	-6	81.3991
AT2G18380	GATA20	1	1	0	13.1401
AT2G19090	AT2G19090	1	1	-826	33.3162
AT2G19620	NDL3	1	1	0	30.3889
AT2G19800	MIOX2	2	1.0;2.0	-396.0;-8700.0	28.141859999999998;14.753770000000001
AT2G19820	LBD9	1	1	-2376	11.5722
AT2G21300	AT2G21300	1	1	0	56.6636
AT5G63160	BT1	1	1	-896	32.9655
AT2G22330	CYP79B3	1	1	0	14.9631
AT2G22426	AT2G22426	2	1	0	127.60096999999999;18.8352
AT2G22760	AT2G22760	2	1	-2994.0;-1702.0	65.22681;10.062619999999999
AT2G23030	SNRK2.9	1	1	-804	12.0922
AT2G23050	NPY4	2	1	-2717.0;0.0	12.09222;38.52579
AT2G23067	AT2G23067	2	1	-2015.0;-1102.0	100.12288000000001;20.66085
AT2G23180	CYP96A1	3	1.0;2.0	-2907.0;-1790.0;-3415.0	14.776489999999999;42.72377;27.74912
AT2G23290	MYB70	1	1	-2830	26.4482
AT2G23445	AT2G23445	1	1	-2631	31.9386
AT2G23450	AT2G23450	1	1	-758	75.2596
AT2G23460	XLG1	1	1	-2212	75.2596
AT2G25460	AT2G25460	1	1	-13	14.348
AT2G25470	RLP21	1	1	-2360	14.348
AT2G25490	EBF1	3	1	-1400.0;-2857.0	155.32072;39.22279;16.35745
AT2G25510	AT2G25510	1	1	-2374	16.3575
AT2G25737	AT2G25737	1	1	0	42.8793
AT2G25790	AT2G25790	2	1	-2619.0;-1344.0	33.975390000000004;12.13917
AT3G25710	TMO5	3	1.0;2.0	-1235.0;-4015.0;-3181.0	116.70121999999999;44.58124;29.801040000000004
AT2G26510	PDE135	1	1	0	26.0869
AT2G26520	AT2G26520	4	1	-434.0;0.0	51.75326;18.8352;11.572189999999999;59.22667
AT2G26530	AR781	2	1	0.0;-245.0	37.65535;376.47525
AT2G26695	AT2G26695	1	1	-1402	27.1144
AT2G27230	LHW	1	1	0	21.2824
AT2G27510	FD3	1	1	-1464	24.7508
AT2G27520	AT2G27520	1	1	-706	24.7508
AT2G28080	AT2G28080	1	1	-2123	12.2547
AT2G28085	AT2G28085	1	1	-2226	148.676
AT2G28140	AT2G28140	2	1	0	10.5605;16.4834
AT2G28350	ARF10	1	1	-2390	34.4239
AT2G28355	LCR5	1	1	-1173	45.3623
AT2G28650	EXO70H8	1	1	-2236	14.2343
AT2G28660	AT2G28660	2	1	-1569.0;-434.0	14.23429;14.74322
AT2G28671	AT2G28671	1	1	-1334	56.9089
AT2G28840	XBAT31	1	1	0	40.6814
AT2G28930	PK1B	2	1	-509.0;0.0	11.10471;36.32479
AT2G28940	AT2G28940	1	1	-1440	52.5436
AT2G28950	EXPA6	1	1	-1744	50.1332
AT2G29120	GLR2.7	1	1	-2916	30.8504
AT2G29125	RTFL2	2	1	-2626.0;0.0	11.06502;63.19178
AT2G29960	CYP5	2	1	-544	24.050810000000002;20.15418
AT2G29970	AT2G29970	1	1	-1588	13.152
AT2G30040	MAPKKK14	4	1	-1911.0;-791.0	14.3315;18.23699;19.96441;12.210930000000001
AT2G30130	ASL5	1	1	-1731	17.6452
AT2G30490	C4H	1	1	-1313	12.0922
AT2G30660	AT2G30660	1	1	-1449	12.6175
AT2G31160	LSH3	2	1	-1449.0;-773.0	15.69413;112.25929
AT2G31180	MYB14	2	1	-111.0;-2032.0	12.59454;16.97268
AT2G31230	ERF15	1	1	-1847	13.6873
AT2G31360	ADS2	2	1	0	67.84444;32.601490000000005
AT2G31730	AT2G31730	1	1	-439	18.5806
AT2G32510	MAPKKK17	1	1	-281	11.5722
AT2G33310	IAA13	3	1	-883.0;-1528.0;-2745.0	21.90606;14.23429;82.41824
AT2G33435	AT2G33435	1	1	0	11.9855
AT2G33860	ETT	1	1	-2265	18.8352
AT2G34340	AT2G34340	1	1	-2206	32.927
AT1G71880	SUC1	4	2	-9874.0;-7216.0;-5104.0	167.62483;124.37993999999999;149.8894;60.924609999999994
AT2G34650	AT2G34650	2	1	0.0;-1288.0	18.8352;14.794970000000001
AT2G34655	AT2G34655	1	1	-2722	14.795
AT2G34660	ABCC2	1	1	-1235	27.0764
AT2G35710	PGSIP7	1	1	-329	17.0614
AT2G35720	OWL1	1	1	-1791	17.0614
AT2G35900	AT2G35900	1	1	0	13.6829
AT2G35935	AT2G35935	2	1	-868	31.89755;33.94608
AT2G35950	EDA12	1	1	0	15.8439
AT2G36090	AT2G36090	2	1	-1450	30.492829999999998;11.06502
AT2G36400	GRF3	1	1	0	14.9631
AT2G36560	AT2G36560	1	1	-2483	12.6175
AT2G36570	AT2G36570	1	1	-116	12.6175
AT2G36885	AT2G36885	2	1	-420	55.03825;11.572189999999999
AT2G36890	RAX2	2	1	-603	55.03825;11.572189999999999
AT2G36910	ABCB1	1	1	-2067	10.5605
AT2G37090	IRX9	2	1	0	40.98018;52.56913
AT2G38140	PSRP4	1	1	-2919	28.549
AT2G38310	PYL4	1	1	0	16.9319
AT2G38320	TBL34	2	1.0;2.0	-2765.0;-3320.0	42.41938;17.49435
AT2G39170	AT2G39170	3	1	-303.0;-2333.0	203.91557;51.75326;74.06821
AT2G39175	MIR160A	3	1	-2944.0;-751.0	203.91557;51.75326;74.06821
AT2G39220	PLP6	1	1	-2120	53.3902
AT2G39230	LOJ	2	1	-1961.0;0.0	53.3902;167.27855
AT2G39415	AT2G39415	1	1	-376	27.0598
AT5G02540	AT5G02540	6	1.0;2.0	-1121.0;-255.0;795.0	207.32404;41.4944;14.74322;14.788470000000002;13.15201;46.14574
AT2G39690	AT2G39690	1	1	0	10.0422
AT2G39700	EXPA4	1	1	0	13.2236
AT2G39710	AT2G39710	1	1	-191	20.016
AT2G39720	RHC2A	1	1	0	28.4684
AT2G39865	AT2G39865	1	1	0	64.3597
AT2G39870	AT2G39870	1	1	0	17.0627
AT2G40330	PYL6	3	1.0;2.0	0.0;690.0	96.0489;77.2474;11.89012
AT2G40340	DREB2C	2	1.0;2.0	0.0;4262.0	65.95007;11.89012
AT2G40610	EXPA8	1	1	-306	26.3699
AT2G40940	ERS1	1	1	0	17.9726
AT2G40950	BZIP17	1	1	0	17.9726
AT2G40970	MYBC1	1	1	-471	27.0764
AT2G40980	AT2G40980	1	1	-2534	27.0764
AT2G41130	AT2G41130	1	1	0	23.5915
AT2G41170	AT2G41170	2	1	-891.0;-2282.0	26.282190000000003;20.045460000000002
AT2G41180	SIB2	2	1	-2520.0;-1365.0	26.282190000000003;20.045460000000002
AT2G41225	AT2G41225	1	1	-2441	50.4063
AT2G41231	AT2G41231	1	1	-668	50.4063
AT2G41230	ORS1	2	1	-798.0;-1519.0	151.93021000000002;13.128260000000001
AT2G41240	BHLH100	1	1	-13	19.1792
AT2G41380	AT2G41380	1	1	-1359	10.8213
AT2G42110	AT2G42110	1	1	0	11.1047
AT2G43060	IBH1	1	1	-2386	24.0508
AT2G43140	AT2G43140	1	1	0	13.6873
AT4G38620	MYB4	1	2	394	20.0455
AT2G43310	AT2G43310	2	1	-1870	78.08341;154.76736
AT2G44770	AT2G44770	1	1	0	38.9298
AT2G45410	LBD19	1	1	-2876	81.1017
AT2G45420	LBD18	1	1	-1586	81.1017
AT2G45900	TRM13	1	1	-307	13.6873
AT2G46200	AT2G46200	1	1	-2272	13.1648
AT2G46225	ABIL1	1	1	-238	13.1648
AT2G46410	CPC	1	1	-543	28.3216
AT2G46420	AT2G46420	1	1	-2217	28.3216
AT2G46580	AT2G46580	1	1	-1595	10.5605
AT2G46590	DAG2	1	1	-290	10.5605
AT2G46620	AT2G46620	1	1	0	15.5124
AT2G46700	CRK3	1	1	-1327	29.85
AT2G46710	ROPGAP3	1	1	-2748	29.85
AT2G46950	CYP709B2	1	1	0	213.237
AT2G47250	AT2G47250	2	1	-377	71.01665;68.95705
AT2G47260	WRKY23	3	1	0.0;-482.0;-2424.0	31.72703;29.627640000000003;131.93617
AT2G47460	MYB12	1	1	0	11.0084
AT2G47560	AT2G47560	2	1	0.0;-1456.0	31.20072;242.51252999999997
AT2G47580	U1A	1	1	-2340	242.513
AT2G47940	DEG2	1	1	-429	11.065
AT2G47950	AT2G47950	1	1	-1019	11.065
AT3G01100	HYP1	1	1	0	60.6221
AT3G01490	AT3G01490	1	1	-171	39.2228
AT3G02010	AT3G02010	1	1	-1290	21.9286
AT3G02460	AT3G02460	1	1	0	68.8919
AT3G02940	MYB107	1	1	-371	60.8573
AT3G03170	AT3G03170	1	1	0	25.1382
AT3G04430	NAC049	1	1	-317	27.1144
AT3G04440	AT3G04440	1	1	-823	27.1144
AT3G04510	LSH2	1	1	0	49.4766
AT3G04520	THA2	1	1	0	49.4766
AT3G04730	IAA16	1	1	0	92.3341
AT3G05200	ATL6	4	1.0;2.0	0.0;3641.0	33.42967;11.49456;17.494139999999998;100.37085
AT3G05220	AT3G05220	4	1	-1443.0;0.0	64.35973;37.71415;18.23699;11.06502
AT3G05810	AT3G05810	3	1.0;2.0	0.0;2058.0	15.94844;46.526920000000004;39.97385
AT3G06020	FAF4	1	1	-2071	10.2051
AT3G06080	TBL10	1	1	-904	46.8212
AT3G06090	AT3G06090	1	1	-1447	46.8212
AT3G06410	AT3G06410	1	1	-2498	31.896
AT3G07000	AT3G07000	1	1	0	85.3434
AT3G07340	AT3G07340	1	1	0	15.5439
AT3G07350	AT3G07350	2	1	0	28.64337;75.87328000000001
AT3G09290	TAC1	1	1	-1025	17.6452
AT3G09390	MT2A	1	1	0	10.921
AT3G09400	PLL3	1	1	-495	13.6873
AT3G09600	RVE8	1	1	0	25.0739
AT3G09770	LOG2	1	1	-474	21.8061
AT3G09980	AT3G09980	1	1	-36	20.0999
AT3G10360	PUM4	1	1	0	31.102
AT3G10770	AT3G10770	1	1	0	82.4439
AT3G11240	ATE2	1	1	-2726	12.069
AT3G11690	AT3G11690	1	1	0	30.7027
AT3G12120	FAD2	1	1	-367	26.0678
AT3G12570	FYD	1	1	0	24.6759
AT3G12920	BRG3	4	1	0.0;-673.0	33.63515;101.9925;37.681129999999996;36.7568
AT3G12970	AT3G12970	2	1.0;2.0	0.0;805.0	14.906170000000001;42.41938
AT3G12980	HAC5	2	1.0;2.0	0.0;-6326.0	125.14132;42.41938
AT3G13510	AT3G13510	1	1	-139	14.2343
AT3G13690	AT3G13690	1	1	0	31.8735
AT3G13960	GRF5	3	1	-1699.0;-672.0	10.75859;12.48758;81.46325
AT3G13980	AT3G13980	1	1	-966	79.347
AT3G14050	RSH2	1	1	-1934	28.2328
AT3G14230	RAP2.2	1	1	-1193	14.4359
AT3G14310	PME3	1	1	-1589	15.823
AT3G14370	WAG2	1	1	-1650	23.8229
AT3G14840	AT3G14840	1	1	-1400	11.5722
AT3G14870	AT3G14870	1	1	0	23.3727
AT3G15430	AT3G15430	1	1	0	12.948
AT3G15530	AT3G15530	1	1	0	14.2024
AT3G15680	AT3G15680	2	1	-275	11.29463;31.2362
AT3G15770	AT3G15770	1	1	-458	23.8229
AT3G16180	AT3G16180	2	1	0	23.17778;24.46789
AT3G16570	RALF23	1	1	0	44.6034
AT3G17690	CNGC19	1	1	0	15.8941
AT3G18715	AT3G18715	1	1	-337	138.472
AT3G19010	AT3G19010	1	1	0	47.5669
AT3G19030	AT3G19030	2	1	-41.0;-602.0	47.667120000000004;12.33455
AT3G19035	AT3G19035	2	1	-1190.0;-490.0	47.667120000000004;12.33455
AT5G28490	LSH1	3	1	0	113.47135;23.07862;27.114409999999996
AT3G19820	DWF1	1	1	-1614	48.1071
AT3G19870	AT3G19870	1	1	0	71.5892
AT4G30490	AT4G30490	1	1	-274	50.8863
AT3G20898	AT3G20898	1	1	0	31.9386
AT3G21690	AT3G21690	1	1	0	25.1851
AT3G21890	BBX31	1	1	-1590	124.273
AT3G22790	NET1A	1	1	-547	16.9121
AT3G22800	AT3G22800	1	1	-374	29.9771
AT3G22810	AT3G22810	1	1	-2290	29.9771
AT3G22820	CLL1	3	1.0;2.0	0.0;5.0;-7519.0	10.062619999999999;46.14574;32.930659999999996
AT3G22840	ELIP1	2	1.0;2.0	0.0;2405.0	11.95191;32.930659999999996
AT3G23250	MYB15	2	1.0;2.0	-2019.0;-3092.0	29.15496;41.4944
AT3G23820	GAE6	3	1.0;2.0	-664.0;0.0;-4947.0	77.83733000000001;43.802640000000004;22.539620000000003
AT3G24480	AT3G24480	1	1	-2928	50.3548
AT3G24550	PERK1	1	1	-1961	12.6671
AT3G25260	AT3G25260	1	1	0	15.282
AT3G25400	AT3G25400	1	1	-1582	15.3432
AT3G25655	AT3G25655	1	1	-327	115.879
AT1G03850	GRXS13	1	1	-231	20.7141
AT3G25780	AOC3	1	1	0	12.6914
AT3G26710	CCB1	1	1	-29	38.5007
AT3G26750	AT3G26750	2	1	-160	15.95135;34.03123
AT3G26760	AT3G26760	2	1	-557	15.95135;34.03123
AT3G27010	TCP20	2	1	-38.0;-711.0	27.05978;17.11001
AT3G27030	AT3G27030	1	1	0	25.7382
AT3G27260	GTE8	1	1	0	31.4719
AT3G27340	AT3G27340	1	1	0	117.841
AT3G27960	KLCR2	1	1	-731	11.2096
AT3G28180	CSLC04	2	1	-1935.0;-522.0	26.44817;95.51855
AT3G28340	GATL10	2	1	0.0;-607.0	66.09639;26.44817
AT3G28455	CLE25	1	1	0	10.5605
AT3G28690	AT3G28690	1	1	-752	28.1419
AT3G28910	MYB30	2	1	0	12.61749;79.13729000000001
AT3G30165	AT3G30165	1	1	-330	62.1531
AT3G43190	SUS4	1	1	0	107.307
AT3G44326	AT3G44326	1	1	-1493	11.6373
AT3G44330	AT3G44330	1	1	-2686	11.6373
AT3G45950	AT3G45950	1	1	-1404	149.478
AT3G45960	EXLA3	1	1	-126	149.478
AT3G46290	HERK1	1	1	-637	14.2343
AT3G47220	PLC9	1	1	0	32.0961
AT3G20880	WIP4	2	1	0	18.059179999999998;19.14997
AT3G47341	AT3G47341	1	1	0	15.3432
AT3G47430	PEX11B	1	1	-1622	21.8107
AT3G47600	MYB94	6	1.0;2.0	-1309.0;-1858.0;-2427.0;-3778.0	18.8352;15.9101;11.572189999999999;14.122929999999998;20.66085;11.55441
AT3G48330	PIMT1	1	1	-945	19.0549
AT3G19390	AT3G19390	1	1	0	24.6757
AT3G49050	AT3G49050	1	1	-1079	41.6011
AT3G49350	AT3G49350	2	1	-1164	19.591260000000002;11.55441
AT3G49690	MYB84	1	1	-1186	25.7821
AT3G49810	AT3G49810	1	1	-1962	17.0627
AT3G49820	AT3G49820	1	1	-1797	17.0627
AT3G50070	CYCD3%3B3	1	1	-1302	15.3432
AT3G50240	KICP-02	1	1	0	31.1338
AT3G50400	AT3G50400	2	1	0	30.165029999999998;23.5915
AT3G51720	AT3G51720	1	1	0	111.708
AT3G51760	AT3G51760	1	1	0	16.4834
AT3G51950	AT3G51950	1	1	0	16.1935
AT3G52230	AT3G52230	1	1	0	84.5585
AT3G52450	PUB22	1	1	-200	19.4389
AT3G52470	AT3G52470	2	1	0	127.28228;12.59454
AT3G52490	AT3G52490	3	1	0.0;-2090.0;-2999.0	15.79529;37.91838;12.70759
AT3G53180	NodGS	1	1	0	14.3604
AT3G53470	AT3G53470	1	1	0	47.343
AT3G53720	CHX20	1	1	0	14.2343
AT3G54320	WRI1	2	1	0	52.50735;13.244570000000001
AT3G54880	AT3G54880	1	1	0	21.2103
AT3G55240	AT3G55240	1	1	-2264	24.5147
AT3G55250	PDE329	1	1	-1132	24.5147
AT3G55440	TPI	1	1	0	24.2535
AT3G55450	PBL1	1	1	0	19.9471
AT3G55610	P5CS2	1	1	-1258	11.5722
AT3G55880	SUE4	3	1	0	79.83596;10.5605;38.944379999999995
AT3G55890	AT3G55890	1	1	-850	78.0282
AT3G56950	SIP2%3B1	1	1	0	44.807
AT3G56960	PIP5K4	1	1	0	44.807
AT3G57330	ACA11	1	1	-741	17.1425
AT3G57340	AT3G57340	1	1	-807	17.1425
AT3G57450	AT3G57450	1	1	0	33.2602
AT3G57540	AT3G57540	1	1	-1582	44.8619
AT3G57550	AGK2	1	1	-1269	44.8619
AT3G57570	AT3G57570	1	1	-2649	18.1061
AT3G57800	AT3G57800	2	1	0	25.96257;25.70041
AT3G57870	SCE1	1	1	0	37.0832
AT3G57950	AT3G57950	1	1	-1635	17.0627
AT3G59200	AT3G59200	1	1	0	39.9196
AT3G59210	AT3G59210	1	1	0	39.9196
AT3G59220	PRN	2	1	-1000	36.98257;14.27304
AT3G59430	AT3G59430	1	1	-2223	96.9181
AT3G59440	AT3G59440	1	1	-528	96.9181
AT3G60120	BGLU27	1	1	-140	131.109
AT3G61250	MYB17	1	1	-481	37.002
AT3G62060	AT3G62060	1	1	0	11.1485
AT3G62100	IAA30	1	1	-328	41.1377
AT3G62150	ABCB21	1	1	0	37.1166
AT3G62160	AT3G62160	1	1	0	37.1166
AT3G62270	AT3G62270	1	1	0	18.2063
AT3G62610	MYB11	1	1	0	19.4068
AT3G62980	TIR1	2	1	-2224	60.924609999999994;157.86989
AT3G62990	AT3G62990	2	1	-2910	60.924609999999994;157.86989
AT3G63010	AT3G63010	3	1	-1487.0;0.0	171.92302;92.4165;35.73441
AT3G63240	AT3G63240	5	1.0;2.0	0.0;-292.0;516.0	239.73923;10.062619999999999;11.06502;17.06273;13.66894
AT3G63340	AT3G63340	1	1	-371	12.2193
AT3G63350	AT-HSFA7B	1	1	-207	12.2193
AT3G63450	AT3G63450	1	1	0	24.115
AT3G63530	BB	2	1	0	60.924609999999994;21.58983
AT3G63540	AT3G63540	2	1	0	60.924609999999994;21.58983
AT4G00140	EDA34	1	1	-2823	25.0356
AT4G00305	AT4G00305	1	1	0	11.7522
AT4G00430	PIP1%3B4	1	1	-795	23.7853
AT4G01120	GBF2	1	1	-746	19.7237
AT4G01130	AT4G01130	1	1	-262	19.7237
AT4G01480	PPa5	1	1	-2553	17.6188
AT4G02510	TOC159	1	1	0	12.1903
AT4G02520	GSTF2	1	1	0	12.1903
AT4G08940	AT4G08940	1	1	-1064	66.0964
AT4G08950	EXO	1	1	-25	15.9101
AT4G09720	RABG3A	1	1	0	44.6034
AT4G11220	BTI2	1	1	0	10.8815
AT4G11350	AT4G11350	1	1	0	22.1706
AT4G11370	RHA1A	1	1	0	24.0102
AT4G12090	AT4G12090	1	1	0	82.8848
AT4G14370	AT4G14370	1	1	-1698	10.0626
AT4G14380	AT4G14380	1	1	-200	10.0626
AT4G14385	AT4G14385	1	1	-152	14.228
AT4G14390	AT4G14390	1	1	-150	14.228
AT4G14465	AHL20	1	1	0	21.9061
AT4G15340	PEN1	1	1	0	11.5722
AT4G15550	IAGLU	1	1	0	11.586
AT4G16400	AT4G16400	1	1	0	16.214
AT4G17610	AT4G17610	1	1	-393	13.3223
AT4G17615	CBL1	1	1	-574	13.3223
AT4G17788	MIR160B	1	1	-314	23.8229
AT4G17950	AT4G17950	1	1	-566	63.4396
AT4G17960	AT4G17960	1	1	-229	63.4396
AT4G17980	NAC071	3	1	-23.0;-1782.0	15.9101;25.78205;20.01595
AT4G18280	AT4G18280	1	1	0	18.0148
AT3G58190	LBD29	2	2	-6840	16.93126;75.87328000000001
AT4G19420	AT4G19420	1	1	-2179	18.8352
AT4G19520	AT4G19520	1	1	-2809	10.1227
AT4G19530	AT4G19530	1	1	-1308	10.1227
AT4G20270	BAM3	1	1	-1436	12.6158
AT4G21500	AT4G21500	1	1	-2691	34.7991
AT4G21515	AT4G21515	1	1	-1998	34.7991
AT4G21680	NRT1.8	1	1	-2208	24.4679
AT4G21870	AT4G21870	1	1	0	14.297
AT4G21910	AT4G21910	1	1	-2198	29.155
AT4G22540	ORP2A	3	1	0	17.03379;55.869;17.546879999999998
AT4G22780	ACR7	3	1	0	199.47423;88.38821999999999;18.23699
AT4G22840	AT4G22840	1	1	-2695	18.05
AT4G22860	AT4G22860	1	1	-467	18.05
AT4G22980	AT4G22980	1	1	0	158.529
AT4G22990	AT4G22990	1	1	-1708	21.1928
AT4G23000	AT4G23000	1	1	-191	21.1928
AT4G23060	IQD22	2	1	-2180.0;-819.0	14.85009;32.21386
AT4G23510	AT4G23510	1	1	-11	20.627
AT4G23713	MIR319A	1	1	-294	62.3792
AT4G23750	CRF2	1	1	-771	23.1778
AT4G23760	AT4G23760	1	1	-974	61.6026
AT4G24030	AT4G24030	1	1	-248	100.297
AT4G24040	TRE1	1	1	-681	100.297
AT4G24780	AT4G24780	1	1	-1718	37.2099
AT4G24790	AT4G24790	1	1	-2849	37.2099
AT4G25030	AT4G25030	1	1	0	10.54
AT4G25090	AT4G25090	1	1	0	28.2729
AT4G25170	AT4G25170	1	1	0	15.8204
AT4G25210	AT4G25210	1	1	0	13.6015
AT4G25640	DTX35	1	1	-1136	19.15
AT4G25660	AT4G25660	1	1	-2808	19.15
AT4G25840	GPP1	1	1	-77	42.0538
AT4G25950	VATG3	1	1	-1788	82.1985
AT4G25960	ABCB2	1	1	-668	82.1985
AT1G10657	AT1G10657	2	1	-461.0;0.0	46.08045;12.09222
AT4G26080	ABI1	2	1	-782	21.26153;40.03678
AT4G26090	RPS2	2	1	-307	21.26153;40.03678
AT4G26550	AT4G26550	1	1	0	114.98
AT4G27260	WES1	4	1.0;2.0	-2405.0;-726.0;-15.0;2277.0	15.85614;20.66085;33.88685;11.572189999999999
AT4G27970	SLAH2	2	1.0;2.0	-388.0;8671.0	14.40739;14.788470000000002
AT4G27980	AT4G27980	1	1	-32	14.4074
AT4G28100	AT4G28100	3	1	0	22.05303;51.693529999999996;29.842579999999998
AT4G28250	EXPB3	2	1	0.0;-515.0	41.95281;20.05555
AT4G28260	AT4G28260	1	1	-1531	20.0556
AT4G28270	RMA2	1	1	-1085	14.7885
AT4G28280	LLG3	1	1	-113	14.7885
AT4G28490	HAE	1	1	0	114.952
AT4G28630	ABCB23	1	1	0	49.4731
AT4G29710	AT4G29710	5	1.0;2.0	-2485.0;-4153.0	260.3671;20.66085;97.45331999999999;63.49831;60.00648
AT4G29720	PAO5	6	1.0;2.0	-357.0;-1344.0;230.0	19.14997;21.90606;20.66085;97.45331999999999;63.49831;60.00648
AT4G30000	AT4G30000	1	1	-2445	75.5856
AT4G30020	AT4G30020	1	1	-1714	75.5856
AT4G30074	LCR19	2	1	-1896	21.282429999999998;13.68725
AT4G30140	CDEF1	1	1	-909	32.6843
AT4G30150	AT4G30150	1	1	-238	32.6843
AT4G30250	AT4G30250	1	1	-2165	27.1144
AT4G30270	XTH24	1	1	-458	13.7452
AT4G30410	AT4G30410	2	1	-1032.0;-2205.0	53.66441999999999;13.15201
AT4G30420	UMAMIT34	2	1	-2866.0;-2207.0	53.66441999999999;13.15201
AT3G02240	RGF7	1	2	4102	11.5515
AT4G30500	AT4G30500	1	1	-466	50.8863
AT4G31130	AT4G31130	1	1	-1089	10.8213
AT4G31140	AT4G31140	1	1	-851	10.8213
AT4G31550	WRKY11	1	1	-427	42.2607
AT4G31560	HCF153	1	1	-2398	42.2607
AT4G31800	WRKY18	1	1	0	19.6692
AT4G31870	GPX7	1	1	0	212.644
AT4G32300	SD2-5	1	1	-922	16.4834
AT5G28510	BGLU24	1	1	0	18.2256
AT4G33160	AT4G33160	4	1	0	20.0089;19.445629999999998;52.914069999999995;72.69011
AT4G33440	AT4G33440	1	1	0	63.694
AT4G34810	AT4G34810	1	1	-210	10.065
AT4G34950	AT4G34950	2	1	0.0;-968.0	19.83302;34.8423
AT4G34960	AT4G34960	1	1	-2058	34.8423
AT4G35060	HIPP25	1	1	-2055	11.5722
AT4G35100	PIP3	5	1	-904.0;0.0	75.87328000000001;106.02502;73.44888;76.35249;30.75215
AT4G35390	AGF1	1	1	-69	35.9044
AT4G35850	AT4G35850	1	1	-490	10.0626
AT4G35900	FD	1	1	-2029	111.264
AT4G36170	AT4G36170	1	1	0	119.268
AT4G36180	AT4G36180	1	1	0	119.268
AT4G36260	STY2	2	1	0.0;-948.0	86.16230999999999;13.04464
AT4G36710	HAM4	1	1	-563	79.1539
AT4G36740	HB40	8	1.0;2.0	0.0;-181.0;-773.0;-2547.0;-3437.0	15.817229999999999;16.4834;21.90606;15.343179999999998;74.06821;16.45486;10.59297;15.2982
AT4G36930	SPT	1	1	-2745	11.5722
AT4G37640	ACA2	1	1	-2586	35.5256
AT4G37650	SHR	1	1	-1156	35.5256
AT4G37660	AT4G37660	1	1	-276	16.5282
AT4G37720	PSK6	1	1	-2949	55.0382
AT4G37730	bZIP7	2	1.0;2.0	-1008.0;9162.0	55.03825;12.61749
AT4G37750	ANT	1	1	0	14.0762
AT4G37770	ACS8	6	1.0;2.0	-2448.0;0.0;-3215.0;17.0	62.63824;23.17778;12.09222;17.44132;76.07372;185.4949
AT4G37890	EDA40	1	1	-1372	13.6873
AT4G38810	AT4G38810	2	1	-238	23.58535;15.343179999999998
AT4G38825	AT4G38825	2	1	-1588	23.58535;15.343179999999998
AT4G39040	AT4G39040	1	1	-1150	10.8213
AT4G39050	AT4G39050	1	1	-1139	10.8213
AT4G39160	AT4G39160	1	1	0	26.7026
AT4G39380	AT4G39380	1	1	-1905	20.016
AT4G39390	NST-K1	1	1	-590	20.016
AT4G39400	BRI1	1	1	-2622	148.604
AT4G39780	AT4G39780	1	1	-1632	25.1236
AT4G40030	AT4G40030	1	1	0	25.1533
AT4G40040	AT4G40040	1	1	0	25.1533
AT4G40050	AT4G40050	1	1	-2490	47.7287
AT5G01540	LECRKA4.1	1	1	-17	42.1807
AT5G01840	OFP1	1	1	0	13.3223
AT5G02090	AT5G02090	1	1	0	14.9122
AT5G02230	AT5G02230	2	1	-2086.0;0.0	27.114409999999996;10.17995
AT5G02440	AT5G02440	1	1	-388	21.7636
AT5G02530	AT5G02530	5	1	-217.0;-1520.0	207.32404;41.4944;14.74322;14.788470000000002;13.15201
AT2G03440	NRP1	1	1	0	104.244
AT5G03050	AT5G03050	1	1	0	17.1798
AT5G03140	AT5G03140	1	1	-2010	10.4526
AT5G03150	JKD	1	1	-2613	10.4526
AT5G03210	DIP2	1	1	-2862	23.0005
AT5G03230	AT5G03230	1	1	-2712	23.0005
AT5G03380	AT5G03380	1	1	-69	12.5779
AT5G03390	AT5G03390	1	1	-38	12.5779
AT5G03700	AT5G03700	1	1	-1305	19.1082
AT5G03710	AT5G03710	1	1	-1560	19.1082
AT5G03880	AT5G03880	1	1	-2907	23.3727
AT5G03890	AT5G03890	4	1	-2193.0;-1033.0;0.0	23.37275;34.70852;22.539620000000003;14.74514
AT5G04230	PAL3	1	1	0	15.0962
AT5G04680	AT5G04680	1	1	0	21.9816
AT5G04860	AT5G04860	1	1	-840	13.152
AT5G05085	AT5G05085	1	1	0	52.3039
AT5G05090	AT5G05090	1	1	0	52.3039
AT5G05160	RUL1	1	1	0	55.4713
AT5G05190	AT5G05190	1	1	-1809	10.533
AT5G05440	PYL5	1	1	0	60.6927
AT5G05450	AT5G05450	1	1	-449	20.0455
AT5G06570	AT5G06570	1	1	0	40.8647
AT5G06860	PGIP1	1	1	0	11.6124
AT5G07290	ML4	1	1	-2568	15.221
AT5G07320	APC3	1	1	-1241	11.5544
AT5G07440	GDH2	1	1	-828	79.5394
AT5G07680	NAC080	1	1	-1535	215.047
AT5G09440	EXL4	2	1	-2833.0;0.0	14.788470000000002;23.25056
AT5G09460	AT5G09460	1	1	0	36.2126
AT5G09800	AT5G09800	1	1	-2072	10.2949
AT5G09805	AT5G09805	1	1	-232	10.2949
AT5G09850	AT5G09850	1	1	0	10.265
AT5G10030	TGA4	1	1	0	11.5722
AT5G10190	AT5G10190	1	1	-1116	36.4446
AT5G10430	AGP4	1	1	-393	14.2343
AT5G01755	AT5G01755	2	1	-499	42.260690000000004;65.72825999999999
AT5G10510	AIL6	6	1.0;2.0	-1990.0;0.0;-6301.0;-5299.0	42.260690000000004;65.72825999999999;36.9922;98.32896;37.20993;25.78205
AT5G10970	AT5G10970	1	1	-1084	15.9072
AT5G11180	GLR2.6	1	1	-226	33.3606
AT5G11190	SHN2	1	1	-2646	33.3606
AT5G11320	YUC4	3	1	0	73.68717;54.99652;18.83332
AT5G11670	NADP-ME2	1	1	-523	41.4621
AT5G12010	AT5G12010	1	1	-857	266.403
AT5G12080	MSL10	1	1	-1093	31.5127
AT5G12120	AT5G12120	1	1	-212	16.3575
AT5G12130	PDE149	1	1	-62	16.3575
AT5G12250	TUB6	1	1	0	56.5488
AT5G12330	LRP1	1	1	-1370	40.1826
AT5G13290	CRN	1	1	0	149.719
AT5G13630	GUN5	1	1	0	23.0554
AT5G13820	TBP1	1	1	0	19.1198
AT5G14290	AT5G14290	1	1	0	16.0626
AT5G14750	MYB66	1	1	-2735	168.739
AT5G14760	AO	1	1	-59	168.739
AT5G15060	AT5G15060	1	1	-39	33.8752
AT5G15070	AT5G15070	1	1	-180	33.8752
AT5G15130	WRKY72	1	1	-2704	18.7083
AT5G15170	TDP1	1	1	0	15.282
AT5G15220	AT5G15220	2	1	-49.0;-1291.0	29.357470000000003;24.44889
AT5G15230	GASA4	2	1	-1683.0;-394.0	29.357470000000003;24.44889
AT5G15600	SP1L4	1	1	-2339	10.0626
AT5G17340	AT5G17340	1	1	-1495	10.7312
AT5G17350	AT5G17350	1	1	-593	10.7312
AT5G17710	EMB1241	1	1	0	15.3204
AT5G17790	VAR3	1	1	-1424	20.627
AT5G17800	MYB56	1	1	-2575	20.627
AT5G18290	SIP1%3B2	1	1	-1188	14.297
AT5G18310	AT5G18310	1	1	-1471	14.297
AT5G19040	IPT5	1	1	0	13.0451
AT5G19540	AT5G19540	2	1	0	23.427120000000002;15.9101
AT5G19875	AT5G19875	1	1	0	15.0876
AT5G20050	AT5G20050	2	1	0	19.438860000000002;14.788470000000002
AT5G20140	HBP5	2	1	-156	36.079159999999995;14.54386
AT5G20150	SPX1	2	1	-633	36.079159999999995;14.54386
AT5G20190	AT5G20190	2	1	0	10.101389999999999;23.77825
AT5G20250	DIN10	2	1	-1119.0;-697.0	28.548959999999997;25.299139999999998
AT5G20470	HDK	1	1	0	145.264
AT5G20520	WAV2	1	1	-391	11.5722
AT5G20540	BRXL4	3	1	-662.0;0.0	11.572189999999999;43.37923;28.3023
AT5G20635	AGG3	1	1	0	15.3432
AT5G21105	AT5G21105	2	1	0	63.19178;12.48758
AT5G21950	AT5G21950	1	1	-472	35.0251
AT5G22090	AT5G22090	1	1	0	29.8424
AT5G22390	AT5G22390	1	1	-1602	22.4914
AT5G22400	AT5G22400	1	1	0	36.306
AT5G22850	AT5G22850	1	1	-684	13.6873
AT5G22990	AT5G22990	1	1	-2769	28.2729
AT1G28130	GH3.17	7	1.0;2.0	-1571.0;0.0;-4890.0;-3888.0	51.75326;44.11821;11.98264;16.4834;60.85726999999999;71.71044;20.045460000000002
AT5G23210	SCPL34	1	1	0	66.8333
AT5G23220	NIC3	1	1	-2712	27.1144
AT5G23290	PFD5	1	1	-841	39.9605
AT5G24660	LSU2	1	1	-1657	10.5605
AT5G24670	EMB2820	1	1	-1431	10.5605
AT5G25160	ZFP3	1	1	-359	20.5186
AT5G26270	AT5G26270	1	1	0	34.7991
AT5G27920	AT5G27920	1	1	-2489	18.8352
AT2G43290	MSS3	2	1	-1198	78.08341;154.76736
AT5G28491	AT5G28491	3	1	0	113.47135;23.07862;27.114409999999996
AT4G26050	PIRL8	1	1	-1385	26.1622
AT5G35580	AT5G35580	1	1	0	10.5605
AT5G35770	SAP	1	1	0	10.6556
AT5G36870	GSL09	1	1	-115	43.7957
AT5G36907	AT5G36907	1	1	-1178	62.5677
AT5G37740	AT5G37740	1	1	-527	11.5722
AT5G38020	AT5G38020	1	1	-2317	18.0409
AT5G38790	AT5G38790	1	1	-1292	10.5605
AT5G40240	UMAMIT40	1	1	0	10.5605
AT5G40800	AT5G40800	1	1	-1187	83.2108
AT5G40810	AT5G40810	1	1	-1860	83.2108
AT5G41100	AT5G41100	1	1	-31	10.8024
AT5G41380	AT5G41380	1	1	0	67.834
AT5G42053	AT5G42053	1	1	0	29.4242
AT5G42100	BG_PPAP	1	1	0	35.5673
AT5G42740	AT5G42740	1	1	0	302.387
AT5G42750	BKI1	1	1	-2002	20.6608
AT5G42760	AT5G42760	1	1	-1598	20.6608
AT5G43066	AT5G43066	1	1	-1064	39.9738
AT5G43290	WRKY49	1	1	-1014	25.1382
AT5G43420	AT5G43420	1	1	-1974	11.5722
AT5G43790	AT5G43790	1	1	0	17.0627
AT5G43830	AT5G43830	1	1	-536	17.0627
AT5G43870	AT5G43870	1	1	0	19.4389
AT5G44120	CRA1	2	1	-1301.0;-1787.0	13.918289999999999;89.0086
AT5G44130	FLA13	2	1	-984.0;-505.0	13.918289999999999;89.0086
AT5G44390	AT5G44390	1	1	0	34.9295
AT5G44585	AT5G44585	1	1	0	26.8669
AT5G46750	AGD9	1	1	-489	19.0549
AT5G46760	MYC3	1	1	-1383	19.0549
AT5G46900	AT5G46900	1	1	-2780	34.7991
AT5G46910	AT5G46910	2	1	-2750.0;-660.0	34.79906;73.90529000000001
AT5G47229	AT5G47229	1	1	0	10.0611
AT5G47230	ERF5	1	1	0	10.0611
AT5G47370	HAT2	2	1	0	11.37889;47.56691
AT5G47500	PME5	1	1	-821	12.1922
AT5G47510	AT5G47510	1	1	-853	12.1922
AT5G47560	TDT	2	1	0	13.831570000000001;19.10285
AT5G47635	AT5G47635	1	1	-708	13.2236
AT5G47640	NF-YB2	1	1	-188	13.2236
AT5G48160	OBE2	1	1	0	17.6452
AT5G48790	AT5G48790	1	1	-1705	18.6125
AT5G48800	AT5G48800	3	1	-2191.0;0.0	18.61253;22.84502;20.187910000000002
AT5G48900	AT5G48900	1	1	0	21.9816
AT5G49280	AT5G49280	1	1	0	70.6121
AT5G49520	WRKY48	7	1.0;2.0	-1449.0;-1076.0;-4335.0;-3502.0	24.46789;15.9101;123.72336999999999;124.27306999999999;444.35405999999995;15.343179999999998;14.23429
AT5G49680	AT5G49680	1	1	-2462	11.5722
AT5G49850	AT5G49850	1	1	-409	60.0754
AT5G50740	AT5G50740	1	1	0	27.9447
AT5G51920	AT5G51920	2	1	0.0;-856.0	11.08845;22.49137
AT5G51930	AT5G51930	1	1	-1027	22.4914
AT5G52050	AT5G52050	2	1.0;2.0	-2537.0;-3384.0	14.788470000000002;39.97385
AT5G52850	AT5G52850	1	1	-1489	26.8183
AT5G52900	MAKR6	1	1	0	50.1332
AT5G53310	AT5G53310	2	1	-2449.0;0.0	19.21435;47.21693
AT5G53300	UBC10	1	1	0	47.2169
AT5G53880	AT5G53880	1	1	-492	32.9307
AT5G53890	PSKR2	2	1.0;2.0	-2343.0;5997.0	32.930659999999996;37.835679999999996
AT5G54510	DFL1	1	1	-99	10.5605
AT5G54670	ATK3	1	1	-806	17.9869
AT5G54730	G18F	1	1	-418	17.6169
AT5G55050	AT5G55050	1	1	-1630	13.6873
AT5G55900	AT5G55900	1	1	-638	17.9813
AT5G56260	AT5G56260	1	1	0	22.111
AT5G56452	AT5G56452	1	1	-2505	19.1029
AT2G39420	AT2G39420	1	1	-554	27.0598
AT5G56620	NAC099	1	1	-768	24.3849
AT5G56630	PFK7	1	1	-1232	24.3849
AT5G57110	ACA8	1	1	-2835	12.8105
AT5G57130	AT5G57130	5	1.0;2.0	-2847.0;-1796.0;0.0;-4551.0	11.572189999999999;21.282429999999998;19.40685;10.180589999999999;12.61749
AT5G57570	AT5G57570	1	1	0	14.627
AT5G57910	AT5G57910	1	1	0	46.8102
AT5G57920	ENODL10	1	1	0	46.8102
AT5G58070	TIL	1	1	0	10.4238
AT5G59790	AT5G59790	2	1	-2970.0;-692.0	63.24098000000001;11.58596
AT5G59990	AT5G59990	1	1	-962	35.0498
AT5G60200	TMO6	1	1	-1235	45.4929
AT5G60300	LecRK-I.9	1	1	0	54.0744
AT5G60630	AT5G60630	1	1	0	133.863
AT5G61990	AT5G61990	1	1	-1001	22.4692
AT5G62070	IQD23	1	1	0	18.2256
AT5G62090	SLK2	1	1	0	19.0716
AT5G62140	AT5G62140	1	1	-601	128.06
AT5G62150	AT5G62150	1	1	-1544	128.06
AT5G62530	ALDH12A1	1	1	-362	10.5605
AT5G62540	UBC3	1	1	-109	10.5605
AT5G56460	AT5G56460	1	1	-391	19.1029
AT5G63410	AT5G63410	1	1	-434	29.8426
AT5G63420	emb2746	1	1	-1236	29.8426
AT5G63470	NF-YC4	1	1	0	18.9693
AT5G63480	AT5G63480	1	1	0	18.9693
AT5G63930	AT5G63930	1	1	0	13.4895
AT5G64340	SAC51	3	1	0	15.73135;12.07414;38.48386
AT5G64750	ABR1	2	1	-601	18.23699;29.87647
AT5G64910	AT5G64910	1	1	-159	14.8501
AT5G65070	MAF4	1	1	-26	23.449
AT5G65300	AT5G65300	2	1.0;2.0	-2709.0;-4310.0	19.10285;20.01595
AT5G65390	AGP7	1	1	-446	11.065
AT5G65400	AT5G65400	1	1	-1063	11.065
AT5G65660	AT5G65660	1	1	-1691	18.5806
AT5G65670	IAA9	1	1	-2868	24.4679
AT5G65970	MLO10	1	1	-1089	20.1879
AT5G65980	AT5G65980	1	1	-34	20.1879
AT5G66310	AT5G66310	1	1	-554	23.9475
AT5G66430	AT5G66430	1	1	-2038	23.1778
AT5G66440	AT5G66440	1	1	0	33.3606
AT5G66580	AT5G66580	1	1	0	18.4114
AT5G66600	AT5G66600	1	1	0	14.2024
AT5G66700	HB53	2	1	-474.0;0.0	115.29205;24.8652
AT5G66730	AT5G66730	1	1	-283	18.9313
AT5G66740	AT5G66740	1	1	-1324	18.9313
AT5G66850	MAPKKK5	1	1	-494	13.6669
AT5G67140	AT5G67140	1	1	0	21.9061
AT5G67290	AT5G67290	1	1	-1542	40.6517
AT5G67300	MYBR1	1	1	-1957	40.6517
AT5G67411	AT5G67411	1	1	-1525	10.593
AT5G67420	LBD37	1	1	0	36.2565
AT1G02260	AT1G02260	1	2	5246	33.3995
AT1G05470	CVP2	1	2	-4977	31.2362
AT1G07610	MT1C	1	2	9907	13.7946
AT1G12000	AT1G12000	1	2	-5952	117.319
AT1G21000	AT1G21000	2	1	-2908.0;-1766.0	15.9101;12.81055
AT1G12110	NRT1.1	2	2	-8558.0;4218.0	11.572189999999999;36.83205
AT1G12100	AT1G12100	1	2	500	11.5722
AT1G12140	FMO GS-OX5	1	2	-7044	36.8321
AT1G13210	ACA.l	1	2	-9995	20.0455
AT1G19230	AT1G19230	1	2	-6731	27.1144
AT1G19850	MP	1	2	-3974	145.007
AT1G26540	AT1G26540	1	2	-3670	29.8424
AT1G26560	BGLU40	1	2	-3269	29.8424
AT1G28410	AT1G28410	5	2	-8071.0;-9013.0;-9984.0	30.93461;14.070170000000001;34.246109999999994;30.543190000000003;79.13729000000001
AT1G36940	AT1G36940	1	2	-3558	92.9792
AT1G48000	MYB112	1	2	1992	35.2475
AT1G53163	AT1G53163	1	2	7675	11.5515
AT1G56020	AT1G56020	2	2	403.0;2354.0	17.64516;317.56134
AT1G56060	AT1G56060	1	2	9643	317.561
AT1G59910	AT1G59910	1	2	-7299	46.8676
AT1G59950	AT1G59950	1	2	3117	46.8676
AT1G59970	AT1G59970	1	2	-8436	46.8676
AT1G62360	STM	1	2	-4256	35.494
AT1G63020	NRPD1A	1	2	-3817	48.9793
AT1G66140	ZFP4	1	2	-3206	12.6175
AT1G66130	AT1G66130	1	2	8363	12.6175
AT1G68330	AT1G68330	4	2	7067.0;7622.0;7978.0	13.15201;16.4834;50.13319;30.537090000000003
AT1G69040	ACR4	1	2	-4605	26.4082
AT1G71870	AT1G71870	1	2	-8387	167.625
AT4G18340	AT4G18340	3	1.0;2.0	-1224.0;-2360.0;-3204.0	30.125790000000002;14.23429;13.68725
AT1G75620	AT1G75620	1	2	-6097	19.2993
AT1G75640	AT1G75640	1	2	36	19.2993
AT1G76420	CUC3	1	2	1274	24.3849
AT1G76930	EXT4	1	2	-4292	29.8424
AT1G78090	TPPB	1	2	-6433	13.6873
AT1G78080	RAP2.4	1	2	893	13.6873
AT1G78410	AT1G78410	2	2	-5970	11.07025;28.36655
AT2G02080	AT2G02080	1	2	-7872	11.5722
AT2G02090	ETL1	1	2	2541	11.5722
AT2G02100	LCR69	1	2	423	11.5722
AT2G02400	AT2G02400	1	2	-9576	32.6477
AT2G18690	AT2G18690	2	2	2436	11.06502;45.49293
AT2G18960	HA1	1	2	-5244	15.2982
AT2G20080	AT2G20080	1	2	-7321	16.8476
AT2G20100	AT2G20100	1	2	-5358	16.8476
AT2G22430	HB6	1	2	7906	22.3695
AT2G22420	AT2G22420	1	2	3156	22.3695
AT2G23170	GH3.3	1	2	-4606	27.7491
AT2G24150	HHP3	1	2	-3720	22.0776
AT2G24170	AT2G24170	1	2	2378	22.0776
AT2G28200	AT2G28200	1	2	400	18.8618
AT2G28370	AT2G28370	1	2	-7826	26.4554
AT2G28670	ESB1	1	2	-9346	40.8929
AT2G28690	AT2G28690	1	2	-3061	40.8929
AT2G29980	FAD3	2	2	-5951	64.25978;59.22667
AT2G31110	AT2G31110	1	2	9463	22.5396
AT2G31085	CLE6	1	2	-5286	22.5396
AT2G35980	YLS9	1	2	-9074	88.8333
AT2G37210	LOG3	1	2	-4747	10.0626
AT2G37240	AT2G37240	1	2	7744	10.0626
AT2G37250	ADK	1	2	-9877	10.0626
AT2G38120	AUX1	1	2	130	11.6985
AT2G38940	PHT1%3B4	2	2	8608.0;9933.0	18.23699;13.68725
AT2G40360	AT2G40360	1	2	8982	11.8901
AT2G40320	TBL33	1	2	1084	11.8901
AT2G42440	ASL15	1	2	675	27.1144
AT2G42430	LBD16	1	2	2423	27.1144
AT2G45220	AT2G45220	1	2	8102	104.803
AT2G46690	AT2G46690	1	2	-3081	21.8744
AT1G12090	ELP	1	2	-5526	11.5722
AT3G05210	ERCC1	2	2	449	17.494139999999998;100.37085
AT3G05790	LON4	1	2	-3350	39.9738
AT3G05800	AIF1	1	2	253	39.9738
AT3G06490	MYB108	1	2	-4910	77.2425
AT3G11410	PP2CA	2	2	322	111.32314;22.192
AT3G11420	AT3G11420	2	2	-7791	111.32314;22.192
AT3G13590	AT3G13590	1	2	-3508	19.0716
AT3G13610	AT3G13610	1	2	-8095	19.0716
AT3G15480	AT3G15480	1	2	-8740	15.3459
AT3G15510	NAC2	1	2	-6581	15.3459
AT3G20000	TOM40	1	2	6510	59.7423
AT3G20840	PLT1	1	2	-3308	10.0626
AT3G20860	NEK5	1	2	-9044	10.0626
AT3G22830	HSFA6B	2	2	-5536.0;638.0	46.14574;32.930659999999996
AT3G22850	AT3G22850	1	2	-6810	32.9307
AT3G23810	SAHH2	1	2	-8271	22.5396
AT3G27170	CLC-B	1	2	-3379	112.599
AT3G52500	AT3G52500	1	2	-9343	18.543
AT3G52520	AT3G52520	1	2	2192	18.543
AT2G22190	TPPE	1	1	0	80.9344
AT3G60520	AT3G60520	1	2	-6627	25.7821
AT3G60530	GATA4	1	2	-3245	25.7821
AT3G63210	AT3G63210	2	2	-7367	17.06273;13.66894
AT4G01460	AT4G01460	1	2	6512	11.2716
AT4G02290	GH9B13	1	2	2568	15.9101
AT4G17840	AT4G17840	1	2	-9709	31.2678
AT4G17870	PYR1	1	2	345	31.2678
AT4G18290	KAT2	1	2	-5446	61.7796
AT4G18330	AT4G18330	1	2	6662	13.6873
AT4G19010	AT4G19010	1	2	-6961	27.7904
AT4G27270	AT4G27270	1	2	2389	11.5722
AT4G27280	AT4G27280	1	2	4603	11.5722
AT4G27300	AT4G27300	2	2	9864.0;-5131.0	11.572189999999999;16.50969
AT4G27310	BBX28	1	2	489	16.5097
AT4G29690	AT4G29690	4	2	-9182	20.66085;97.45331999999999;63.49831;60.00648
AT4G29700	AT4G29700	4	2	-6437	20.66085;97.45331999999999;63.49831;60.00648
AT4G30190	HA2	3	2	-3571.0;-5588.0	17.616889999999998;21.90606;25.31065
AT4G30950	FAD6	2	2	-3028	14.8065;23.96164
AT4G34140	AT4G34140	1	2	8193	39.2228
AT4G34160	CYCD3%3B1	1	2	3062	39.2228
AT4G36730	GBF1	2	2	-7390	10.59297;15.2982
AT4G36750	AT4G36750	2	2	-3985	10.59297;15.2982
AT4G36920	AP2	3	2	2931.0;4198.0;5743.0	28.141859999999998;17.64516;22.49137
AT4G37760	SQE3	5	2	-9343.0;1303.0;7477.0	12.61749;12.09222;17.44132;76.07372;185.4949
AT4G37800	XTH7	2	2	1688.0;-4406.0	10.062619999999999;20.01595
AT4G37790	HAT22	1	2	3796	10.0626
AT4G38630	RPN10	1	2	1085	20.0455
AT4G32880	HB-8	1	1	-2343	15.8411
AT5G01870	AT5G01870	1	2	-8632	19.2738
AT5G02550	AT5G02550	1	2	947	46.1457
AT5G02560	HTA12	1	2	-3202	46.1457
AT5G03840	TFL1	1	2	2216	168.08
AT5G05790	AT5G05790	1	2	-8444	47.6979
AT5G05840	AT5G05840	1	2	5969	47.6979
AT5G10520	RBK1	1	2	9768	25.7821
AT5G19090	AT5G19090	1	2	1817	10.2702
AT5G20830	SUS1	2	2	-3339	62.607459999999996;100.0288
AT5G25640	AT5G25640	1	2	6394	10.5605
AT5G49100	AT5G49100	1	2	-7268	12.6175
AT5G50820	NAC097	1	2	-5777	25.7821
AT5G52030	AT5G52030	1	2	4656	39.9738
AT5G52860	ABCG8	1	2	-3805	77.6899
AT5G52870	MAKR5	1	2	2000	77.6899
AT5G53900	AT5G53900	1	2	-3104	37.8357
AT5G56040	AT5G56040	2	2	-4556.0;-3486.0	86.67114000000001;10.5605
AT5G56970	CKX3	1	2	8079	19.6692
AT5G56950	NAP1%3B3	1	2	630	19.6692
AT5G57660	COL5	1	2	456	29.4038
AT5G62440	AT5G62440	1	2	4426	14.7451
AT5G62470	MYB96	2	2	-3972	19.62912;17.64516
AT5G62480	GSTU9	2	2	2488	19.62912;17.64516
AT5G65140	TPPJ	1	2	-3755	13.6873
AT5G65310	HB5	1	2	1076	20.016
AT5G65320	AT5G65320	1	2	6427	20.016
AT5G66690	UGT72E2	1	2	1544	13.152

## Sheet: RNAseq DE 1hr dex over mock
	RNAseq DeSeq2 adjusted p-value <0.01 one hour dexamethasone/mock treatment 35S:LFY-GR root explants
AGI	baseMean	log2FoldChange	lfcSE	stat	pvalue	padj
AT2G27380	86.7979	3.15557	0.494199	6.38522	1.7115e-10	3.08879e-07
AT5G42600	69.4594	2.05151	0.473955	4.32849	1.50137e-05	0.00608269
AT4G12470	1302.34	1.89282	0.206693	9.15762	5.30566e-20	2.10656e-16
AT1G10640	187.574	1.40605	0.305979	4.59526	4.32216e-06	0.0024747
AT4G26830	222.802	1.35106	0.310092	4.35697	1.31875e-05	0.00569126
AT1G60590	413.003	1.26388	0.238618	5.29666	1.17939e-07	0.000151133
AT4G25820	470.256	1.21525	0.230128	5.28076	1.2865e-07	0.000151133
AT4G12480	1171.11	1.19833	0.174685	6.85995	6.88867e-12	1.36754e-08
AT1G47990	530.441	1.06578	0.221228	4.81757	1.45316e-06	0.000961606
AT5G01550	348.28	1.03228	0.236824	4.35884	1.30753e-05	0.00569126
AT1G75620	757.479	0.965728	0.195607	4.93707	7.93037e-07	0.000593113
AT3G59850	1014.33	0.932103	0.190547	4.89172	9.99573e-07	0.00069972
AT5G28490	1225.72	0.901868	0.179246	5.03146	4.8677e-07	0.00040264
AT2G25940	2659.52	0.874432	0.142082	6.15441	7.5356e-10	1.24664e-06
AT1G02205	1130.19	0.863754	0.199272	4.33456	1.46055e-05	0.00604059
AT1G29090	1111.64	0.831196	0.180794	4.59747	4.27645e-06	0.0024747
AT2G15830	2890.25	0.78798	0.181535	4.34065	1.42065e-05	0.00600059
AT5G38710	1764.61	0.775094	0.182453	4.24819	2.15504e-05	0.00807204
AT4G23550	1569.33	0.767335	0.157005	4.88732	1.02216e-06	0.00069972
AT5G48430	1909.55	0.753617	0.147202	5.11961	3.06168e-07	0.000289431
AT4G38420	17533.2	0.721544	0.136665	5.27966	1.29421e-07	0.000151133
AT1G67750	8419.82	0.714	0.138888	5.14084	2.73506e-07	0.000271482
AT5G50260	5656.26	0.697711	0.132804	5.25369	1.49084e-07	0.000164424
AT1G65680	7103.08	0.695596	0.157603	4.41361	1.01661e-05	0.00480518
AT5G13170	9245.53	0.691255	0.140107	4.93375	8.06672e-07	0.000593113
AT4G23500	2848.11	0.679114	0.155545	4.36603	1.26523e-05	0.00569126
AT3G45010	25351.4	0.661889	0.132389	4.99957	5.74597e-07	0.000456276
AT3G08040	2168.55	0.660643	0.146189	4.5191	6.21023e-06	0.00316117
AT3G16440	6940.85	0.637738	0.139254	4.57968	4.65699e-06	0.00256807
AT1G73220	3936.04	0.633502	0.147528	4.29411	1.75392e-05	0.00669594
AT1G13110	3289.05	0.617069	0.136791	4.51104	6.45111e-06	0.00320168
AT3G48340	21869.4	0.587451	0.127393	4.61132	4.00125e-06	0.0024747
AT1G02930	6852.53	-0.663343	0.13037	-5.08814	3.61591e-07	0.0003121
AT3G60140	2822.85	-0.798687	0.184777	-4.32245	1.54307e-05	0.00612661
AT1G02920	9974.4	-0.900259	0.127415	-7.06557	1.59958e-12	3.52832e-09
AT1G20380	786.68	-0.936927	0.203977	-4.5933	4.36301e-06	0.0024747
AT3G45130	416.411	-0.940418	0.215772	-4.35839	1.3102e-05	0.00569126
AT3G16530	703.338	-0.940699	0.18441	-5.10114	3.37619e-07	0.000304655
AT2G43570	530.525	-0.989045	0.213482	-4.63293	3.6053e-06	0.00230878
AT2G38870	1238.05	-1.11147	0.197224	-5.63557	1.74485e-08	2.4742e-05
AT4G34970	340.54	-1.41427	0.241855	-5.8476	4.98723e-09	7.61588e-06
AT5G26300	196.763	-1.59887	0.309894	-5.15941	2.47726e-07	0.000258835
AT1G56430	130.2	-1.64047	0.366862	-4.47162	7.763e-06	0.00375881
AT4G19970	102.578	-1.68129	0.390724	-4.30301	1.68492e-05	0.00655865
AT5G38940	761.555	-2.11629	0.209982	-10.0784	6.88226e-24	3.41566e-20
AT1G50060	785.647	-2.11913	0.187367	-11.31	1.1703e-29	1.16164e-25
AT3G14850	326.923	-2.16505	0.245781	-8.80885	1.26433e-18	4.18324e-15
AT5G62160	65.628	-2.22686	0.487722	-4.56584	4.97492e-06	0.00266925
AT1G52050	62.9132	-2.39475	0.527985	-4.53565	5.74275e-06	0.00300013
AT1G26380	143.213	-2.76161	0.358789	-7.69703	1.39264e-14	3.45582e-11
AT2G30750	643.425	-3.07859	0.209394	-14.7024	6.21884e-49	1.23457e-44
AT1G26240	259.347	-3.16793	0.293737	-10.7849	4.05559e-27	2.68372e-23
AT2G30770	98.1503	-3.9682	0.473506	-8.38046	5.27209e-17	1.49517e-13

## Sheet: RNAseq DE 6hr dex over mock
	RNAseq DeSeq2 adjusted p-value <0.01 six hour dexamethasone/mock treatment 35S:LFY-GR root explants
AGI	baseMean	log2FoldChange	lfcSE	stat	pvalue	padj
AT1G47990	1416.66	2.56597	0.136212	18.8381	3.68158e-79	7.36795e-75
AT2G26390	325.098	2.29381	0.225844	10.1566	3.09589e-24	3.09791e-20
AT3G48340	19750.4	0.902829	0.0936121	9.64436	5.19344e-22	3.46455e-18
AT1G05010	2083.78	1.26947	0.134137	9.46401	2.96369e-21	1.42542e-17
AT3G47340	1103.65	1.37398	0.145475	9.44479	3.56124e-21	1.42542e-17
AT4G37160	931.321	-1.11712	0.148552	-7.52004	5.4758e-14	1.82645e-10
AT5G63160	7282.74	0.707574	0.097981	7.22154	5.14005e-13	1.46954e-09
AT3G16440	8260.56	0.771794	0.107332	7.19074	6.44407e-13	1.61206e-09
AT3G20940	1190.39	0.971975	0.136327	7.12971	1.00581e-12	2.23658e-09
AT3G59930	3203.89	0.814081	0.114542	7.10726	1.18371e-12	2.36895e-09
AT2G32610	6233.36	0.757847	0.108218	7.00297	2.50587e-12	4.55909e-09
AT1G05450	475.767	1.37318	0.198876	6.90473	5.02996e-12	8.38872e-09
AT1G07690	123.158	2.36467	0.357699	6.61077	3.82315e-11	5.46519e-08
AT3G22060	7952.72	0.647858	0.0978597	6.62028	3.58517e-11	5.46519e-08
AT1G63580	197.243	1.75059	0.269254	6.5016	7.94684e-11	1.06027e-07
AT2G25940	3086.23	0.71988	0.11202	6.42636	1.30698e-10	1.63479e-07
AT5G02540	5466.57	0.66813	0.105494	6.33336	2.39873e-10	2.82386e-07
AT5G54940	6067.35	0.75914	0.120804	6.28407	3.29822e-10	3.66707e-07
AT3G57620	1863.55	0.81527	0.13014	6.26455	3.73915e-10	3.9385e-07
AT2G30770	74.1983	-2.80582	0.450722	-6.22517	4.81048e-10	4.376e-07
AT4G38620	5827.43	0.662517	0.1062	6.23841	4.42049e-10	4.376e-07
AT5G50260	7276.3	0.653257	0.104904	6.22719	4.74874e-10	4.376e-07
AT1G79330	3073.34	0.676979	0.109403	6.18794	6.09539e-10	5.30378e-07
AT5G23840	2965.17	0.675712	0.109485	6.17174	6.75413e-10	5.6321e-07
AT1G61750	912.484	1.01439	0.165361	6.13439	8.54845e-10	6.84321e-07
AT1G73600	743.202	0.981026	0.160174	6.12477	9.08163e-10	6.99041e-07
AT5G17700	1931.53	0.732568	0.119884	6.11062	9.92418e-10	7.35602e-07
AT2G35770	2565.8	0.782402	0.129223	6.05468	1.40696e-09	1.00563e-06
AT2G41850	34505.6	0.545149	0.0909532	5.99373	2.05082e-09	1.41528e-06
AT1G65680	6115.76	0.632205	0.105722	5.9799	2.23281e-09	1.48951e-06
AT5G23000	322.014	1.35444	0.228701	5.92231	3.17448e-09	2.04938e-06
AT5G56870	1206.53	0.785818	0.133133	5.9025	3.58038e-09	2.23919e-06
AT3G10080	3328.06	-0.740729	0.126389	-5.86068	4.60964e-09	2.71332e-06
AT3G55970	640.598	1.00447	0.171373	5.86133	4.59181e-09	2.71332e-06
AT3G26220	306.522	1.28535	0.220001	5.84249	5.14277e-09	2.94063e-06
AT3G25710	1866.26	0.713523	0.122567	5.82149	5.8325e-09	3.24238e-06
AT4G12910	18525.1	0.55467	0.0955098	5.80747	6.34246e-09	3.34031e-06
ATMG00090	11760.9	-0.715332	0.123173	-5.80753	6.34014e-09	3.34031e-06
AT2G26560	10313	0.557358	0.0961475	5.79691	6.75477e-09	3.46624e-06
ATMG01390	207577	-0.741929	0.128351	-5.78048	7.4486e-09	3.72672e-06
AT1G71880	2295.64	0.717191	0.12489	5.74259	9.32393e-09	4.55122e-06
AT3G14850	274.925	1.31595	0.230147	5.71786	1.07876e-08	5.14031e-06
AT1G52200	2285.35	0.649206	0.115218	5.63458	1.75481e-08	8.16723e-06
AT2G43860	993.298	0.80409	0.145941	5.5097	3.59448e-08	1.63492e-05
ATMG00080	4500.66	-0.806007	0.147417	-5.46754	4.5633e-08	2.02945e-05
AT2G29450	2035.07	0.656348	0.12034	5.45412	4.92157e-08	2.14121e-05
AT4G12480	1263.25	-0.854902	0.15756	-5.42589	5.76667e-08	2.4555e-05
AT3G14770	5442.37	0.555545	0.102565	5.4165	6.07766e-08	2.534e-05
AT5G28490	1474.83	0.700947	0.130424	5.37437	7.68505e-08	3.13879e-05
AT3G18280	4729.45	-0.744033	0.139509	-5.33323	9.64829e-08	3.86182e-05
AT2G32660	900.827	0.854156	0.16052	5.32118	1.03096e-07	4.04562e-05
AT3G48360	11605.8	0.560361	0.105575	5.30769	1.11026e-07	4.22459e-05
AT4G00040	2164.74	-0.657636	0.123935	-5.30629	1.11879e-07	4.22459e-05
AT3G19390	5110.76	0.598092	0.113648	5.26268	1.41971e-07	5.26162e-05
AT3G22740	578.208	0.901089	0.172552	5.22212	1.7689e-07	6.43656e-05
AT1G28130	28552.7	0.520603	0.0997764	5.2177	1.81162e-07	6.47427e-05
AT2G46750	8081.71	0.508565	0.0993959	5.11656	3.11159e-07	0.00010925
AT2G29940	7547.36	0.500808	0.099198	5.04857	4.45126e-07	0.000153591
AT1G10657	50.6183	2.9648	0.588171	5.04071	4.63801e-07	0.000157323
AT1G13110	2810.95	0.578719	0.115789	4.99806	5.79107e-07	0.000193161
AT5G65690	5499.4	0.515093	0.103509	4.97629	6.48151e-07	0.000212647
AT3G08040	2109.02	0.575428	0.11639	4.94398	7.65454e-07	0.000247081
AT3G61890	384.921	0.977297	0.198634	4.92009	8.65047e-07	0.000274797
AT2G43290	4640.82	0.50791	0.103311	4.9163	8.81941e-07	0.000275786
AT1G73220	3022.27	0.664681	0.13534	4.91119	9.05248e-07	0.000278719
AT1G03850	1466.78	0.652101	0.133718	4.87668	1.07885e-06	0.000327136
AT4G13250	1961.51	0.585462	0.120274	4.86774	1.12883e-06	0.000337183
AT3G58190	3319.46	0.617895	0.127466	4.84754	1.25001e-06	0.00036789
AT2G32620	326.605	1.0622	0.221729	4.79053	1.66341e-06	0.000482463
AT1G26820	3692.57	0.518461	0.108551	4.77622	1.78623e-06	0.000510683
AT3G01670	852.555	-0.809967	0.17009	-4.762	1.91684e-06	0.000540305
AT4G30490	2619.67	0.675689	0.14274	4.7337	2.20462e-06	0.000612793
AT2G19990	14584.1	0.446047	0.0946987	4.71017	2.47513e-06	0.000678558
AT2G46650	677.892	0.835312	0.177687	4.70102	2.58863e-06	0.000688035
AT4G22610	1379.46	0.621124	0.132093	4.70216	2.57422e-06	0.000688035
AT5G27350	7971.74	0.473689	0.100804	4.69912	2.61283e-06	0.000688035
AT5G13220	734.401	0.736596	0.157067	4.68971	2.73595e-06	0.000703232
AT5G61590	6602.72	0.461211	0.098353	4.68934	2.74082e-06	0.000703232
AT1G21000	9879.46	0.447699	0.0955884	4.68361	2.81868e-06	0.000705127
AT2G34350	230.841	1.1576	0.247131	4.68415	2.81129e-06	0.000705127
AT3G60140	8263.32	0.577673	0.123969	4.65982	3.16484e-06	0.000781951
AT1G07150	1267.09	0.713919	0.153293	4.6572	3.20535e-06	0.000782302
AT1G55240	2667.12	0.567915	0.122275	4.64458	3.40762e-06	0.000802313
AT2G38480	1280.55	0.713425	0.153545	4.64636	3.3785e-06	0.000802313
AT5G43520	1185.87	0.636492	0.136942	4.64789	3.35353e-06	0.000802313
AT3G16240	6195.25	-0.73272	0.158031	-4.63655	3.54264e-06	0.000824406
AT4G34320	1458.98	0.594049	0.128404	4.62641	3.72067e-06	0.000855882
AT5G19230	7007.39	0.503867	0.10901	4.62219	3.79711e-06	0.000863541
AT5G42720	640.901	-0.833052	0.181111	-4.59968	4.23142e-06	0.0009515
AT3G49780	4605.51	0.505615	0.110035	4.59503	4.32681e-06	0.000962138
AT1G47590	366.487	0.980361	0.214045	4.58016	4.64612e-06	0.00102179
AT5G07030	2147.24	-0.707836	0.154654	-4.57689	4.71937e-06	0.00102662
AT2G39420	3072.56	0.490397	0.108222	4.53141	5.85904e-06	0.00126083
AT1G13300	2737.82	0.540722	0.119448	4.52682	5.98767e-06	0.00126334
AT4G16620	1993.59	0.535961	0.118405	4.5265	5.99695e-06	0.00126334
AT4G23500	2593.89	0.542118	0.120006	4.51741	6.26011e-06	0.00130504
AT1G48260	1119.19	0.728672	0.161568	4.51001	6.48238e-06	0.00133744
AT2G20670	1096.39	0.678138	0.150498	4.50595	6.60774e-06	0.0013494
AT4G37610	1134.01	0.655241	0.145848	4.49262	7.03521e-06	0.00142218
AT5G40510	2627.36	0.516315	0.115235	4.48056	7.44485e-06	0.00148994
AT1G12090	34.7363	3.33302	0.746292	4.46611	7.96561e-06	0.0015629
AT1G80160	457.659	0.84476	0.189105	4.46714	7.92716e-06	0.0015629
AT1G80380	15619.8	0.41684	0.0935091	4.45774	8.28264e-06	0.00160932
AT1G52890	641.734	0.723953	0.162713	4.44926	8.61674e-06	0.00165029
AT5G40890	2337.82	0.52566	0.118173	4.44822	8.65841e-06	0.00165029
AT4G18340	5565.76	0.444861	0.10006	4.44592	8.75174e-06	0.00165158
AT5G22270	357.449	0.928636	0.208964	4.444	8.83019e-06	0.00165158
AT2G03440	4932.41	0.569376	0.128326	4.43694	9.12466e-06	0.00169085
AT2G26400	29.8831	3.3517	0.755938	4.43383	9.25746e-06	0.00169972
AT1G13930	2126.81	-0.606054	0.136871	-4.42793	9.51427e-06	0.00173099
AT1G24430	6136.71	0.437121	0.0989594	4.41717	1e-05	0.00179844
AT5G42930	618.783	0.914582	0.207117	4.41578	1.00647e-05	0.00179844
AT4G20860	12675.2	0.478881	0.109432	4.37607	1.20839e-05	0.00214014
AT5G52390	9647.31	0.43334	0.0990745	4.37388	1.22056e-05	0.00214272
AT3G15450	27475.6	0.406514	0.0931807	4.36264	1.28502e-05	0.00223627
AT1G16150	2487.38	0.489181	0.112537	4.34685	1.38108e-05	0.00226173
AT2G22190	26.7821	3.5197	0.809335	4.34888	1.36831e-05	0.00226173
AT4G31970	39.5929	-2.90045	0.667256	-4.34683	1.38116e-05	0.00226173
AT4G35770	1242.17	0.577292	0.132536	4.35572	1.32628e-05	0.00226173
AT5G10210	755.297	0.674933	0.15532	4.34543	1.39006e-05	0.00226173
AT5G28510	72.2155	2.16062	0.495813	4.35774	1.31413e-05	0.00226173
AT5G43580	5205.1	0.631829	0.145213	4.35104	1.35493e-05	0.00226173
AT5G56460	2849.2	0.483304	0.111078	4.35104	1.35493e-05	0.00226173
AT5G16360	901.263	0.744302	0.171482	4.34042	1.42214e-05	0.00229526
AT1G61820	5076.23	0.546475	0.126297	4.32691	1.51216e-05	0.00240521
AT5G59810	1706.2	0.689903	0.159456	4.3266	1.5143e-05	0.00240521
AT1G13080	8017.68	0.437494	0.101454	4.31223	1.61619e-05	0.00254684
AT3G45010	24226.2	0.470537	0.10934	4.30343	1.68172e-05	0.00262939
AT5G67550	2085.51	0.52009	0.121171	4.2922	1.76914e-05	0.00274463
AT5G37260	2654.75	0.602478	0.140486	4.28854	1.79852e-05	0.00276875
AT3G56891	618.014	0.7719	0.181076	4.26284	2.01844e-05	0.00308358
AT5G61480	2732.87	-0.500282	0.117703	-4.25039	2.13401e-05	0.00323545
AT3G45130	436.698	0.798966	0.188222	4.2448	2.18791e-05	0.00329222
AT5G64190	6141.5	0.450879	0.106356	4.23936	2.2416e-05	0.00334784
AT3G44540	15044.3	0.466072	0.109995	4.2372	2.26324e-05	0.00335513
AT5G44030	1084.37	-0.589939	0.139479	-4.2296	2.34109e-05	0.00344502
AT1G41830	3152.62	-0.493392	0.117374	-4.20359	2.6272e-05	0.00383782
AT3G02240	1060.49	0.685524	0.163281	4.19843	2.6877e-05	0.00389775
AT1G49860	1012.33	0.590803	0.140807	4.19582	2.71884e-05	0.00391454
AT1G75000	2110.81	0.538741	0.128459	4.19388	2.74226e-05	0.00392006
AT1G17030	1352.6	0.56622	0.135308	4.18467	2.8558e-05	0.00404777
AT1G20850	1805.49	-0.52287	0.124987	-4.18338	2.87205e-05	0.00404777
AT3G01680	715.825	-0.754115	0.181793	-4.1482	3.35098e-05	0.00465717
ATMG00660	2066.05	-0.64453	0.155324	-4.14959	3.3307e-05	0.00465717
AT5G49770	40.2251	2.64917	0.639753	4.14092	3.45914e-05	0.00477433
AT1G43800	74704	-0.544335	0.131853	-4.12835	3.65369e-05	0.0050083
AT1G12780	11483.5	0.390245	0.0946435	4.12331	3.73468e-05	0.00502657
AT4G18780	760.15	-0.635277	0.154087	-4.12284	3.74236e-05	0.00502657
AT4G33270	5412.43	-0.463615	0.112371	-4.12574	3.69546e-05	0.00502657
AT4G26050	2299.44	0.537197	0.130409	4.11933	3.79971e-05	0.00506958
AT1G06520	218.366	1.05573	0.256537	4.11531	3.86657e-05	0.00507743
AT4G32880	5760.81	-0.467461	0.113599	-4.11502	3.87149e-05	0.00507743
AT5G49450	2740.55	0.503069	0.12227	4.11441	3.88171e-05	0.00507743
AT1G66830	533.328	0.72055	0.175276	4.11095	3.94034e-05	0.00512065
AT2G26690	605.993	0.720845	0.175727	4.10208	4.09446e-05	0.00528661
AT1G15040	440.631	0.77541	0.189245	4.09739	4.17833e-05	0.00534956
AT2G24550	7039.94	0.52126	0.127249	4.09638	4.19668e-05	0.00534956
AT2G22170	1038.5	-0.593013	0.144985	-4.09017	4.3105e-05	0.00541371
AT3G18000	3061.24	-0.485829	0.118807	-4.08923	4.32816e-05	0.00541371
AT5G26330	301.643	-0.994248	0.243085	-4.09013	4.31138e-05	0.00541371
AT1G08810	660.12	0.708304	0.173976	4.07127	4.6757e-05	0.0058121
AT1G79320	936.333	0.589351	0.145032	4.06359	4.83231e-05	0.0059697
AT5G02260	711.226	-0.652466	0.160641	-4.06165	4.87275e-05	0.00598272
AT3G20570	542.17	-0.742229	0.182866	-4.05886	4.93129e-05	0.00601768
AT5G48430	2435.61	0.469591	0.116009	4.04789	5.16824e-05	0.00626861
AT5G03170	400.943	-0.818495	0.20257	-4.04056	5.33234e-05	0.00642868
AT1G75500	13803.8	-0.472584	0.117017	-4.0386	5.37715e-05	0.00644389
AT4G00030	1605.88	-0.584416	0.145298	-4.0222	5.76583e-05	0.00686854
AT3G20880	356.723	0.813723	0.203044	4.00762	6.13324e-05	0.00726299
AT1G32350	751.164	-0.619903	0.155295	-3.99178	6.55783e-05	0.00772011
AT2G44380	410.911	0.777755	0.195143	3.98557	6.73183e-05	0.0078786
AT2G22750	277.254	1.12441	0.28239	3.98177	6.84043e-05	0.00793625
AT4G22790	1477.25	0.524982	0.131869	3.98108	6.86039e-05	0.00793625
AT1G61740	2051.57	0.503537	0.126656	3.97562	7.01964e-05	0.00807379
AT3G27906	1498.75	-0.506594	0.127607	-3.96995	7.18891e-05	0.00822123
AT4G36980	8418.98	-0.423159	0.106686	-3.96641	7.29623e-05	0.00829656
AT3G24310	2214.37	0.472327	0.119756	3.94409	8.01042e-05	0.0090572
AT5G44400	810.283	0.633147	0.160641	3.94138	8.10137e-05	0.00910858
AT2G02130	2426.86	-0.493709	0.125346	-3.93879	8.18953e-05	0.00914457
AT4G36690	13124.9	-0.388151	0.0985717	-3.93775	8.22477e-05	0.00914457
AT5G44380	40320	0.429995	0.109744	3.91816	8.92273e-05	0.00986578
AT1G54740	346.608	0.816019	0.208429	3.91509	9.03707e-05	0.00993622
AT1G79620	337.026	-0.84909	0.217141	-3.91031	9.21763e-05	0.00993622
AT2G29500	2794.2	0.430696	0.110092	3.91213	9.14843e-05	0.00993622
AT5G05760	1935.74	0.465158	0.11897	3.90987	9.23468e-05	0.00993622
AT5G07080	2011.84	0.561141	0.143448	3.91182	9.16037e-05	0.00993622
AT1G60390	2161.77	-0.54547	0.139671	-3.90538	9.40756e-05	0.00996156
AT2G43120	2426.58	0.470305	0.120364	3.90736	9.33119e-05	0.00996156
AT4G17940	4550.01	-0.40626	0.104012	-3.90591	9.38716e-05	0.00996156

## Sheet: RNAseq DE 24hr dex over mock
	RNAseq DeSeq2 adjusted p-value <0.01 twenty-four hour dexamethasone/mock treatment 35S:LFY-GR root explants
AGI	baseMean	log2FoldChange	lfcSE	stat	pvalue	padj
AT5G52390	1819.07	-4.08624	0.108716	-37.5866	0	0
AT1G76930	25307.1	1.69634	0.0453283	37.4235	1.61965e-306	1.68889e-302
AT3G22840	2023.62	3.15758	0.0915402	34.4939	9.9162e-261	6.89341e-257
AT5G38940	1893.38	3.17362	0.0968567	32.7661	1.79214e-235	9.34377e-232
AT3G55120	1501.28	3.73319	0.118014	31.6333	1.28545e-219	5.3616e-216
AT4G15160	156310	-1.45016	0.0470245	-30.8383	8.03853e-209	2.79406e-205
AT3G32980	65462.7	-1.39106	0.0474179	-29.3361	3.59188e-189	1.07012e-185
AT1G77760	27446.7	-1.3881	0.0475306	-29.2043	1.71021e-187	4.45831e-184
AT3G21560	4615.68	1.70031	0.0606838	28.0191	9.49858e-173	2.20103e-169
AT2G19990	4201.72	-1.95441	0.0714757	-27.3436	1.28513e-164	2.68014e-161
AT1G71880	1547.6	2.73376	0.10055	27.1881	8.99049e-163	1.70452e-159
AT5G08640	744.599	5.25404	0.198569	26.4596	2.83161e-154	4.9211e-151
AT1G71380	6786.33	-1.4005	0.0533918	-26.2306	1.19143e-151	1.91133e-148
AT4G11650	53000.1	-1.00947	0.0395357	-25.5331	8.45432e-144	1.25939e-140
AT4G36220	3245.38	-2.08399	0.081755	-25.4907	2.49965e-143	3.47535e-140
AT5G13930	8731.99	4.60157	0.18518	24.8491	2.64152e-136	3.44305e-133
AT2G19970	6223.9	-1.56408	0.0639991	-24.4391	6.57281e-132	8.0633e-129
AT2G18980	7295.62	-1.54675	0.064366	-24.0306	1.33135e-127	1.54251e-124
AT3G45010	7168.62	-1.64367	0.0710724	-23.1267	2.49522e-118	2.73883e-115
AT1G69530	11776.2	-1.22479	0.0530127	-23.1037	4.24733e-118	4.4289e-115
AT3G47340	661.523	3.99192	0.174686	22.8519	1.39875e-115	1.38909e-112
AT5G59810	1247.12	-2.43228	0.106968	-22.7384	1.86853e-114	1.77128e-111
AT1G12080	3214.11	-1.54693	0.0691481	-22.3713	7.49022e-111	6.79168e-108
AT1G67750	2019.53	-1.92382	0.0863743	-22.2731	6.73833e-110	5.85533e-107
AT5G60530	3920.31	-1.83388	0.0834383	-21.9788	4.59153e-107	3.83025e-104
AT5G48540	3053.26	-1.49805	0.0707219	-21.1822	1.39366e-99	1.11788e-96
AT1G64390	24465.1	-1.05587	0.0504511	-20.9287	2.93625e-97	2.26798e-94
AT3G09260	46436.2	0.856401	0.0409236	20.9268	3.05245e-97	2.27353e-94
AT3G08040	1119.94	-2.27197	0.11036	-20.5869	3.5971e-94	2.58681e-91
AT2G46370	4668.11	-1.25419	0.0611595	-20.5069	1.86672e-93	1.29768e-90
AT2G35770	1125.15	-2.26469	0.111783	-20.2598	2.9142e-91	1.9605e-88
AT4G37390	20978.9	-0.880287	0.0435056	-20.2339	4.92824e-91	3.21183e-88
AT1G28290	170059	-0.911146	0.0456332	-19.9668	1.07177e-88	6.77327e-86
AT4G24780	6972.17	-1.1422	0.0573798	-19.906	3.61095e-88	2.21489e-85
AT4G12910	3284.22	-1.46333	0.0740948	-19.7494	8.11024e-87	4.83254e-84
AT1G22880	2185.2	-1.52166	0.0792684	-19.1963	3.97327e-82	2.30174e-79
AT3G59930	1106.51	-2.10196	0.1104	-19.0395	8.03575e-81	4.52934e-78
AT1G73810	1141.14	-2.01687	0.106436	-18.9492	4.48203e-80	2.45981e-77
AT5G25460	3250.6	-1.31424	0.0694661	-18.9191	7.94211e-80	4.24699e-77
AT4G19460	2489.25	-1.45341	0.0772025	-18.826	4.62703e-79	2.41242e-76
AT4G20320	3956.29	-1.33291	0.0709682	-18.7818	1.06337e-78	5.40891e-76
AT4G00080	2931.74	-1.36156	0.0725411	-18.7695	1.34083e-78	6.65785e-76
AT1G30360	12391	0.913815	0.0495758	18.4327	7.18535e-76	3.4849e-73
AT3G22060	2501.32	-1.34023	0.0753142	-17.7952	7.70081e-71	3.65001e-68
AT3G44540	2817.54	-1.44517	0.0814776	-17.737	2.17045e-70	1.00588e-67
AT1G04680	1603.55	-1.75541	0.099062	-17.7203	2.92313e-70	1.32526e-67
AT2G14960	6362.67	-1.20821	0.0685561	-17.6236	1.6229e-69	7.20118e-67
AT2G38380	7566.64	0.912091	0.0518797	17.5809	3.45115e-69	1.49945e-66
AT5G05270	345.838	5.59418	0.318274	17.5766	3.72236e-69	1.58428e-66
AT3G60140	1651.25	1.89391	0.107882	17.5553	5.41801e-69	2.25985e-66
AT2G30860	5073.84	1.30302	0.0743738	17.5198	1.01158e-68	4.13655e-66
AT5G57070	2558.09	-1.37903	0.0797369	-17.2948	5.15094e-67	2.06582e-64
AT3G22360	1152.38	-2.106	0.121815	-17.2885	5.74453e-67	2.26042e-64
AT4G31500	4409.1	1.11115	0.06528	17.0214	5.70355e-65	2.20273e-62
AT1G37130	31097	-0.825094	0.0486622	-16.9556	1.75079e-64	6.63869e-62
AT5G17980	3285.8	-1.13135	0.0676348	-16.7273	8.29132e-63	3.08777e-60
AT2G43910	1823.21	1.43652	0.086121	16.6803	1.82393e-62	6.67334e-60
AT2G41850	8463.47	-0.824822	0.0498217	-16.5555	1.46174e-61	5.16687e-59
AT3G16440	4637.47	-1.11461	0.0673241	-16.5559	1.45063e-61	5.16687e-59
AT5G16570	4133.19	-1.15703	0.0701109	-16.5029	3.49952e-61	1.21637e-58
AT5G17700	649.072	-2.45413	0.149208	-16.4477	8.70561e-61	2.97632e-58
AT5G18560	4961.91	-0.96116	0.0585605	-16.4131	1.54068e-60	5.18241e-58
AT3G10870	1505.19	-1.5297	0.0946027	-16.1698	8.23941e-59	2.72751e-56
AT2G39700	20569.3	-0.711613	0.0440727	-16.1463	1.20518e-58	3.92719e-56
AT5G67550	664.084	-2.22325	0.138266	-16.0795	3.55432e-58	1.14039e-55
AT2G41380	3531.91	-1.18112	0.0740401	-15.9524	2.74095e-57	8.53173e-55
AT5G22020	629.247	2.31509	0.145122	15.9527	2.72778e-57	8.53173e-55
AT1G73600	641.194	2.35054	0.147861	15.897	6.64515e-57	2.03801e-54
AT1G65680	685.797	-2.16835	0.13689	-15.8401	1.64509e-56	4.97221e-54
AT5G65390	747.151	2.01745	0.128918	15.6491	3.37205e-55	1.00463e-52
AT2G25940	776.24	-1.97206	0.126311	-15.6127	5.96493e-55	1.75209e-52
AT2G32610	1842.72	-1.4389	0.0921687	-15.6115	6.07495e-55	1.75963e-52
AT3G02040	1688.67	1.65072	0.106777	15.4595	6.50936e-54	1.85962e-51
AT2G01610	703.447	-2.33297	0.151238	-15.4258	1.09824e-53	3.0951e-51
AT5G16170	1696.93	-1.38018	0.0897123	-15.3845	2.07911e-53	5.78131e-51
AT5G28490	1259.06	1.84402	0.120047	15.3608	2.99626e-53	8.22198e-51
AT2G47460	321.8	3.4496	0.225671	15.286	9.47782e-53	2.56701e-50
AT1G47990	1477.39	3.29798	0.217597	15.1564	6.87844e-52	1.8391e-49
AT3G43190	5361.61	1.04266	0.0690247	15.1056	1.48681e-51	3.925e-49
AT3G20470	3623.99	1.04692	0.0697773	15.0038	6.9376e-51	1.80854e-48
AT1G35720	1135.77	1.68379	0.113601	14.822	1.05626e-49	2.71954e-47
AT3G29250	2240.61	-1.20467	0.0815016	-14.7809	1.94613e-49	4.94959e-47
AT2G46680	3776.98	-0.982295	0.0666479	-14.7386	3.64386e-49	9.15575e-47
AT5G17820	3827.03	-1.0297	0.0698886	-14.7335	3.92963e-49	9.75624e-47
AT1G30040	2058.8	1.25567	0.0854136	14.701	6.35175e-49	1.55842e-46
AT5G26280	8944.93	0.820884	0.0565022	14.5284	8.01102e-48	1.94267e-45
AT5G54130	2373.48	-1.2087	0.0832096	-14.526	8.29707e-48	1.98891e-45
AT5G01870	13614.4	0.899241	0.0619957	14.5049	1.12827e-47	2.67386e-45
AT1G70850	2860.89	-1.10478	0.0766613	-14.4112	4.39767e-47	1.03049e-44
AT2G03090	2742.17	-1.20123	0.0834531	-14.394	5.64274e-47	1.30755e-44
AT5G03260	400.899	-2.59759	0.180838	-14.3642	8.68035e-47	1.98933e-44
AT3G48340	6493.38	-0.81252	0.0565998	-14.3555	9.83765e-47	2.23005e-44
AT1G05010	1038.09	1.65475	0.1157	14.3021	2.12372e-46	4.76239e-44
AT4G25240	2646.97	-1.0712	0.0753248	-14.2211	6.77799e-46	1.50378e-43
AT2G38390	5139.78	-1.01105	0.0716682	-14.1074	3.41897e-45	7.50554e-43
AT1G13930	1265.3	1.52553	0.10825	14.0926	4.21488e-45	9.15638e-43
AT1G29670	1037.78	1.56334	0.110962	14.089	4.43601e-45	9.53741e-43
AT1G71110	2455.95	-1.08165	0.0773408	-13.9855	1.91186e-44	4.06058e-42
AT5G64120	21556.6	-0.720672	0.0515322	-13.9849	1.92758e-44	4.06058e-42
AT5G04200	919.581	-1.65092	0.118379	-13.946	3.32697e-44	6.9384e-42
AT5G51890	470.183	-2.49078	0.179843	-13.8497	1.27658e-43	2.63594e-41
AT3G58190	773.586	-1.85789	0.134174	-13.8468	1.32945e-43	2.7182e-41
AT5G20250	3275.93	0.918304	0.0664903	13.8111	2.18452e-43	4.42312e-41
AT2G34790	1025.79	-1.6833	0.12254	-13.7367	6.11886e-43	1.22701e-40
AT5G20700	2217.94	-1.14782	0.0836404	-13.7233	7.36616e-43	1.46306e-40
AT3G52740	354.105	2.67707	0.196067	13.6538	1.91506e-42	3.76778e-40
AT2G47800	6205.54	-0.790533	0.0579775	-13.6352	2.47447e-42	4.8229e-40
AT3G44610	1135.06	-1.42462	0.10481	-13.5924	4.44393e-42	8.58132e-40
AT4G25700	1382.18	-1.28321	0.094562	-13.5701	6.02755e-42	1.15325e-39
AT4G35350	358.564	-2.74112	0.202293	-13.5502	7.89919e-42	1.49761e-39
AT1G77690	3073.47	-1.07588	0.0796842	-13.5018	1.52618e-41	2.86744e-39
AT5G38200	1255.11	-1.34707	0.0999217	-13.4813	2.01523e-41	3.75246e-39
AT1G20850	411.021	-2.42287	0.180415	-13.4294	4.06575e-41	7.50364e-39
AT4G34710	11253.7	-0.698383	0.0521308	-13.3967	6.31761e-41	1.15573e-38
AT1G66270	5322.89	0.863148	0.0646984	13.3411	1.33468e-40	2.42042e-38
AT5G23000	213.881	4.02963	0.302412	13.325	1.65732e-40	2.9796e-38
AT5G57350	8098.26	-0.674439	0.0509768	-13.2303	5.8638e-40	1.04521e-37
AT3G13520	3678.92	-0.87217	0.0659965	-13.2154	7.15042e-40	1.26375e-37
AT3G44310	1910.37	1.10511	0.0836783	13.2067	8.02639e-40	1.40664e-37
AT3G07390	8231.71	-0.747765	0.0566476	-13.2003	8.73907e-40	1.51878e-37
AT1G47530	2379.74	1.06686	0.0813072	13.1213	2.4865e-39	4.28561e-37
AT3G23810	1830.43	1.26679	0.0971547	13.0389	7.35121e-39	1.25663e-36
AT5G48430	493.843	2.15005	0.165579	12.9851	1.48654e-38	2.52047e-36
AT3G15540	4252.48	-0.830199	0.0641558	-12.9404	2.66392e-38	4.48033e-36
AT5G19600	742.95	-1.72177	0.133532	-12.8941	4.85912e-38	8.10695e-36
AT3G54000	2233.33	-0.997039	0.0778072	-12.8142	1.36518e-37	2.25959e-35
AT1G66280	15247.6	0.565159	0.04427	12.7662	2.53223e-37	4.15824e-35
AT5G16230	398.077	-2.369	0.185758	-12.7532	2.99397e-37	4.87807e-35
AT5G56320	543.571	-1.87984	0.148667	-12.6447	1.19724e-36	1.93554e-34
AT1G75450	2764.45	-0.917431	0.072563	-12.6432	1.21932e-36	1.95607e-34
AT5G63970	2311.91	-0.960074	0.0762395	-12.5929	2.31106e-36	3.67917e-34
AT1G33280	903.723	-1.4423	0.11507	-12.5342	4.85538e-36	7.67113e-34
AT1G03820	814.138	-1.70149	0.135954	-12.5151	6.17241e-36	9.67862e-34
AT3G08030	19068.8	-0.639631	0.0515119	-12.4172	2.10922e-35	3.28268e-33
AT5G19530	6725.52	-0.674042	0.054583	-12.3489	4.93647e-35	7.62593e-33
AT2G40080	452.918	2.05662	0.167635	12.2684	1.33814e-34	2.05197e-32
AT1G64170	573.945	1.81774	0.148262	12.2603	1.47927e-34	2.25183e-32
AT2G37130	1710.21	-1.09657	0.0895846	-12.2406	1.88555e-34	2.8495e-32
AT3G27400	1587.22	-1.08961	0.0891928	-12.2164	2.5422e-34	3.78697e-32
AT5G64100	35170.4	-0.592732	0.0485193	-12.2164	2.54065e-34	3.78697e-32
AT1G51830	1036.16	-1.33398	0.109308	-12.2039	2.96303e-34	4.38256e-32
AT2G19590	1149.21	1.30424	0.106974	12.1921	3.42613e-34	5.03183e-32
AT4G16190	3658.49	-0.859525	0.0705384	-12.1852	3.7276e-34	5.4363e-32
AT3G16420	22410.8	0.526237	0.0433669	12.1345	6.93167e-34	1.00389e-31
AT1G23760	1235.19	-1.30038	0.107211	-12.1292	7.39894e-34	1.06417e-31
AT2G15230	1786.67	-1.04022	0.0858031	-12.1233	7.94622e-34	1.13506e-31
AT4G21990	1820.32	1.00879	0.0832757	12.1139	8.91428e-34	1.26468e-31
AT1G18100	1547.36	-1.16615	0.0970433	-12.0168	2.89935e-33	4.08554e-31
AT5G43630	1016.28	1.29459	0.108291	11.9547	6.13245e-33	8.58337e-31
AT1G09380	1664.81	-1.18208	0.0990344	-11.936	7.68178e-33	1.06802e-30
AT2G23170	25206.8	0.569179	0.0477113	11.9297	8.2921e-33	1.14524e-30
AT3G10720	1926.96	1.05881	0.0887784	11.9264	8.61924e-33	1.18259e-30
AT2G26390	270.87	2.57803	0.217568	11.8493	2.16918e-32	2.95674e-30
AT4G15560	1663.62	1.0258	0.0866947	11.8324	2.65488e-32	3.59529e-30
AT5G55250	2972.21	-0.907221	0.0768708	-11.8019	3.81578e-32	5.13407e-30
AT2G43060	812.227	-1.52198	0.129065	-11.7923	4.27634e-32	5.71686e-30
AT3G54950	2245.14	-0.924545	0.0784781	-11.7809	4.89474e-32	6.5019e-30
AT3G02885	1063.45	-1.29488	0.1101	-11.7609	6.20651e-32	8.1922e-30
AT5G20150	884.715	1.78622	0.152117	11.7424	7.72786e-32	1.01361e-29
AT5G07990	160.298	3.78202	0.323831	11.679	1.63209e-31	2.12733e-29
AT2G47860	7021.72	-0.80298	0.068847	-11.6633	1.96392e-31	2.54394e-29
AT5G19230	2071.69	-0.976679	0.0841677	-11.604	3.93393e-31	5.06433e-29
AT5G54510	32085.5	-0.47685	0.0411544	-11.5869	4.8045e-31	6.14711e-29
AT4G25420	299.26	2.5149	0.218063	11.5329	9.0074e-31	1.14542e-28
AT1G78570	1339.37	1.10274	0.0962033	11.4626	2.0334e-30	2.57009e-28
AT4G17490	1439.72	-1.07957	0.0942621	-11.4529	2.27481e-30	2.8579e-28
AT5G24030	3453.1	-0.747367	0.0653831	-11.4306	2.94131e-30	3.67312e-28
AT1G65570	207.941	-3.08527	0.27003	-11.4256	3.11367e-30	3.86521e-28
AT5G47550	1974.33	-1.04136	0.0911915	-11.4195	3.34231e-30	4.12449e-28
AT5G22740	5321.64	-0.70921	0.0622407	-11.3946	4.44733e-30	5.45583e-28
AT4G03210	582.439	1.76192	0.155333	11.3428	8.04872e-30	9.81615e-28
AT1G17060	2149.37	-0.987787	0.0874775	-11.2919	1.43904e-29	1.74484e-27
AT3G23820	3794.37	0.818404	0.0726135	11.2707	1.83127e-29	2.20758e-27
AT1G78100	6380.38	-0.62292	0.0554351	-11.2369	2.68589e-29	3.21921e-27
AT2G45420	5372.87	-0.714069	0.0636385	-11.2207	3.22689e-29	3.84553e-27
AT5G13170	911.537	-1.51185	0.13514	-11.1873	4.7069e-29	5.57741e-27
AT4G25900	2876.16	-0.784167	0.0702505	-11.1624	6.22553e-29	7.33522e-27
AT3G30775	1592.28	1.05803	0.0950457	11.1318	8.78595e-29	1.02939e-26
AT1G67260	133.846	4.65906	0.418719	11.127	9.27457e-29	1.08057e-26
AT3G12120	39504	0.47587	0.0430249	11.0603	1.9537e-28	2.26357e-26
AT1G64900	532.156	-1.74524	0.157934	-11.0504	2.18128e-28	2.50003e-26
AT4G32460	7605.1	-0.606895	0.0549205	-11.0504	2.18176e-28	2.50003e-26
AT4G30850	5247.15	-0.700854	0.0638649	-10.974	5.09675e-28	5.80834e-26
AT1G50060	173.199	3.10461	0.283385	10.9555	6.25617e-28	7.09089e-26
AT5G55050	3129.31	-0.967587	0.0884823	-10.9354	7.80845e-28	8.80245e-26
AT1G76610	212.688	-2.7642	0.253718	-10.8948	1.22068e-27	1.36867e-25
AT5G22090	2480.7	0.803903	0.0738634	10.8836	1.37945e-27	1.53841e-25
AT1G23040	786.163	-1.36487	0.125472	-10.8778	1.46992e-27	1.6306e-25
AT3G26520	3616.88	-0.831264	0.076575	-10.8555	1.87681e-27	2.07094e-25
AT5G53950	219.69	2.88922	0.267001	10.821	2.73835e-27	3.0057e-25
AT1G28400	12194.4	-0.50406	0.0471153	-10.6984	1.03531e-26	1.13043e-24
AT1G06080	8918.15	-0.570707	0.0535018	-10.6671	1.45131e-26	1.57641e-24
AT4G08850	3444.41	-0.713409	0.0669669	-10.6532	1.68535e-26	1.82114e-24
AT5G65640	1814.52	-0.996341	0.0936397	-10.6402	1.93807e-26	2.08343e-24
AT5G63850	1766.84	-0.938402	0.0882976	-10.6277	2.2145e-26	2.36837e-24
AT3G01470	3337.8	-0.770267	0.0726339	-10.6048	2.83122e-26	3.0125e-24
AT1G10370	155.003	3.35945	0.319716	10.5076	7.9685e-26	8.43569e-24
AT3G20880	272.315	2.32649	0.221871	10.4858	1.00425e-25	1.05775e-23
AT4G37160	206.4	2.58078	0.246303	10.4781	1.08932e-25	1.14159e-23
AT1G26770	1950.88	-0.879121	0.0839435	-10.4728	1.15214e-25	1.2014e-23
AT2G40330	1047.75	1.17092	0.11184	10.4696	1.1918e-25	1.23656e-23
AT1G59740	11147	-0.494466	0.047277	-10.4589	1.33393e-25	1.37718e-23
AT5G38930	130.627	3.64486	0.349178	10.4384	1.65566e-25	1.70092e-23
AT4G33010	4979.88	-0.640303	0.0614352	-10.4224	1.95933e-25	2.00303e-23
AT3G62040	327.971	-2.02001	0.195116	-10.3529	4.06168e-25	4.13201e-23
AT4G17220	451.362	-1.73146	0.168065	-10.3024	6.87499e-25	6.96009e-23
AT3G57950	1108.33	-1.08076	0.105689	-10.2258	1.52001e-24	1.53139e-22
AT1G77000	2783.9	-0.719244	0.0703694	-10.221	1.59739e-24	1.60161e-22
AT1G67870	1129.03	-1.07213	0.105522	-10.1603	2.98269e-24	2.97626e-22
AT1G73220	244.962	-2.37526	0.233907	-10.1547	3.15732e-24	3.13552e-22
AT3G16920	228.473	-2.4076	0.237581	-10.1338	3.91175e-24	3.86633e-22
AT2G45220	508.559	-1.64135	0.162082	-10.1267	4.20764e-24	4.13917e-22
AT2G32990	782.735	-1.28921	0.127561	-10.1066	5.16495e-24	5.05705e-22
AT4G37900	1389.34	-0.967773	0.0958207	-10.0998	5.53356e-24	5.39263e-22
AT1G68530	4658.67	0.795362	0.0788385	10.0885	6.21119e-24	6.02486e-22
AT5G22430	110.297	-4.6468	0.461716	-10.0642	7.95419e-24	7.67984e-22
AT4G13710	453.51	-1.60057	0.159424	-10.0397	1.01975e-23	9.80041e-22
AT1G53163	525.906	-1.61601	0.161286	-10.0195	1.25122e-23	1.19698e-21
AT2G47560	237.038	2.25454	0.225051	10.0179	1.27136e-23	1.2107e-21
AT1G19570	1219.02	0.989547	0.0988417	10.0114	1.35773e-23	1.28706e-21
AT4G30190	12771	-0.493243	0.0493642	-9.99192	1.65346e-23	1.56031e-21
AT1G30760	9759.02	-0.536774	0.053915	-9.95594	2.37564e-23	2.23171e-21
AT5G17050	763.287	1.38204	0.139121	9.9341	2.95832e-23	2.76663e-21
AT5G66460	1170.02	-1.01784	0.10259	-9.92149	3.35705e-23	3.1255e-21
AT5G20830	9316.71	0.506245	0.051227	9.8824	4.96317e-23	4.6003e-21
AT1G26720	363.689	-1.84881	0.187171	-9.87765	5.20415e-23	4.80232e-21
AT1G10460	1849.67	-0.959033	0.0971513	-9.87153	5.53128e-23	5.08171e-21
AT4G15230	2905.3	-0.845347	0.0856562	-9.86907	5.66901e-23	5.1854e-21
AT4G35390	3145.83	-0.675857	0.0688443	-9.81719	9.49549e-23	8.64753e-21
AT2G05520	534.224	1.51631	0.154945	9.7861	1.29184e-22	1.17137e-20
AT3G52490	2243.52	-0.768821	0.0785874	-9.78301	1.33187e-22	1.20243e-20
AT1G34110	19717.1	-0.546509	0.0559528	-9.76732	1.55509e-22	1.39791e-20
AT3G14840	3677.11	0.634658	0.0650683	9.75373	1.77815e-22	1.59156e-20
AT5G20045	999.793	-1.16437	0.11948	-9.74534	1.93141e-22	1.72134e-20
AT2G29980	12783.7	0.472665	0.0485123	9.7432	1.97245e-22	1.75044e-20
AT2G32100	2972.26	-0.69243	0.0711077	-9.73776	2.08086e-22	1.83883e-20
AT2G22170	338.954	2.21687	0.227973	9.72428	2.3757e-22	2.09052e-20
AT1G69120	139.458	6.88488	0.70875	9.71411	2.62529e-22	2.30044e-20
AT2G30870	1898.81	0.790596	0.0813902	9.71365	2.63709e-22	2.30111e-20
AT1G65590	1431.69	-0.922466	0.0951486	-9.695	3.16628e-22	2.75136e-20
AT1G63120	475.835	-1.50287	0.155026	-9.69431	3.18786e-22	2.75862e-20
AT2G36830	696.916	-1.51652	0.156466	-9.69233	3.25024e-22	2.80098e-20
AT5G02540	2159.63	0.939534	0.097016	9.68433	3.51518e-22	3.01683e-20
AT5G49520	1263.09	0.942519	0.0975236	9.66452	4.26624e-22	3.64641e-20
AT3G17609	137.998	3.02989	0.314276	9.64085	5.37415e-22	4.55601e-20
AT3G52520	1109.93	-0.996866	0.1034	-9.64086	5.37378e-22	4.55601e-20
AT1G75500	6483.56	-0.614325	0.0637613	-9.63477	5.7017e-22	4.81413e-20
AT3G63360	587.454	-1.36754	0.14196	-9.63324	5.78768e-22	4.86702e-20
AT1G74470	2039.69	0.786164	0.0816315	9.63065	5.9351e-22	4.97094e-20
AT2G33620	1778.01	-0.834915	0.0869034	-9.60739	7.44098e-22	6.20726e-20
AT4G36430	3084.17	0.714317	0.074448	9.59485	8.40424e-22	6.98288e-20
AT1G73590	9179.46	-0.557349	0.058193	-9.5776	9.93273e-22	8.22012e-20
AT4G37295	1489.01	-0.888282	0.0929238	-9.55925	1.18612e-21	9.77728e-20
AT5G40020	237.598	-2.13893	0.224347	-9.534	1.5134e-21	1.2426e-19
AT1G69040	1785.14	-0.812373	0.085267	-9.5274	1.61274e-21	1.31897e-19
AT1G79520	3159.07	-0.736321	0.0773434	-9.52015	1.72922e-21	1.4087e-19
AT3G28910	1459.99	0.864591	0.0908325	9.51851	1.75674e-21	1.42556e-19
AT1G21310	25089.6	1.1152	0.117248	9.51145	1.88022e-21	1.51985e-19
AT2G39530	512.563	1.42253	0.149604	9.50863	1.93193e-21	1.55562e-19
AT5G13630	680.685	1.22464	0.129117	9.48476	2.42948e-21	1.94873e-19
AT4G18780	212.951	-2.25767	0.238633	-9.46086	3.05418e-21	2.44042e-19
AT1G53830	699.199	-1.53257	0.162127	-9.45286	3.29702e-21	2.6244e-19
AT2G03240	1839.53	0.793223	0.0839593	9.44771	3.46339e-21	2.74635e-19
AT5G19260	289.339	-1.92984	0.204299	-9.44615	3.51513e-21	2.77682e-19
AT3G60530	1291.25	0.951437	0.100883	9.43107	4.05931e-21	3.1946e-19
AT1G06040	2931.08	0.647529	0.0687636	9.41674	4.65318e-21	3.6482e-19
AT1G16070	479.729	1.62407	0.172859	9.39535	5.70266e-21	4.45427e-19
AT1G80160	314.89	1.81117	0.192809	9.3936	5.79835e-21	4.51211e-19
AT5G54960	2462.19	0.748716	0.0797083	9.3932	5.8204e-21	4.51243e-19
AT1G65060	128.437	3.51724	0.375171	9.37502	6.91634e-21	5.34223e-19
AT1G25280	7556.71	-0.521993	0.0557949	-9.35558	8.31437e-21	6.39838e-19
AT3G20300	369.671	-1.65921	0.177434	-9.35111	8.673e-21	6.64983e-19
AT4G08160	171.443	-2.62111	0.280605	-9.34094	9.54867e-21	7.29441e-19
AT2G38530	25199.4	1.07494	0.115085	9.34041	9.59631e-21	7.30405e-19
AT1G64625	1136.76	-0.980576	0.105012	-9.33776	9.83974e-21	7.4621e-19
AT1G09560	3590.03	-0.612364	0.0659544	-9.28465	1.62236e-20	1.22588e-18
AT1G09460	18852.2	-0.45737	0.0493203	-9.27346	1.80197e-20	1.35668e-18
AT3G44300	2170.49	0.721311	0.0779438	9.25425	2.15737e-20	1.61841e-18
AT2G36880	6330.13	0.501112	0.054177	9.24954	2.25467e-20	1.68534e-18
AT1G66700	225.865	-2.16775	0.234902	-9.22835	2.74829e-20	2.04698e-18
AT4G17260	1316.92	0.912632	0.0990101	9.21757	3.03903e-20	2.25548e-18
AT3G22240	942.339	-1.18193	0.128488	-9.19881	3.61938e-20	2.67667e-18
AT4G33030	1283.64	1.06421	0.115699	9.19811	3.64316e-20	2.68474e-18
AT2G06850	4314.3	-0.602507	0.0656888	-9.17215	4.63673e-20	3.40489e-18
AT1G13440	28764.6	0.474174	0.0516999	9.17166	4.65805e-20	3.40855e-18
AT5G44030	336.029	-1.70332	0.185952	-9.16002	5.18871e-20	3.78359e-18
AT3G56240	1530.78	-0.857246	0.0937362	-9.1453	5.94636e-20	4.32095e-18
AT5G64620	700.537	-1.18837	0.130252	-9.12362	7.26585e-20	5.26143e-18
AT5G01820	1606.98	-0.825978	0.0906245	-9.1143	7.91835e-20	5.71409e-18
AT4G33560	3843.19	0.652985	0.0716757	9.11026	8.21827e-20	5.91007e-18
AT5G58760	1155.02	0.963288	0.105836	9.10169	8.89371e-20	6.37382e-18
AT4G31290	7114.2	0.503813	0.055362	9.10034	9.00465e-20	6.43123e-18
AT1G02335	242.882	-2.06189	0.226694	-9.09547	9.41803e-20	6.70351e-18
AT3G59850	225.463	-2.08611	0.229774	-9.07895	1.09625e-19	7.77633e-18
AT1G11580	37700.5	0.420672	0.0463808	9.06997	1.1905e-19	8.4162e-18
AT2G33770	11877.6	0.467548	0.0516256	9.05651	1.3469e-19	9.48974e-18
AT3G48510	1296.86	-0.884265	0.0978785	-9.03432	1.65025e-19	1.15878e-17
AT4G16370	828.021	1.09755	0.121561	9.02886	1.73469e-19	1.21399e-17
AT5G48010	1162.22	-1.0013	0.110914	-9.02773	1.75262e-19	1.22244e-17
AT5G66690	950.693	-1.10156	0.12245	-8.99601	2.34071e-19	1.62718e-17
AT3G15950	10328.4	0.451735	0.0503574	8.97057	2.94988e-19	2.04385e-17
AT5G15120	1755.58	0.785169	0.0876853	8.9544	3.41575e-19	2.35879e-17
AT2G03730	2219.18	-0.700889	0.078343	-8.94641	3.67229e-19	2.52758e-17
AT4G27560	227.827	2.0038	0.224735	8.91629	4.82152e-19	3.30766e-17
AT2G43860	115.759	-3.2235	0.361662	-8.91302	4.96627e-19	3.39579e-17
AT2G21610	134.958	-2.93726	0.329604	-8.91148	5.03552e-19	3.43188e-17
AT5G18270	3004.16	-0.637129	0.0715922	-8.89942	5.61416e-19	3.81379e-17
AT5G17010	517.866	1.32486	0.149022	8.89037	6.09071e-19	4.12408e-17
AT3G48460	570.669	-1.2966	0.145933	-8.88492	6.39659e-19	4.31718e-17
AT4G13480	159.745	-2.55644	0.288197	-8.87048	7.28332e-19	4.8998e-17
AT4G01870	3550.59	0.723562	0.0816296	8.86396	7.72228e-19	5.1784e-17
AT4G28940	1074.58	-0.962442	0.108725	-8.85206	8.59204e-19	5.74318e-17
AT3G21550	174.407	-2.42728	0.274546	-8.84107	9.4807e-19	6.31693e-17
AT5G28510	97.3857	3.76045	0.426316	8.82081	1.13635e-18	7.54734e-17
AT4G27260	46100.5	-0.413619	0.046898	-8.81954	1.14927e-18	7.60889e-17
AT2G38120	7628.81	-0.494943	0.0561759	-8.81059	1.24492e-18	8.21606e-17
AT4G08950	5956.8	0.532076	0.0604207	8.80617	1.29491e-18	8.51904e-17
AT4G18630	321.483	-1.71574	0.195014	-8.79803	1.39235e-18	9.1313e-17
AT1G62770	6184.82	-0.513048	0.0587787	-8.72847	2.58141e-18	1.68763e-16
AT5G48880	166.998	2.36085	0.270495	8.7279	2.59441e-18	1.69082e-16
AT5G03170	140.297	-2.70957	0.311112	-8.7093	3.05744e-18	1.98639e-16
AT3G61930	331.823	-1.63783	0.188447	-8.6912	3.58633e-18	2.32276e-16
AT3G14610	4827.38	-0.518372	0.0596475	-8.69058	3.60582e-18	2.32815e-16
AT5G23220	312.577	1.64977	0.190532	8.65878	4.76838e-18	3.06928e-16
AT2G28630	1072.15	0.926833	0.107184	8.64714	5.28067e-18	3.38857e-16
AT4G18450	525.637	-1.31106	0.151632	-8.6463	5.31979e-18	3.4032e-16
AT3G13380	4600.17	-0.516287	0.0597941	-8.63441	5.90296e-18	3.76471e-16
AT1G02920	4103	-0.535561	0.0621423	-8.61831	6.79496e-18	4.32039e-16
AT2G42430	4085.72	-0.575241	0.067387	-8.53637	1.38501e-17	8.77942e-16
AT1G70690	353.977	-1.55346	0.182179	-8.5271	1.50063e-17	9.4835e-16
AT1G77885	535.912	-1.24333	0.145834	-8.52569	1.51907e-17	9.57106e-16
AT1G78960	13251.8	0.422484	0.0497518	8.49183	2.03413e-17	1.27776e-15
AT3G30530	146.202	2.45339	0.289013	8.48888	2.08642e-17	1.30668e-15
AT5G50260	1776.58	-0.715267	0.0843211	-8.48265	2.20114e-17	1.37439e-15
AT5G09590	4247.96	0.546023	0.0643934	8.47948	2.26194e-17	1.40814e-15
AT3G53190	5975.03	-0.482994	0.0570974	-8.45913	2.69383e-17	1.67202e-15
AT4G26050	819.088	-1.03293	0.122272	-8.44774	2.97002e-17	1.83797e-15
AT1G64370	1311.79	-0.847983	0.100887	-8.40527	4.2689e-17	2.63396e-15
AT4G01070	1047.31	0.886179	0.105445	8.40416	4.3095e-17	2.65117e-15
AT4G16480	1728.89	-0.754505	0.0898712	-8.3954	4.64305e-17	2.84796e-15
AT3G59900	1449.62	-0.829568	0.099045	-8.37566	5.49131e-17	3.35839e-15
AT3G55990	93.5048	-3.5133	0.419671	-8.37155	5.68661e-17	3.46767e-15
AT4G16260	9600.62	-0.464129	0.0554784	-8.36593	5.96408e-17	3.62627e-15
AT3G09770	4025.75	-0.593441	0.0709495	-8.36427	6.04869e-17	3.66702e-15
AT2G21660	25326.1	0.428026	0.0512444	8.35264	6.67552e-17	4.0353e-15
AT2G38080	125.76	-2.80864	0.336274	-8.35223	6.69874e-17	4.03764e-15
AT4G03820	1123.38	-0.859825	0.103638	-8.29643	1.0729e-16	6.4482e-15
AT3G47420	715.463	1.06247	0.128089	8.29477	1.08796e-16	6.51997e-15
AT1G80240	1188.95	-0.96149	0.11594	-8.29302	1.10405e-16	6.59743e-15
AT2G46740	3173.56	-0.634872	0.0766607	-8.28159	1.2154e-16	7.24205e-15
AT5G02550	2153.56	0.771287	0.0931392	8.28101	1.22137e-16	7.25691e-15
AT1G13670	262.633	1.74891	0.211649	8.26323	1.41785e-16	8.38135e-15
AT1G76990	1263.2	0.812682	0.09835	8.26316	1.41866e-16	8.38135e-15
AT2G16365	1395.18	0.858421	0.103924	8.26004	1.45622e-16	8.57894e-15
AT5G39050	2388.29	-0.686249	0.0830916	-8.25895	1.4696e-16	8.63336e-15
AT3G11420	1213.35	-0.825935	0.100088	-8.25206	1.55686e-16	9.1203e-15
AT5G44380	8117.55	-0.454345	0.0551071	-8.24477	1.65477e-16	9.66674e-15
AT5G61380	3271.22	0.543471	0.0659663	8.23861	1.74225e-16	1.01493e-14
AT3G28740	1983.63	-0.696546	0.0846738	-8.22624	1.93188e-16	1.12226e-14
AT5G11260	494.135	1.2658	0.153979	8.22055	2.02573e-16	1.17352e-14
AT3G44730	1397.65	-0.823828	0.10038	-8.20709	2.26612e-16	1.30914e-14
AT1G11840	2639.53	0.632057	0.0770603	8.20211	2.3621e-16	1.36081e-14
AT1G26820	1009.57	-1.02265	0.124803	-8.19415	2.52365e-16	1.44988e-14
AT1G28130	9793.86	0.444239	0.0543051	8.18043	2.82841e-16	1.62051e-14
AT4G13190	2213.41	-0.627194	0.0767034	-8.17687	2.91304e-16	1.66442e-14
AT1G70500	131.196	-2.74234	0.335405	-8.17621	2.9291e-16	1.66903e-14
AT3G05470	661.143	-1.07086	0.131685	-8.13201	4.22222e-16	2.3993e-14
AT5G56970	5916.05	-0.447662	0.0550763	-8.12802	4.36344e-16	2.47281e-14
AT2G37040	4902.11	0.48103	0.0596858	8.05938	7.6682e-16	4.33388e-14
AT1G10960	806.967	1.00468	0.124844	8.04751	8.44971e-16	4.76267e-14
AT1G10540	829.161	-1.01395	0.12608	-8.04211	8.83061e-16	4.96394e-14
AT5G56460	611.583	-1.0857	0.135422	-8.01718	1.08202e-15	6.06599e-14
AT3G24503	1743.67	-0.750561	0.0936693	-8.01288	1.12055e-15	6.26516e-14
AT5G57400	230.047	-1.80224	0.225337	-7.998	1.26455e-15	7.05141e-14
AT1G51630	3934.8	-0.525569	0.0657268	-7.99627	1.28242e-15	7.13196e-14
AT5G13180	2023.42	-0.6495	0.081259	-7.99296	1.31733e-15	7.30665e-14
AT2G43120	717.006	1.03837	0.129942	7.99101	1.33839e-15	7.40375e-14
AT1G10470	6923.11	-0.531091	0.0664673	-7.99026	1.34651e-15	7.42895e-14
AT5G22930	1193.35	-0.830805	0.103994	-7.989	1.36035e-15	7.48552e-14
AT1G55020	13422.2	0.405786	0.0508253	7.98394	1.41737e-15	7.77873e-14
AT1G19850	6661.61	0.430595	0.0541274	7.95523	1.78806e-15	9.78738e-14
AT2G18196	2508.56	-0.606751	0.0763356	-7.94846	1.88848e-15	1.031e-13
AT5G07080	1021.71	-1.0238	0.128943	-7.93988	2.02378e-15	1.10199e-13
AT1G62570	2470.6	-0.610937	0.0770184	-7.93235	2.15035e-15	1.16785e-13
AT1G19230	872.117	-0.929373	0.117269	-7.92515	2.27872e-15	1.23436e-13
AT3G54260	1806.65	-0.667775	0.0842851	-7.92281	2.32198e-15	1.25453e-13
AT3G21351	133.439	2.37628	0.299984	7.92137	2.34915e-15	1.26593e-13
AT2G16500	2547.23	-0.58211	0.0735547	-7.91398	2.49286e-15	1.33991e-13
AT1G15500	8007.81	0.423808	0.0536274	7.90282	2.72658e-15	1.46177e-13
AT5G26330	105.169	-2.81161	0.355837	-7.90139	2.75808e-15	1.47487e-13
AT1G30530	181.977	1.98494	0.251395	7.89569	2.88712e-15	1.53992e-13
AT2G01660	1125.99	-0.865109	0.109626	-7.89144	2.98719e-15	1.58923e-13
AT2G23700	516.196	1.16701	0.148226	7.87321	3.4565e-15	1.83423e-13
AT5G49770	72.9297	3.7299	0.4745	7.8607	3.81988e-15	2.02192e-13
AT1G77450	821.667	-0.979933	0.124676	-7.85982	3.847e-15	2.03112e-13
AT1G05470	1157.38	-0.79352	0.101301	-7.83328	4.753e-15	2.50313e-13
AT3G25710	1228.96	0.802055	0.102803	7.80188	6.09919e-15	3.1977e-13
AT5G52900	1845.85	-0.670803	0.0859805	-7.80181	6.10255e-15	3.1977e-13
AT3G25290	4031.02	-0.509723	0.0653431	-7.80072	6.15563e-15	3.21562e-13
AT3G48450	439.682	-1.25329	0.160669	-7.80047	6.16758e-15	3.21562e-13
AT4G39090	21260.8	-0.369355	0.0474103	-7.79061	6.6684e-15	3.46807e-13
AT2G34710	10151.3	-0.374697	0.0482016	-7.77353	7.63296e-15	3.95984e-13
AT3G15450	3198.26	0.641097	0.0825392	7.76717	8.0256e-15	4.1532e-13
AT4G36250	2084.5	0.631067	0.0813058	7.76164	8.38361e-15	4.32773e-13
AT4G32780	710.648	-1.01153	0.13045	-7.75415	8.89362e-15	4.57967e-13
AT5G02640	196.328	-2.29601	0.297186	-7.72586	1.11103e-14	5.70701e-13
AT1G50480	2862.73	0.537634	0.0697105	7.71239	1.23485e-14	6.32745e-13
AT2G18480	201.673	-1.86733	0.242239	-7.70863	1.27178e-14	6.48481e-13
AT2G24570	3197.32	-0.534965	0.0693971	-7.70875	1.27058e-14	6.48481e-13
AT5G18170	2459.25	-0.582095	0.0756413	-7.69547	1.40971e-14	7.17062e-13
AT4G33150	1219.39	0.775344	0.100856	7.68765	1.49866e-14	7.60452e-13
AT2G45400	6721.44	-0.439676	0.0572129	-7.68492	1.53091e-14	7.74931e-13
AT1G50250	542.096	1.17005	0.152302	7.68248	1.56035e-14	7.87919e-13
AT1G02930	2218.49	-0.595954	0.0775974	-7.68008	1.58988e-14	8.00891e-13
AT5G38610	286.086	-1.562	0.203444	-7.6778	1.61844e-14	8.13313e-13
AT1G10380	1676.23	-0.691875	0.0902353	-7.66746	1.75442e-14	8.79531e-13
AT2G32560	1076.86	-0.874586	0.114158	-7.66116	1.84262e-14	9.21532e-13
AT5G45800	2258.23	-0.628439	0.082039	-7.66024	1.85581e-14	9.25905e-13
AT4G35160	543.259	-1.1564	0.150975	-7.65958	1.86542e-14	9.2848e-13
AT4G12730	584.591	1.14172	0.149102	7.65732	1.89846e-14	9.42677e-13
AT2G28510	1700.26	0.672164	0.0877975	7.65584	1.9205e-14	9.51355e-13
AT4G15630	297.483	1.48108	0.193837	7.64084	2.1581e-14	1.06652e-12
AT2G26400	61.1569	4.96239	0.649597	7.63917	2.18619e-14	1.07785e-12
AT2G30520	479.554	1.24086	0.162708	7.62629	2.41615e-14	1.18841e-12
AT2G47240	100.021	2.99956	0.393379	7.6251	2.43842e-14	1.19655e-12
AT4G23920	433.5	-1.24905	0.164041	-7.61424	2.6525e-14	1.29854e-12
AT2G36290	2994.6	0.53567	0.0703668	7.61253	2.68775e-14	1.31272e-12
AT1G79330	774.501	-1.03408	0.136004	-7.60332	2.88637e-14	1.40643e-12
AT5G19100	1727.16	-0.709813	0.093367	-7.6024	2.90688e-14	1.41312e-12
AT5G42420	1156.62	-0.871113	0.114696	-7.59499	3.07825e-14	1.49295e-12
AT2G24430	839.294	-0.930991	0.122698	-7.58767	3.2571e-14	1.57603e-12
AT5G03790	61.6162	5.17415	0.682134	7.58524	3.3186e-14	1.60207e-12
AT5G11090	4700.97	-0.533774	0.0704994	-7.57134	3.69407e-14	1.77921e-12
AT1G65920	1801.48	0.693183	0.091602	7.56734	3.80939e-14	1.83053e-12
AT5G56040	5127.9	-0.439694	0.0582678	-7.54609	4.4853e-14	2.15036e-12
AT5G43580	1345.31	0.737259	0.0977284	7.54396	4.55908e-14	2.18072e-12
AT5G65320	376.405	-1.34387	0.178278	-7.53807	4.76972e-14	2.27626e-12
AT2G17500	1189.19	-0.778927	0.103418	-7.53187	5.00201e-14	2.38167e-12
AT2G46950	6643.41	-0.418855	0.0556956	-7.52044	5.4592e-14	2.59343e-12
AT3G57620	379.621	-3.06643	0.408151	-7.51298	5.77954e-14	2.73937e-12
AT3G18715	1047.88	-0.792047	0.105531	-7.50532	6.12802e-14	2.89796e-12
AT4G27860	1432.03	0.728582	0.0970844	7.50463	6.16046e-14	2.9067e-12
AT3G52820	891.067	-0.858651	0.11446	-7.50176	6.29659e-14	2.96423e-12
AT2G43000	280.862	-1.52806	0.20374	-7.50001	6.38135e-14	2.99737e-12
AT2G35980	376.936	-1.34765	0.179858	-7.49285	6.7393e-14	3.15839e-12
AT2G38010	653.327	-1.03054	0.137792	-7.47897	7.49087e-14	3.50274e-12
AT5G10100	1146.39	0.756803	0.101217	7.477	7.60367e-14	3.54753e-12
AT3G19380	1716.97	-0.677569	0.0906473	-7.47479	7.73297e-14	3.5998e-12
AT2G24150	2327.15	-0.576932	0.0771973	-7.47347	7.81072e-14	3.6279e-12
AT1G05710	1136.75	-0.760331	0.101856	-7.46475	8.34577e-14	3.8678e-12
AT1G31320	1036.78	-0.787765	0.105794	-7.44618	9.60803e-14	4.44292e-12
AT3G28345	1425.71	-0.739976	0.0994197	-7.44295	9.84579e-14	4.54279e-12
AT1G02400	387.178	-1.3205	0.177642	-7.43348	1.05778e-13	4.86978e-12
AT4G25640	1879.94	0.650004	0.0874557	7.43238	1.06658e-13	4.89944e-12
AT5G61340	285.719	-1.4665	0.198044	-7.40492	1.31225e-13	6.01472e-12
AT5G02420	364.355	-1.34056	0.181166	-7.39959	1.36603e-13	6.24751e-12
AT3G11930	2832.52	-0.666419	0.0902533	-7.38387	1.53758e-13	7.01666e-12
AT1G75640	1927.91	-0.696111	0.0942872	-7.38288	1.54901e-13	7.05342e-12
AT4G00050	193.968	1.77261	0.240189	7.38004	1.58243e-13	7.18991e-12
AT2G36530	17382.3	0.323975	0.0439036	7.37923	1.59212e-13	7.2182e-12
AT5G04980	725.526	-0.941746	0.127726	-7.37315	1.66638e-13	7.53848e-12
AT5G04830	917.419	0.82602	0.112122	7.36713	1.74347e-13	7.87012e-12
AT3G18000	1185.21	0.927901	0.126063	7.36059	1.83098e-13	8.24733e-12
AT2G39370	5701.32	-0.433781	0.0590201	-7.34971	1.98634e-13	8.92781e-12
AT4G11600	2434.41	0.558231	0.0760082	7.34436	2.06744e-13	9.27234e-12
AT4G37070	1060.74	0.78209	0.1065	7.34355	2.08003e-13	9.3088e-12
AT1G65690	761.294	-1.06009	0.144484	-7.33706	2.18342e-13	9.75058e-12
AT5G03545	3152.49	1.36244	0.185849	7.33088	2.2865e-13	1.01891e-11
AT5G03840	147.165	10.73	1.46657	7.31639	2.54736e-13	1.13273e-11
AT3G23530	230.468	1.70254	0.232972	7.30793	2.71291e-13	1.20378e-11
AT4G23500	612.724	-1.01063	0.138501	-7.29692	2.94421e-13	1.30364e-11
AT1G18670	1997.79	-0.581603	0.0798277	-7.28573	3.19943e-13	1.41365e-11
AT3G48360	2340.36	-0.569616	0.0785166	-7.25473	4.02478e-13	1.77456e-11
AT5G17330	10083.3	-0.37412	0.0516081	-7.24926	4.19045e-13	1.84371e-11
AT2G41510	227.275	-1.63193	0.225184	-7.2471	4.25798e-13	1.86555e-11
AT5G51670	3905.93	-0.457095	0.0630716	-7.24724	4.25342e-13	1.86555e-11
AT5G24800	503.683	-1.12195	0.154908	-7.24269	4.39877e-13	1.92319e-11
AT5G60020	138.631	-2.23619	0.308982	-7.23727	4.57799e-13	1.99736e-11
AT5G65660	17155.6	-0.373729	0.0516557	-7.23501	4.65495e-13	2.0267e-11
AT1G26450	1012.16	-0.799601	0.110578	-7.23113	4.78991e-13	2.08112e-11
AT3G14060	1267.74	-0.769478	0.106548	-7.22193	5.12562e-13	2.21778e-11
AT5G03230	532.737	1.08257	0.149901	7.22192	5.12572e-13	2.21778e-11
AT5G44340	9794.08	0.345504	0.0478438	7.2215	5.14165e-13	2.22006e-11
AT5G49690	972.913	-0.807194	0.111923	-7.21204	5.51202e-13	2.37506e-11
AT1G26730	2497.21	-0.607008	0.084216	-7.20775	5.68841e-13	2.44602e-11
AT3G44320	841.325	0.838264	0.116338	7.20541	5.7869e-13	2.48325e-11
AT4G16620	392.538	-1.35268	0.188022	-7.19425	6.28068e-13	2.6896e-11
AT5G47050	1400.72	-0.6883	0.0957117	-7.19139	6.41361e-13	2.7409e-11
AT3G62020	154.184	-2.0201	0.281063	-7.18736	6.60568e-13	2.81721e-11
AT5G20230	694.687	1.03024	0.143383	7.18521	6.71058e-13	2.8561e-11
AT4G22470	519.89	-1.06022	0.147651	-7.18059	6.94087e-13	2.9481e-11
AT2G25790	10504.3	-0.35198	0.0490659	-7.17363	7.30363e-13	3.09588e-11
AT1G22990	413.855	-1.19394	0.166457	-7.17267	7.35475e-13	3.11122e-11
AT2G47550	1808.36	0.604977	0.084427	7.16569	7.73979e-13	3.26748e-11
AT4G13660	2961.95	-0.505822	0.0706648	-7.15806	8.18288e-13	3.44755e-11
AT3G17790	452.552	1.13701	0.15893	7.15418	8.41762e-13	3.5393e-11
AT1G07610	1485.56	-0.652618	0.0912422	-7.15259	8.51549e-13	3.57325e-11
AT5G07100	987.928	-0.773056	0.108346	-7.13503	9.67637e-13	4.05222e-11
AT4G01540	333.963	1.32962	0.186415	7.1326	9.84936e-13	4.1164e-11
AT5G47990	127.741	-2.20763	0.309861	-7.12458	1.04399e-12	4.3545e-11
AT4G37470	929.067	0.959464	0.134848	7.11517	1.11777e-12	4.6529e-11
AT1G02205	369.823	-1.29191	0.181983	-7.09905	1.25615e-12	5.21851e-11
AT4G37400	540.868	1.12721	0.158877	7.09484	1.29497e-12	5.36912e-11
AT5G24320	2130.59	-0.56967	0.0803761	-7.08756	1.36498e-12	5.64815e-11
AT4G28490	1782.73	-0.616761	0.0871604	-7.07616	1.48203e-12	6.09621e-11
AT4G39720	3380.11	-0.469413	0.0663351	-7.07638	1.47965e-12	6.09621e-11
AT5G65020	1384.08	0.682882	0.096503	7.07628	1.48077e-12	6.09621e-11
AT1G25560	422.728	1.20084	0.169791	7.07246	1.52214e-12	6.24887e-11
AT2G03440	4331.27	1.3652	0.193295	7.06274	1.63247e-12	6.68865e-11
AT3G61960	1440.29	-0.701264	0.0994135	-7.05402	1.73823e-12	7.10799e-11
AT1G08430	1349.5	-0.709701	0.100761	-7.04343	1.87565e-12	7.65492e-11
AT1G57990	3490.46	-0.48274	0.0686516	-7.03173	2.03986e-12	8.30883e-11
AT1G53730	947.543	0.796157	0.113469	7.01649	2.27504e-12	9.24871e-11
AT2G40540	4608.81	-0.462964	0.0659894	-7.01574	2.28741e-12	9.2629e-11
AT4G21620	683.441	0.901208	0.128452	7.01589	2.28482e-12	9.2629e-11
AT2G22590	110.751	10.322	1.47186	7.01287	2.3348e-12	9.43649e-11
AT2G38870	971.237	0.768412	0.109598	7.0112	2.36283e-12	9.5313e-11
AT1G14350	1559.33	-0.636786	0.0908397	-7.00999	2.38328e-12	9.59521e-11
AT2G19800	1441.62	0.719965	0.102766	7.00589	2.45424e-12	9.86028e-11
AT5G57660	1257.88	-0.689784	0.0984613	-7.00564	2.45857e-12	9.86028e-11
AT1G29050	109.929	2.52584	0.361131	6.99426	2.66654e-12	1.06739e-10
AT2G01913	1603.6	-0.659503	0.0944443	-6.98299	2.88973e-12	1.15451e-10
AT1G24430	873.567	-0.874619	0.12531	-6.97966	2.95891e-12	1.17989e-10
AT3G15353	577.558	-0.982613	0.141028	-6.96748	3.22661e-12	1.28418e-10
AT3G50970	987.45	0.762593	0.109725	6.95005	3.65163e-12	1.45057e-10
AT1G21100	186.65	-1.82574	0.26286	-6.94569	3.76607e-12	1.49309e-10
AT3G19200	3443.16	-0.489478	0.0704747	-6.94543	3.77299e-12	1.49309e-10
AT2G41905	171.518	-1.92642	0.277842	-6.93352	4.10487e-12	1.62135e-10
AT3G57010	2080.07	-0.565694	0.0816641	-6.92708	4.29608e-12	1.69366e-10
AT1G18880	681.187	-0.890428	0.128643	-6.92169	4.46292e-12	1.75612e-10
AT3G09390	5802.09	0.477199	0.0689875	6.91718	4.6072e-12	1.80948e-10
AT3G20810	830.42	0.845144	0.122323	6.90911	4.87701e-12	1.91126e-10
AT5G11000	1666.74	-0.639598	0.0925761	-6.90889	4.8847e-12	1.91126e-10
AT3G52060	3363.88	-0.462389	0.0670026	-6.90106	5.16153e-12	2.0158e-10
AT3G60220	825.866	-0.853049	0.123675	-6.89753	5.29143e-12	2.06267e-10
AT2G28200	367.601	-1.22264	0.177312	-6.89543	5.37007e-12	2.08942e-10
AT1G75280	302.854	-1.36438	0.197955	-6.89238	5.48657e-12	2.13077e-10
AT1G28360	1717.74	-0.613669	0.0890989	-6.88751	5.67769e-12	2.2009e-10
AT3G16400	1758.44	0.578754	0.0841306	6.87923	6.01782e-12	2.32842e-10
AT3G14310	5473.01	0.426448	0.0620272	6.87517	6.19181e-12	2.3913e-10
AT3G16460	17865.4	0.328809	0.0478323	6.87421	6.23322e-12	2.40284e-10
AT1G33440	600.961	-1.00891	0.147167	-6.85553	7.10476e-12	2.73376e-10
AT5G54160	4935.07	0.401105	0.0586272	6.84162	7.82999e-12	3.00726e-10
AT2G15620	4778.12	-0.486474	0.0711191	-6.84028	7.90405e-12	3.03013e-10
AT2G24580	373.048	-1.19764	0.175365	-6.8294	8.52693e-12	3.26292e-10
AT4G21680	1468.98	-0.703824	0.103146	-6.82356	8.88088e-12	3.39214e-10
AT5G02270	426.647	1.14535	0.168162	6.811	9.69204e-12	3.6952e-10
AT3G50840	286.778	-1.33563	0.196377	-6.80136	1.03639e-11	3.94414e-10
AT5G64340	4137.55	-0.509743	0.0749816	-6.79825	1.05898e-11	4.02278e-10
AT5G59220	264.849	-1.4018	0.206392	-6.79192	1.10648e-11	4.19559e-10
AT2G31160	817.722	0.929086	0.13689	6.78711	1.14401e-11	4.32999e-10
AT5G04590	4721.74	0.446499	0.0658255	6.78307	1.17647e-11	4.44481e-10
AT2G16890	564.123	1.07757	0.15898	6.77805	1.21809e-11	4.59371e-10
AT5G58350	1585.51	-0.64024	0.0945507	-6.7714	1.27546e-11	4.80138e-10
AT2G39870	8735.71	-0.449909	0.066456	-6.77003	1.28753e-11	4.83808e-10
AT1G28110	1082.89	0.69935	0.103517	6.75591	1.41937e-11	5.32391e-10
AT4G13345	554.576	-0.951335	0.141133	-6.74072	1.57607e-11	5.90108e-10
AT1G56210	3009.37	-0.546726	0.0811209	-6.73965	1.58769e-11	5.93394e-10
AT4G35190	307.614	-1.37387	0.203905	-6.7378	1.60805e-11	5.99926e-10
AT2G18470	271.911	-1.49944	0.222601	-6.73599	1.62815e-11	6.06341e-10
AT1G13280	3316.95	0.451853	0.0672593	6.71808	1.84139e-11	6.84532e-10
AT4G17350	2205.25	-0.527544	0.0785561	-6.71551	1.87404e-11	6.95429e-10
AT1G69810	685.973	-0.904589	0.134749	-6.71314	1.9048e-11	7.05588e-10
AT1G52880	183.91	-1.66253	0.248324	-6.69501	2.15652e-11	7.97416e-10
AT2G31570	964.838	0.754331	0.112691	6.69378	2.17481e-11	8.02754e-10
AT4G39980	4479.78	0.39833	0.0595263	6.69167	2.20632e-11	8.12947e-10
AT1G28660	110.406	-2.32499	0.347601	-6.68868	2.25195e-11	8.2684e-10
AT5G12020	261.332	1.45758	0.217915	6.68876	2.25074e-11	8.2684e-10
AT1G74010	1691.78	-0.626779	0.0937635	-6.68468	2.31429e-11	8.48234e-10
AT4G14440	1799.03	0.596217	0.0895274	6.6596	2.74568e-11	1.00458e-09
AT4G37790	1289.23	-0.682376	0.102469	-6.65932	2.75102e-11	1.00477e-09
AT1G12370	741.014	0.840673	0.126413	6.65022	2.92654e-11	1.06701e-09
AT1G67810	328.78	-1.30114	0.195681	-6.64926	2.94562e-11	1.07209e-09
AT5G63350	143.772	-1.8735	0.281906	-6.64584	3.01498e-11	1.09543e-09
AT3G13672	164.055	-1.79586	0.270561	-6.63755	3.18929e-11	1.15674e-09
AT2G05440	11847.7	0.372093	0.0560706	6.63614	3.21994e-11	1.16583e-09
AT2G39050	589.458	-0.918328	0.138615	-6.62501	3.47221e-11	1.25499e-09
AT2G43150	22159.4	0.345994	0.0522432	6.62274	3.52595e-11	1.27221e-09
AT1G08650	255.52	1.41475	0.213843	6.61586	3.6941e-11	1.33058e-09
AT5G51451	992.217	-0.754616	0.114078	-6.61491	3.7178e-11	1.3368e-09
AT1G58370	152.803	-1.97505	0.298843	-6.60901	3.8691e-11	1.38881e-09
AT4G13195	2132.38	-0.51483	0.0779603	-6.60375	4.00895e-11	1.43654e-09
AT3G54140	595.558	-0.899393	0.136333	-6.59703	4.19486e-11	1.50058e-09
AT1G64720	6544.55	0.482948	0.0732402	6.59404	4.28024e-11	1.5285e-09
AT2G04160	2212.83	-0.52182	0.0792589	-6.58375	4.58738e-11	1.63538e-09
AT5G45510	2180.06	0.509376	0.0774406	6.57764	4.77969e-11	1.70103e-09
AT4G22920	818.81	-0.778803	0.11854	-6.56996	5.03277e-11	1.78805e-09
AT1G24340	512.103	0.994011	0.151346	6.56778	5.10693e-11	1.81131e-09
AT3G15210	3825.72	-0.435936	0.0664546	-6.55991	5.38419e-11	1.90641e-09
AT4G12480	125.609	-2.04818	0.312603	-6.55203	5.67601e-11	2.00633e-09
AT1G51170	1565.3	-0.604619	0.0925347	-6.53397	6.405e-11	2.26018e-09
AT1G51840	436.457	-1.13794	0.174238	-6.53099	6.5338e-11	2.30173e-09
AT3G09922	67.594	3.28665	0.503353	6.52951	6.59856e-11	2.32062e-09
AT3G56290	131.689	1.99897	0.306828	6.51495	7.27115e-11	2.55286e-09
AT5G07010	3631.13	-0.460695	0.070737	-6.5128	7.37649e-11	2.58549e-09
AT5G19520	496.368	0.975588	0.149905	6.50804	7.61401e-11	2.66427e-09
AT5G09800	1277.45	-0.683539	0.105121	-6.50242	7.90384e-11	2.76105e-09
AT4G26850	1241.98	0.661998	0.101852	6.49958	8.05437e-11	2.80893e-09
AT2G43610	9734.62	0.837954	0.128971	6.49723	8.18129e-11	2.84843e-09
AT5G64260	15155.5	-0.323483	0.0498558	-6.48836	8.67759e-11	3.01619e-09
AT5G23530	1965.01	-0.57316	0.0883497	-6.4874	8.73292e-11	3.03037e-09
AT5G20960	11648.3	0.358065	0.055295	6.47554	9.44717e-11	3.27277e-09
AT2G23790	2450.9	-0.499994	0.0775046	-6.45115	1.11006e-10	3.8392e-09
AT3G28150	634.858	-0.884023	0.137046	-6.45057	1.11427e-10	3.84737e-09
AT4G37770	5829.12	-0.373	0.0579137	-6.44062	1.18986e-10	4.0948e-09
AT5G17420	231.391	-1.44451	0.224278	-6.44068	1.18937e-10	4.0948e-09
AT4G18910	2127.69	-0.520537	0.0808252	-6.44028	1.19251e-10	4.09716e-09
AT3G52470	1675.13	0.606176	0.0941423	6.43893	1.20316e-10	4.12696e-09
AT2G45920	1069.67	-0.746035	0.116113	-6.4251	1.31782e-10	4.51282e-09
AT5G16970	1116.17	-0.658644	0.102561	-6.42199	1.34503e-10	4.59847e-09
AT5G01170	1255.25	-0.698435	0.108937	-6.41135	1.44236e-10	4.92314e-09
AT3G10340	912.139	-0.744422	0.116458	-6.39222	1.63498e-10	5.5715e-09
AT5G26850	5460.84	0.365687	0.0572964	6.38238	1.74356e-10	5.93181e-09
AT3G47950	238.51	1.39486	0.218848	6.37366	1.84567e-10	6.26897e-09
AT3G50650	1398.68	-0.605643	0.0950303	-6.37316	1.85172e-10	6.27928e-09
AT1G23010	1579.14	0.60099	0.0943513	6.3697	1.89395e-10	6.40167e-09
AT5G24870	559.843	-0.93907	0.147422	-6.36993	1.89115e-10	6.40167e-09
AT4G05050	15095.5	-0.290974	0.0457853	-6.35518	2.08179e-10	7.0252e-09
AT1G06090	94.6174	-2.26256	0.356316	-6.34987	2.15494e-10	7.26029e-09
AT1G12260	64.4138	-2.90274	0.457895	-6.3393	2.30811e-10	7.7638e-09
AT1G09090	73.7524	-2.79662	0.441686	-6.33169	2.42493e-10	8.14361e-09
AT1G76160	3296.55	0.457406	0.0722599	6.33002	2.45135e-10	8.21913e-09
AT3G07350	429.137	1.03844	0.16429	6.32081	2.60201e-10	8.71025e-09
AT3G16500	1717.87	-0.546827	0.0865231	-6.32001	2.61544e-10	8.72721e-09
AT3G25240	152.458	1.75554	0.277765	6.32023	2.61175e-10	8.72721e-09
AT4G23690	1897.59	0.595901	0.0943028	6.31902	2.63227e-10	8.76933e-09
AT2G26560	5804.02	0.371411	0.0588251	6.31382	2.72239e-10	9.0551e-09
AT4G12390	2283.96	-0.483912	0.0767002	-6.30914	2.80596e-10	9.3182e-09
AT1G49240	4168.69	0.462362	0.0732884	6.3088	2.8121e-10	9.32373e-09
AT2G22080	621.998	0.870605	0.138049	6.30649	2.85426e-10	9.4485e-09
AT1G80180	950.848	-0.745461	0.118214	-6.30605	2.86253e-10	9.46087e-09
AT2G43800	2983.2	-0.552811	0.087765	-6.29876	3.00039e-10	9.9008e-09
AT1G07920	9822.67	-0.379395	0.0602558	-6.29639	3.04648e-10	1.0037e-08
AT4G14130	196.04	1.50664	0.239377	6.294	3.09398e-10	1.01774e-08
AT2G24440	458.623	-1.0433	0.165833	-6.29126	3.14896e-10	1.0342e-08
AT1G67560	974.151	0.685852	0.109024	6.29082	3.15795e-10	1.03552e-08
AT3G15510	643.885	-0.851735	0.135409	-6.29011	3.17235e-10	1.03861e-08
AT5G08570	3639.57	0.448945	0.0713778	6.2897	3.18072e-10	1.03972e-08
AT5G40730	3745.76	-0.470977	0.0749067	-6.28752	3.22568e-10	1.05276e-08
AT2G41560	1058.76	0.698125	0.111058	6.28613	3.25472e-10	1.06058e-08
AT4G00340	4556.9	-0.394681	0.0628185	-6.28289	3.32339e-10	1.08127e-08
AT4G32440	1026.86	-0.678025	0.108113	-6.27143	3.57753e-10	1.16214e-08
AT5G53590	926.69	-0.753204	0.120331	-6.25945	3.86347e-10	1.25307e-08
AT1G17745	2390.81	-0.480646	0.0768045	-6.25804	3.89848e-10	1.26247e-08
AT3G08860	2160.66	-0.488123	0.0780412	-6.25468	3.98319e-10	1.2879e-08
AT2G02400	1310.89	0.610133	0.0975563	6.25417	3.99646e-10	1.29019e-08
AT4G14730	47.4613	3.66305	0.58623	6.2485	4.14425e-10	1.33583e-08
AT1G73010	1569.91	1.5369	0.246031	6.24676	4.19041e-10	1.34863e-08
AT3G11260	1775.08	-0.534654	0.0856718	-6.24073	4.35537e-10	1.39956e-08
AT1G72360	172.485	1.57807	0.252884	6.24027	4.36826e-10	1.40154e-08
AT1G12110	3571.76	-0.472085	0.0758968	-6.22009	4.9687e-10	1.59174e-08
AT3G21420	3024.48	-0.452438	0.0727872	-6.21591	5.10296e-10	1.63224e-08
AT4G30080	1912.39	-0.520598	0.0837977	-6.21256	5.2128e-10	1.66482e-08
AT3G48670	1155.89	0.621322	0.100154	6.20366	5.5165e-10	1.75912e-08
AT4G35720	361.204	-1.17013	0.188661	-6.20232	5.56382e-10	1.7715e-08
AT1G69930	305.477	-1.46492	0.236389	-6.19706	5.7528e-10	1.82888e-08
AT5G25190	940.639	-0.691717	0.111767	-6.1889	6.05858e-10	1.92316e-08
AT3G20395	230.863	1.49678	0.242184	6.18034	6.39628e-10	2.02727e-08
AT2G15830	1173.49	-0.619134	0.100194	-6.17933	6.43744e-10	2.03722e-08
AT3G15340	1047.98	-0.67456	0.109206	-6.17694	6.53568e-10	2.06518e-08
AT4G28640	641.119	-0.827055	0.133965	-6.17366	6.67259e-10	2.10525e-08
AT4G27280	1098.75	-0.659619	0.106862	-6.17264	6.71611e-10	2.11578e-08
AT5G21020	5050.05	0.384185	0.0623082	6.16588	7.00919e-10	2.20477e-08
AT3G16430	2467.58	0.465629	0.0755977	6.1593	7.30651e-10	2.29484e-08
AT5G07800	207.087	-1.6371	0.265822	-6.15863	7.3376e-10	2.30114e-08
AT4G13940	55324.4	0.25706	0.0417565	6.15617	7.45266e-10	2.33371e-08
AT1G69295	4850.65	-0.41152	0.0668715	-6.15389	7.56054e-10	2.36395e-08
AT3G55720	717.647	-0.770712	0.125255	-6.15317	7.59512e-10	2.3712e-08
AT3G02940	75.1515	2.51117	0.408536	6.14676	7.90807e-10	2.46521e-08
AT5G48920	110.528	-2.02629	0.330565	-6.12976	8.80117e-10	2.73953e-08
AT3G59290	1467.76	-0.595765	0.0972467	-6.12633	8.99306e-10	2.79509e-08
AT1G65845	656.292	0.828344	0.13545	6.11548	9.62672e-10	2.98314e-08
AT5G17760	1608.73	-0.572972	0.0936911	-6.11555	9.6226e-10	2.98314e-08
AT2G33310	4726.55	-0.377825	0.0618247	-6.11124	9.88608e-10	3.05896e-08
AT5G03640	463.857	-0.945544	0.154789	-6.10859	1.00513e-09	3.10548e-08
AT1G54010	1239.23	0.689317	0.112849	6.10834	1.00673e-09	3.10581e-08
AT5G65300	441.98	-0.991399	0.162327	-6.10744	1.01244e-09	3.11883e-08
AT2G27190	907.757	0.702439	0.115123	6.10161	1.05006e-09	3.22994e-08
AT2G47900	3297.89	-0.407615	0.0668098	-6.10112	1.05326e-09	3.23221e-08
AT3G47600	1739.68	0.523994	0.0858861	6.10103	1.0539e-09	3.23221e-08
AT5G09440	896.349	0.696767	0.114216	6.10042	1.05789e-09	3.23969e-08
AT5G65510	2683.78	-0.461524	0.0757465	-6.093	1.10813e-09	3.38856e-08
AT5G03300	2159.17	0.4767	0.0782795	6.08972	1.13111e-09	3.45378e-08
AT3G19390	1497.52	0.564182	0.0927461	6.08308	1.17894e-09	3.59455e-08
AT5G20790	180.438	1.59921	0.262935	6.08216	1.18573e-09	3.61e-08
AT4G05320	21182.3	-0.276642	0.0454955	-6.08065	1.19697e-09	3.63889e-08
AT1G43800	14266	0.801461	0.13188	6.07719	1.2231e-09	3.71291e-08
AT1G33700	2846.94	-0.487936	0.0803308	-6.07408	1.24697e-09	3.77988e-08
AT2G46140	1364.66	-0.58464	0.0963252	-6.06945	1.28351e-09	3.88501e-08
AT1G66180	2996.81	-0.417989	0.0688772	-6.06862	1.29015e-09	3.89944e-08
AT3G50660	1273.06	-0.584954	0.096451	-6.06478	1.32138e-09	3.98335e-08
AT5G66920	4224.59	0.368788	0.0608086	6.06473	1.32173e-09	3.98335e-08
AT5G57390	867.986	-0.732405	0.120873	-6.0593	1.36713e-09	4.11423e-08
AT3G14595	1893.34	-0.535628	0.0884431	-6.05619	1.39383e-09	4.18852e-08
AT4G20070	398.671	-1.03427	0.17085	-6.05366	1.41593e-09	4.24881e-08
AT4G14740	2376.56	-0.502583	0.0830414	-6.0522	1.42882e-09	4.28134e-08
AT5G03280	4476.76	-0.36943	0.0610882	-6.04748	1.47126e-09	4.40218e-08
AT1G61820	935.684	0.761805	0.125991	6.04648	1.48043e-09	4.42326e-08
AT5G49660	2100.51	-0.491525	0.0813303	-6.04356	1.50746e-09	4.49758e-08
AT3G50220	96.3235	-2.15219	0.356603	-6.03524	1.58724e-09	4.72884e-08
AT2G28550	1531.68	0.595136	0.0986199	6.03464	1.59313e-09	4.73961e-08
AT2G43680	12805.5	-0.309411	0.0512816	-6.03356	1.60384e-09	4.76468e-08
AT5G24850	311.131	1.16592	0.193268	6.03268	1.61263e-09	4.78398e-08
AT2G40340	353.193	1.1264	0.186813	6.02955	1.64421e-09	4.87075e-08
AT2G26710	2314.28	-0.453767	0.0752909	-6.02685	1.67186e-09	4.94563e-08
AT1G26190	1194.39	-0.608576	0.101043	-6.02296	1.71251e-09	5.0587e-08
AT5G23820	3869.68	0.41013	0.0681184	6.02084	1.73514e-09	5.11829e-08
AT5G64940	419.731	1.08388	0.180127	6.01731	1.77334e-09	5.2236e-08
AT5G23840	771.718	-0.763379	0.126905	-6.01533	1.79519e-09	5.28048e-08
AT5G01190	46.2339	-3.52239	0.585776	-6.0132	1.819e-09	5.343e-08
AT3G14440	71.9461	-2.50031	0.416144	-6.00827	1.87511e-09	5.50006e-08
AT1G65670	117.282	-2.0691	0.344474	-6.00657	1.89494e-09	5.55043e-08
AT1G53090	318.684	1.11638	0.185989	6.0024	1.94426e-09	5.68689e-08
AT1G77660	584.798	-0.850273	0.141811	-5.9958	2.02483e-09	5.90599e-08
AT5G51750	437.17	1.00035	0.166839	5.99594	2.02306e-09	5.90599e-08
AT2G02120	3153.03	-0.445953	0.0744102	-5.99317	2.05794e-09	5.99418e-08
AT1G13635	48.5475	-3.5338	0.589716	-5.99237	2.06804e-09	5.99847e-08
AT1G48300	1775.41	0.526696	0.0878932	5.99245	2.06697e-09	5.99847e-08
AT3G02493	434.539	-1.11502	0.186069	-5.99253	2.06605e-09	5.99847e-08
AT4G15990	251.62	-1.27267	0.212464	-5.99006	2.09766e-09	6.07593e-08
AT2G47140	1968.46	-0.545991	0.0913564	-5.9765	2.27982e-09	6.59441e-08
AT1G10657	41.4288	4.02786	0.675825	5.95992	2.52367e-09	7.28963e-08
AT4G36740	239.602	1.29862	0.218365	5.94702	2.73073e-09	7.87681e-08
AT3G18080	133.69	1.85359	0.311783	5.94513	2.76245e-09	7.95729e-08
AT4G36980	4648.56	-0.368703	0.0620856	-5.93863	2.87418e-09	8.26771e-08
AT4G19160	2491.62	-0.43689	0.0736027	-5.93579	2.92441e-09	8.40064e-08
AT3G17390	4610.2	0.418564	0.0705345	5.93418	2.95323e-09	8.47176e-08
AT3G20940	315.073	-1.18611	0.199927	-5.93272	2.97966e-09	8.53582e-08
AT1G02500	19659.7	0.26585	0.0448487	5.92772	3.07176e-09	8.7876e-08
AT1G74020	3058.68	-0.407186	0.0687253	-5.92482	3.1263e-09	8.93138e-08
AT3G58610	15627.9	0.295307	0.0498557	5.92323	3.15687e-09	9.00635e-08
AT4G32860	780.377	-0.741463	0.125209	-5.92181	3.18422e-09	9.07199e-08
AT5G05340	2489.53	-0.472739	0.0798683	-5.91898	3.2394e-09	9.21661e-08
AT4G36040	7090.13	-0.319865	0.054151	-5.90691	3.48589e-09	9.9044e-08
AT5G51520	74.3963	-2.45618	0.416533	-5.89672	3.70791e-09	1.05209e-07
AT2G40480	833.928	-0.775397	0.131526	-5.89538	3.73814e-09	1.05922e-07
AT4G34590	460.458	-0.924593	0.156885	-5.89346	3.78188e-09	1.07016e-07
AT5G42030	752.414	-0.736808	0.125042	-5.89246	3.80478e-09	1.07519e-07
AT1G64610	369.108	-1.03478	0.176339	-5.86812	4.40776e-09	1.2439e-07
AT5G66760	5315.24	0.329491	0.0561692	5.86604	4.46316e-09	1.25783e-07
AT1G54000	13950.9	0.299651	0.0510884	5.86534	4.48212e-09	1.26147e-07
AT2G14930	81.2509	-2.43748	0.415889	-5.8609	4.60364e-09	1.29392e-07
AT1G78600	1077.3	0.641815	0.109594	5.85628	4.73336e-09	1.32859e-07
AT4G12040	4300.87	-0.359435	0.0613994	-5.85405	4.79743e-09	1.34476e-07
AT3G10080	880.438	-0.82977	0.142035	-5.84201	5.15737e-09	1.44296e-07
AT4G38660	2837.89	-0.513223	0.0878524	-5.84188	5.16157e-09	1.44296e-07
AT1G50660	2228.58	0.4532	0.0775998	5.84022	5.21324e-09	1.45545e-07
AT3G50760	534.23	-0.916227	0.15694	-5.83806	5.28132e-09	1.47248e-07
AT4G13010	1161.15	0.601454	0.1031	5.83372	5.42065e-09	1.50932e-07
AT3G57550	5508.09	-0.326155	0.0559547	-5.82891	5.57892e-09	1.55131e-07
AT4G13930	4485.17	0.357326	0.0613152	5.82768	5.62015e-09	1.5607e-07
AT2G31400	5918.53	-0.36059	0.061908	-5.82462	5.72427e-09	1.5875e-07
AT2G02820	761.025	-0.804457	0.138164	-5.82248	5.79812e-09	1.60584e-07
AT1G01560	245.82	-1.23882	0.212941	-5.81767	5.96746e-09	1.65055e-07
AT1G80340	368.477	1.11377	0.191474	5.81684	5.9969e-09	1.65649e-07
AT3G52870	641.395	0.772551	0.133011	5.80819	6.3151e-09	1.74208e-07
AT1G49660	971.637	0.704086	0.121328	5.80315	6.50786e-09	1.79166e-07
AT3G47220	343.761	1.1461	0.197507	5.80283	6.52059e-09	1.79166e-07
AT4G29690	1152.86	-0.588684	0.101445	-5.803	6.51391e-09	1.79166e-07
AT5G55400	1653.14	-0.529609	0.0912718	-5.80254	6.53166e-09	1.79234e-07
AT5G33290	389.655	-1.01539	0.175001	-5.8022	6.5449e-09	1.79361e-07
AT3G27580	3098.28	-0.395196	0.0681421	-5.79959	6.64789e-09	1.81945e-07
AT5G62960	171.236	-1.46777	0.253113	-5.79887	6.67624e-09	1.82481e-07
AT4G15910	9076.9	0.327412	0.0564835	5.79659	6.76774e-09	1.8474e-07
AT3G51820	366.926	1.03748	0.179022	5.79527	6.82113e-09	1.85954e-07
AT5G59080	474.904	-0.888244	0.153295	-5.79435	6.85852e-09	1.86729e-07
AT5G54390	1215.97	0.631379	0.109054	5.78958	7.05637e-09	1.91865e-07
AT4G36380	1092	-0.626702	0.108286	-5.78746	7.14583e-09	1.93792e-07
AT5G05320	218.017	-1.40545	0.242836	-5.78765	7.13769e-09	1.93792e-07
AT3G15720	1545.22	-0.514348	0.0889454	-5.78274	7.34924e-09	1.9905e-07
AT1G27950	4820.76	0.383137	0.0663631	5.77335	7.77127e-09	2.09935e-07
AT1G69920	152.835	-1.70181	0.294761	-5.77351	7.76381e-09	2.09935e-07
AT2G42440	376.211	-0.987061	0.171079	-5.76963	7.94436e-09	2.14333e-07
AT2G46340	1355.84	0.585994	0.101589	5.76826	8.00965e-09	2.15816e-07
AT1G21000	2271.45	-0.462662	0.0802499	-5.76527	8.15269e-09	2.19386e-07
AT1G76790	2188.53	0.452399	0.0784735	5.76499	8.16624e-09	2.19468e-07
AT2G30490	9062.21	0.311922	0.0541153	5.76403	8.21298e-09	2.2044e-07
AT2G41230	195.627	1.37497	0.238759	5.75884	8.46928e-09	2.27027e-07
AT3G52780	800.108	-0.711701	0.123613	-5.75748	8.5381e-09	2.28578e-07
AT4G11360	1393.08	0.577477	0.100313	5.75675	8.5748e-09	2.2868e-07
AT4G39800	476.843	-0.892705	0.155068	-5.75685	8.56985e-09	2.2868e-07
AT5G66170	3834.54	-0.364431	0.0633019	-5.75703	8.56056e-09	2.2868e-07
AT4G32940	4866.98	-0.338906	0.0589546	-5.74859	8.99908e-09	2.39688e-07
AT3G27220	1147.45	0.632141	0.110128	5.74008	9.46314e-09	2.51727e-07
AT5G13750	990.051	-0.660082	0.115117	-5.734	9.80897e-09	2.60594e-07
AT4G23450	581.23	-0.8469	0.147712	-5.73347	9.83983e-09	2.61081e-07
AT5G09730	152.233	-1.62391	0.283505	-5.72796	1.01645e-08	2.69353e-07
AT1G49740	917.116	-0.649364	0.113401	-5.72629	1.02651e-08	2.71673e-07
AT4G30950	2171.23	0.440872	0.0769982	5.72574	1.02984e-08	2.72208e-07
AT1G07940	6664.28	-0.312738	0.0546979	-5.71755	1.08068e-08	2.85286e-07
AT2G28315	89.5351	-2.10796	0.36882	-5.7154	1.09447e-08	2.88482e-07
AT5G37740	5956.16	-0.321784	0.0563029	-5.71523	1.09555e-08	2.88482e-07
AT2G39220	1115.71	-0.615554	0.107817	-5.70923	1.13486e-08	2.98455e-07
AT4G30290	515.705	-0.855146	0.149884	-5.7054	1.16068e-08	3.04862e-07
AT2G08825	74.3252	2.40547	0.422161	5.69799	1.2123e-08	3.18019e-07
AT2G30950	1320.07	0.556002	0.097685	5.69178	1.2572e-08	3.29382e-07
AT1G23020	546.569	-0.843423	0.148298	-5.68735	1.29023e-08	3.37612e-07
AT4G39730	867.501	0.666276	0.117166	5.68658	1.29606e-08	3.38714e-07
AT4G36120	598.788	-0.775969	0.13647	-5.686	1.30048e-08	3.39443e-07
AT5G16010	227.489	1.26764	0.2235	5.67178	1.41318e-08	3.68398e-07
AT5G62350	10223	-0.295691	0.0521466	-5.67038	1.42479e-08	3.7096e-07
AT1G36370	1172.5	0.584127	0.103315	5.65387	1.56872e-08	4.07927e-07
AT2G17770	126.561	1.6657	0.294641	5.65332	1.57376e-08	4.08727e-07
AT2G29940	2199.98	-0.487512	0.0862978	-5.64918	1.61218e-08	4.18185e-07
AT1G62750	1170.53	0.569649	0.1009	5.64569	1.64523e-08	4.26226e-07
AT3G46640	968.241	0.649263	0.115007	5.6454	1.64797e-08	4.26407e-07
AT5G49665	1749.6	-0.530278	0.0939457	-5.64452	1.65646e-08	4.27615e-07
AT5G62920	868.37	-0.652186	0.115544	-5.64449	1.65674e-08	4.27615e-07
AT5G57130	5237.27	0.326854	0.0579265	5.64257	1.67533e-08	4.31879e-07
AT1G35140	330.378	1.1246	0.199409	5.63966	1.70391e-08	4.38614e-07
AT5G65830	726.059	-0.736734	0.130639	-5.63948	1.70566e-08	4.38614e-07
AT4G34200	12169.3	0.308595	0.0547723	5.63415	1.75922e-08	4.5183e-07
AT3G20460	289.061	-1.1562	0.205645	-5.62228	1.88453e-08	4.83417e-07
AT4G18380	1177.25	-0.625166	0.111292	-5.61735	1.93905e-08	4.96792e-07
AT2G46590	1339.22	-0.568322	0.101267	-5.6121	1.99889e-08	5.11496e-07
AT1G30080	3097.87	-0.386391	0.0689488	-5.60403	2.09422e-08	5.35234e-07
AT3G01650	2062.96	-0.465306	0.0830709	-5.60131	2.1274e-08	5.43047e-07
AT3G62290	17146.8	0.242946	0.0434115	5.59637	2.18892e-08	5.58068e-07
AT1G20700	380.021	-0.97709	0.174906	-5.58638	2.31856e-08	5.90398e-07
AT1G17840	2707.58	0.398851	0.0714517	5.58212	2.37611e-08	6.04313e-07
AT1G22750	406.557	0.939488	0.168433	5.57782	2.43551e-08	6.18667e-07
AT1G09570	4996.78	0.32104	0.0576207	5.57161	2.52391e-08	6.40344e-07
AT3G20660	632.54	0.79268	0.142419	5.56583	2.60912e-08	6.61156e-07
AT3G06650	3143.65	0.3766	0.0676705	5.5652	2.61845e-08	6.62717e-07
AT1G67030	2639.98	0.441427	0.079354	5.56275	2.65556e-08	6.71293e-07
AT5G51500	55.8127	-2.70039	0.485872	-5.55782	2.73161e-08	6.89681e-07
AT2G35350	2407.69	-0.497561	0.0895726	-5.55483	2.77877e-08	7.00742e-07
AT1G32100	559.047	-0.799644	0.143966	-5.55441	2.78548e-08	7.01585e-07
AT1G35190	1592.85	-0.501456	0.0904105	-5.54643	2.91564e-08	7.33483e-07
AT3G50410	779.514	0.67878	0.122475	5.54218	2.98737e-08	7.50416e-07
AT5G10625	3334.82	-0.365486	0.0659483	-5.54201	2.99015e-08	7.50416e-07
AT1G55210	1149.92	0.571485	0.103135	5.54114	3.00511e-08	7.53265e-07
AT5G12330	7684.72	-0.32037	0.0578367	-5.53922	3.03824e-08	7.60654e-07
AT2G35020	1270.53	-0.538671	0.0974296	-5.52882	3.22387e-08	8.05195e-07
AT5G15580	675.417	0.724713	0.131076	5.52897	3.2212e-08	8.05195e-07
AT3G16350	244.251	1.19139	0.21552	5.52797	3.2395e-08	8.0813e-07
AT2G28790	3754.59	0.845174	0.152952	5.52574	3.28092e-08	8.17487e-07
AT2G01910	723.854	0.689126	0.124743	5.52435	3.30709e-08	8.23023e-07
AT1G30730	7568.39	-0.320782	0.058084	-5.52272	3.33792e-08	8.29706e-07
AT5G19780	4502.8	0.336112	0.0608934	5.51968	3.39623e-08	8.43195e-07
AT4G37760	1326.05	0.574982	0.104184	5.51891	3.41105e-08	8.45867e-07
AT4G14340	2377.73	-0.427244	0.0774399	-5.5171	3.44632e-08	8.53599e-07
AT2G28930	279.446	1.1099	0.201195	5.51657	3.45679e-08	8.55177e-07
AT1G01550	4841.54	-0.33041	0.0599297	-5.51329	3.52183e-08	8.70235e-07
AT3G11690	888.135	-0.655121	0.11886	-5.5117	3.55378e-08	8.77091e-07
AT1G70940	6765.61	-0.348363	0.0632306	-5.5094	3.60057e-08	8.87586e-07
AT2G37090	58.015	-2.56154	0.465166	-5.50672	3.65586e-08	9.00153e-07
AT1G51680	4374.71	-0.33678	0.0611755	-5.50514	3.68868e-08	9.07164e-07
AT2G04240	505.58	-0.828189	0.150477	-5.50375	3.7179e-08	9.13272e-07
AT5G64420	4228.45	0.380591	0.0693199	5.49036	4.0111e-08	9.84135e-07
AT5G60890	134.61	1.60284	0.292034	5.48854	4.05259e-08	9.93146e-07
AT1G49720	872.113	0.630762	0.114956	5.487	4.08822e-08	1.00065e-06
AT5G50740	187.86	1.44217	0.262843	5.4868	4.09281e-08	1.00065e-06
AT1G78150	2789.84	0.419718	0.0765585	5.48232	4.1979e-08	1.02514e-06
AT3G26470	55.0517	-2.6867	0.490104	-5.48189	4.20805e-08	1.02642e-06
AT3G12145	426.538	0.927756	0.16936	5.478	4.30158e-08	1.04801e-06
AT1G10390	8215.36	-0.3278	0.0598619	-5.47594	4.35197e-08	1.05905e-06
AT1G08370	3117.4	-0.403774	0.0737943	-5.47162	4.45948e-08	1.08394e-06
AT3G62610	245.784	1.18671	0.216975	5.46936	4.51665e-08	1.09656e-06
AT1G15670	1573.12	0.482339	0.0882036	5.46848	4.53922e-08	1.10076e-06
AT1G05135	365.118	1.09783	0.200785	5.46767	4.55992e-08	1.1045e-06
AT4G12470	115.525	-1.94679	0.356203	-5.46539	4.6189e-08	1.11748e-06
AT3G49380	1814.11	-0.473442	0.0866696	-5.46261	4.69192e-08	1.13384e-06
AT3G29390	2479.4	-0.469673	0.0860118	-5.46056	4.7464e-08	1.14567e-06
AT3G11720	677.988	-0.724962	0.132781	-5.45981	4.76631e-08	1.14915e-06
AT1G13110	363.901	0.979412	0.179534	5.45531	4.88886e-08	1.17733e-06
AT2G47000	13035.3	-0.25889	0.0474972	-5.45064	5.01894e-08	1.20727e-06
AT2G24260	946.521	-0.598191	0.109821	-5.44698	5.12331e-08	1.23095e-06
AT1G29195	608.111	-0.74308	0.136482	-5.44454	5.19403e-08	1.24651e-06
AT2G33250	277.993	1.08688	0.199885	5.43753	5.40233e-08	1.29466e-06
AT5G57480	276.454	-1.07514	0.197732	-5.43738	5.4071e-08	1.29466e-06
AT2G01530	308.316	-1.03003	0.189524	-5.43485	5.48433e-08	1.31165e-06
AT1G76250	37.84	3.65808	0.673207	5.4338	5.5165e-08	1.31783e-06
AT5G37500	633.819	-0.736298	0.135731	-5.42467	5.80626e-08	1.38546e-06
AT2G31360	6982.66	0.287866	0.0530771	5.42355	5.84275e-08	1.39258e-06
AT4G28790	681.917	-0.694265	0.128016	-5.42327	5.85186e-08	1.39316e-06
AT4G13100	705.367	-0.687699	0.126851	-5.42131	5.91642e-08	1.40692e-06
AT3G54200	702.315	-0.682739	0.126023	-5.41759	6.0407e-08	1.43484e-06
AT1G70550	667.197	-0.715213	0.132102	-5.41409	6.16022e-08	1.46156e-06
AT2G43535	519.512	0.869796	0.160699	5.41257	6.21259e-08	1.47231e-06
AT3G61220	169.164	1.63453	0.302042	5.4116	6.24629e-08	1.47862e-06
AT5G62210	29.6166	4.60266	0.85148	5.40548	6.46334e-08	1.52827e-06
AT5G59520	815.341	-0.67403	0.12477	-5.40218	6.58342e-08	1.55489e-06
AT3G22540	68.2263	-2.33504	0.432973	-5.39304	6.92749e-08	1.63431e-06
AT5G23940	1744.67	-0.481306	0.0892611	-5.39211	6.96366e-08	1.64098e-06
AT1G67480	1413.18	0.552828	0.102614	5.38745	7.14651e-08	1.68217e-06
AT5G54490	518.595	-0.803293	0.149127	-5.38664	7.17864e-08	1.68783e-06
AT3G46700	408.05	-0.89668	0.166471	-5.38642	7.18769e-08	1.68805e-06
AT1G17170	5009.51	-0.331577	0.0615691	-5.38544	7.22666e-08	1.6953e-06
AT1G68765	161.013	-1.44124	0.267672	-5.38435	7.27057e-08	1.70368e-06
AT4G36410	511.796	-0.785887	0.146172	-5.37646	7.59642e-08	1.77804e-06
AT1G11260	2443.45	0.440301	0.0819125	5.37526	7.6473e-08	1.78794e-06
AT5G40960	148.918	-1.46318	0.272218	-5.37502	7.6574e-08	1.7883e-06
AT2G41800	387.298	-0.906393	0.168669	-5.37381	7.70909e-08	1.79836e-06
AT1G12600	127.664	-1.59394	0.296627	-5.37355	7.72019e-08	1.79893e-06
AT1G49500	223.832	-1.1814	0.21996	-5.37097	7.83164e-08	1.82287e-06
AT1G42470	1208.01	-0.568523	0.105922	-5.36739	7.98823e-08	1.85724e-06
AT5G65470	2068.18	-0.454356	0.0846893	-5.36498	8.09598e-08	1.8802e-06
AT5G16290	1322.85	0.512081	0.0957421	5.34855	8.86624e-08	2.05679e-06
AT5G43150	294.722	-1.03198	0.19322	-5.34098	9.24467e-08	2.1422e-06
AT4G06744	1811.07	0.471299	0.0883571	5.33402	9.60612e-08	2.22348e-06
AT3G03150	1315.52	0.507765	0.095208	5.33322	9.6484e-08	2.23079e-06
AT3G51600	76.3334	2.12372	0.398308	5.33185	9.72198e-08	2.24492e-06
AT5G05410	375.771	0.951164	0.178399	5.33168	9.73102e-08	2.24492e-06
AT1G09970	11833.1	-0.255774	0.0480321	-5.32507	1.00913e-07	2.32545e-06
AT4G21750	440.811	0.835199	0.156874	5.32401	1.01503e-07	2.33648e-06
AT1G11670	1543.55	0.487519	0.0916545	5.31909	1.04285e-07	2.39788e-06
AT5G10570	137.281	-1.56867	0.295012	-5.31732	1.05307e-07	2.41869e-06
AT5G11920	130.451	1.57147	0.295617	5.31591	1.06127e-07	2.43486e-06
AT4G00070	304.784	-1.019	0.192015	-5.30691	1.11501e-07	2.55533e-06
AT1G54730	189.107	1.43401	0.270262	5.30599	1.12064e-07	2.56541e-06
AT5G03630	3439.49	0.369257	0.0696877	5.29874	1.16604e-07	2.66642e-06
AT3G55440	7225.79	0.317966	0.0600395	5.29595	1.18402e-07	2.70456e-06
AT1G78900	5813.41	0.297633	0.0562052	5.29548	1.18707e-07	2.70561e-06
AT2G27080	1379.53	-0.526882	0.0994933	-5.29565	1.18594e-07	2.70561e-06
AT1G67850	396.598	-0.873579	0.16514	-5.28994	1.22359e-07	2.7858e-06
AT5G26260	5745.95	-0.309463	0.0586356	-5.27773	1.30797e-07	2.97466e-06
AT4G27500	6972.69	0.274437	0.0520178	5.27583	1.32156e-07	3.0023e-06
AT4G34730	326.639	0.957661	0.181527	5.27559	1.32327e-07	3.00292e-06
AT4G11280	385.631	-0.887605	0.168574	-5.26538	1.399e-07	3.17131e-06
AT5G36180	93.0571	-2.1247	0.403698	-5.2631	1.41647e-07	3.20743e-06
AT1G70780	2651.31	-0.393052	0.0746955	-5.26205	1.42456e-07	3.22226e-06
AT2G03850	451.525	-0.824839	0.156769	-5.26149	1.42894e-07	3.22865e-06
AT3G29810	2468.41	-0.41249	0.0785128	-5.25378	1.49005e-07	3.36309e-06
AT2G17280	323.742	-1.04038	0.198068	-5.25265	1.4993e-07	3.38031e-06
AT5G50200	416.817	0.955773	0.181968	5.25243	1.50102e-07	3.38053e-06
AT2G04090	262.996	-1.13869	0.217016	-5.24704	1.54564e-07	3.47728e-06
AT1G23460	245.724	-1.12277	0.214137	-5.24324	1.57779e-07	3.54578e-06
AT5G63560	864.808	-0.60054	0.114783	-5.23196	1.67724e-07	3.76521e-06
AT1G67265	25.4049	8.19979	1.56803	5.22934	1.70114e-07	3.81477e-06
AT1G68840	1340.53	0.624035	0.119524	5.221	1.7796e-07	3.98641e-06
AT5G57800	5640.92	0.318695	0.0610501	5.22022	1.78706e-07	3.99885e-06
AT3G47790	234.055	-1.15917	0.222133	-5.21838	1.80495e-07	4.03454e-06
AT1G64230	6257.22	0.30599	0.0587238	5.21067	1.88163e-07	4.20143e-06
AT5G02840	833.365	0.656551	0.126033	5.20934	1.89517e-07	4.22714e-06
AT1G23110	101.617	2.08483	0.400279	5.20845	1.90426e-07	4.24287e-06
AT2G43140	1203.64	0.584268	0.1122	5.20739	1.91516e-07	4.26261e-06
AT5G60660	67.1832	-2.38483	0.458068	-5.20628	1.92661e-07	4.28352e-06
AT1G78080	5270.16	-0.298549	0.057368	-5.2041	1.94937e-07	4.32952e-06
AT3G27200	80.8033	-1.95584	0.376146	-5.19967	1.9964e-07	4.42925e-06
AT5G24760	236.593	1.10918	0.213394	5.1978	2.01665e-07	4.46941e-06
AT3G10960	1763.45	-0.438036	0.0844777	-5.18522	2.15759e-07	4.7767e-06
AT2G43500	1101.61	-0.544571	0.105049	-5.18397	2.17207e-07	4.80366e-06
AT1G20950	3319.6	0.353109	0.0681585	5.1807	2.21049e-07	4.88345e-06
AT5G47560	386.617	-0.883132	0.170645	-5.17527	2.27579e-07	5.0224e-06
AT4G04460	308.034	-1.03306	0.199645	-5.17451	2.28504e-07	5.03747e-06
AT1G62660	1413.88	-0.481108	0.0930476	-5.17056	2.33392e-07	5.1398e-06
AT2G26700	480.2	-0.777536	0.15039	-5.17012	2.33939e-07	5.14642e-06
AT4G14270	2874.93	0.36492	0.0706657	5.16402	2.41697e-07	5.31147e-06
AT1G65930	13058.6	0.239372	0.046376	5.16154	2.44926e-07	5.37676e-06
AT2G15590	378.981	-0.873741	0.169627	-5.15097	2.59141e-07	5.67688e-06
AT5G25820	550.113	-0.737628	0.143201	-5.15101	2.59086e-07	5.67688e-06
AT3G18830	684.926	-0.659267	0.128007	-5.15022	2.60175e-07	5.69356e-06
AT3G06360	377.737	-0.894783	0.173746	-5.14994	2.60572e-07	5.69627e-06
AT5G62480	584.701	-0.850331	0.165147	-5.14895	2.6195e-07	5.72039e-06
AT2G29500	343.321	1.05422	0.204783	5.148	2.63279e-07	5.74339e-06
AT1G72310	1071.72	-0.54213	0.105337	-5.14665	2.65181e-07	5.7736e-06
AT5G52890	458.503	-0.799963	0.155435	-5.14662	2.65217e-07	5.7736e-06
AT5G58070	10868.7	0.323922	0.0629498	5.14572	2.66495e-07	5.79537e-06
AT1G34750	1007.38	-0.547602	0.106565	-5.13868	2.76671e-07	6.009e-06
AT5G65750	3700.67	0.4097	0.079731	5.13853	2.76895e-07	6.009e-06
AT1G15040	76.4152	2.28958	0.445965	5.13398	2.83673e-07	6.1497e-06
AT3G12970	709.55	0.725578	0.141363	5.13272	2.85579e-07	6.18459e-06
AT5G44417	5903.64	0.350328	0.0682771	5.13098	2.88236e-07	6.23564e-06
AT1G12090	46.1596	7.61424	1.48415	5.13037	2.89173e-07	6.24944e-06
AT3G08760	2310.38	-0.405953	0.0792674	-5.12131	3.03426e-07	6.55067e-06
AT4G35090	6367.31	0.286581	0.0560141	5.11623	3.11702e-07	6.72238e-06
AT2G16430	150.039	1.43992	0.281529	5.11465	3.14322e-07	6.77189e-06
AT5G28640	1869.92	0.427773	0.0837005	5.11076	3.20872e-07	6.90586e-06
AT5G26820	666.995	0.671419	0.131414	5.10919	3.2355e-07	6.95633e-06
AT1G11740	94.1245	-1.78804	0.350126	-5.10686	3.27555e-07	7.03405e-06
AT3G05800	65.9052	2.1477	0.420565	5.1067	3.2784e-07	7.03405e-06
AT5G13820	595.922	-0.692323	0.135686	-5.1024	3.35368e-07	7.18819e-06
AT5G11520	3713.5	0.340164	0.0667171	5.0986	3.42169e-07	7.32641e-06
AT1G25570	1567.3	-0.489263	0.096102	-5.09108	3.5603e-07	7.61538e-06
AT2G26910	1325.14	0.503324	0.09887	5.09076	3.56627e-07	7.62034e-06
AT1G43790	107.374	-1.70779	0.3355	-5.09029	3.57517e-07	7.63155e-06
AT1G17065	139.623	-1.52613	0.299871	-5.0893	3.59382e-07	7.66352e-06
AT2G01670	248.165	1.11554	0.219229	5.08844	3.61013e-07	7.69042e-06
AT1G79780	150.445	-1.38085	0.271658	-5.08304	3.71446e-07	7.9046e-06
AT4G30610	533.356	0.730307	0.143929	5.07408	3.89381e-07	8.27781e-06
AT5G01600	3537.16	0.329929	0.0650258	5.07382	3.89917e-07	8.28078e-06
AT4G16760	4871.08	0.301596	0.0594693	5.07146	3.94778e-07	8.37549e-06
AT4G11010	2461.57	0.383464	0.07564	5.0696	3.98655e-07	8.44914e-06
AT4G14560	1345.91	-0.487313	0.0961481	-5.06836	4.01265e-07	8.49581e-06
AT2G28000	4082.88	0.315187	0.0622068	5.06676	4.04648e-07	8.55491e-06
AT4G01390	130.13	-1.53675	0.303318	-5.06647	4.05268e-07	8.55491e-06
AT5G17040	22.5087	8.02547	1.58404	5.06646	4.05287e-07	8.55491e-06
AT1G62422	1601.67	-0.493459	0.0975262	-5.05976	4.19783e-07	8.85195e-06
AT2G26040	759.365	0.644683	0.127582	5.05307	4.34757e-07	9.1539e-06
AT3G24190	775.352	0.613977	0.121508	5.05298	4.3498e-07	9.1539e-06
AT3G49670	1538.03	0.450967	0.0892678	5.05185	4.37559e-07	9.19888e-06
AT3G04070	1757.47	-0.478644	0.0948726	-5.04512	4.53236e-07	9.51887e-06
AT2G31480	109.167	-1.65634	0.328523	-5.04178	4.61216e-07	9.67672e-06
AT4G00360	396.394	0.893574	0.177269	5.04078	4.63641e-07	9.71783e-06
AT4G29100	2799.77	-0.386614	0.0767376	-5.03813	4.70097e-07	9.84325e-06
AT2G26520	39.2084	2.9568	0.58732	5.03439	4.79381e-07	1.00276e-05
AT1G25400	465.54	0.765813	0.15214	5.03362	4.81295e-07	1.00474e-05
AT3G06330	531.2	-0.784422	0.155834	-5.0337	4.81092e-07	1.00474e-05
AT2G38180	582.948	-0.74694	0.148402	-5.03321	4.82328e-07	1.0059e-05
AT3G02870	1298.41	0.535676	0.106522	5.02878	4.93606e-07	1.02839e-05
AT1G29090	554.05	-0.815572	0.162474	-5.01972	5.17466e-07	1.07702e-05
AT1G30650	664.855	-0.680398	0.13564	-5.0162	5.27048e-07	1.09587e-05
AT3G24480	2978.61	-0.373717	0.0745423	-5.01349	5.3452e-07	1.1103e-05
AT1G53180	1525.53	-0.480142	0.095971	-5.00299	5.64468e-07	1.17012e-05
AT3G43800	198.869	1.18727	0.237304	5.00316	5.63975e-07	1.17012e-05
AT5G24165	201.464	1.19744	0.239353	5.00281	5.65e-07	1.17012e-05
AT1G66480	1525.82	-0.448258	0.0896047	-5.00262	5.65577e-07	1.17015e-05
AT1G10940	2864.5	-0.370061	0.0739822	-5.00203	5.67312e-07	1.17258e-05
AT5G60580	2130.16	-0.436017	0.0871905	-5.00074	5.71101e-07	1.17924e-05
AT4G24690	7272.35	0.263442	0.0527384	4.99526	5.8757e-07	1.21204e-05
AT3G16530	296.472	-0.955162	0.191255	-4.99418	5.90869e-07	1.21765e-05
AT5G61850	15879	0.59674	0.11957	4.99072	6.01554e-07	1.23844e-05
AT5G52510	2299.47	-0.440843	0.088463	-4.98336	6.24904e-07	1.28524e-05
AT2G27510	4326.05	-0.302531	0.0607927	-4.97643	6.4768e-07	1.33078e-05
AT2G05530	31.2062	3.48035	0.699728	4.97386	6.56313e-07	1.34719e-05
AT4G33520	1581.99	-0.449337	0.0903782	-4.97174	6.63547e-07	1.3607e-05
AT4G23010	704.974	-0.623547	0.125528	-4.9674	6.78563e-07	1.39012e-05
AT2G32280	1780.24	-0.41534	0.0836511	-4.96515	6.86489e-07	1.4036e-05
AT4G16140	258.434	1.15977	0.233579	4.96523	6.86202e-07	1.4036e-05
AT2G14820	296.177	-0.945255	0.190468	-4.96281	6.94817e-07	1.41924e-05
AT1G73650	355.687	0.874161	0.176413	4.95519	7.22595e-07	1.47453e-05
AT5G14800	4694.46	0.315206	0.0636397	4.95298	7.30862e-07	1.48994e-05
AT1G68050	292.738	1.06163	0.214395	4.95175	7.35491e-07	1.49792e-05
AT3G11280	961.934	-0.569692	0.115063	-4.95111	7.37902e-07	1.50136e-05
AT1G51340	289.305	-0.986147	0.199253	-4.94923	7.45084e-07	1.5145e-05
AT2G34650	3334.01	-0.349563	0.0706698	-4.94643	7.55886e-07	1.53496e-05
AT5G14840	613.743	0.678268	0.137137	4.9459	7.57919e-07	1.53759e-05
AT2G38470	1365.39	-0.487482	0.0985725	-4.94541	7.59831e-07	1.53997e-05
AT2G44450	732.162	0.62347	0.126101	4.94419	7.64604e-07	1.54814e-05
AT2G45130	61.7703	2.19194	0.443464	4.94277	7.70217e-07	1.55799e-05
AT3G13460	16605.5	0.242611	0.0491101	4.94015	7.80641e-07	1.57754e-05
AT3G49940	300.044	0.964472	0.195289	4.9387	7.86469e-07	1.58778e-05
AT5G42270	1011.81	0.534813	0.108327	4.93703	7.93213e-07	1.59985e-05
AT2G22330	269.966	1.01101	0.204845	4.93549	7.99499e-07	1.61097e-05
AT5G10130	909.816	-0.577438	0.117032	-4.93402	8.0553e-07	1.6209e-05
AT5G13840	1332.53	-0.489152	0.0991408	-4.93391	8.05979e-07	1.6209e-05
AT3G51920	458.856	-0.760157	0.154113	-4.93248	8.11918e-07	1.63127e-05
AT1G66920	37.4571	2.96813	0.602226	4.92859	8.28242e-07	1.66246e-05
AT1G69440	1352.7	-0.464066	0.0941993	-4.92642	8.37486e-07	1.67779e-05
AT4G36470	477.821	-0.754305	0.15311	-4.92655	8.36934e-07	1.67779e-05
AT1G19300	333.379	-0.940679	0.190984	-4.92544	8.41692e-07	1.6846e-05
AT2G47260	6798.93	-0.276097	0.0560892	-4.92246	8.54626e-07	1.70721e-05
AT4G34050	9263.51	0.24143	0.0490465	4.92248	8.54555e-07	1.70721e-05
AT1G70310	2766.38	0.43192	0.0878303	4.91767	8.75823e-07	1.74787e-05
AT5G54690	61.3832	-2.14842	0.437032	-4.91593	8.83607e-07	1.76172e-05
AT2G14910	1534.69	0.484417	0.0986349	4.91121	9.05154e-07	1.80296e-05
AT3G07540	3562.05	-0.393394	0.0801447	-4.90855	9.17504e-07	1.82582e-05
AT5G08050	84.3002	2.05311	0.418412	4.90691	9.25208e-07	1.83939e-05
AT2G40840	1729.61	0.412789	0.0842349	4.90045	9.56178e-07	1.89915e-05
AT1G06520	118.132	1.5053	0.307195	4.90017	9.57561e-07	1.90009e-05
AT1G08810	48.4632	-2.4995	0.510476	-4.89642	9.75984e-07	1.9348e-05
AT4G37970	173.778	-1.22526	0.250319	-4.8948	9.84064e-07	1.94897e-05
AT5G12080	1293.97	0.486461	0.0993888	4.89453	9.85428e-07	1.94982e-05
AT4G30440	1935.91	0.439471	0.0897931	4.89426	9.86746e-07	1.95058e-05
AT3G23990	4842.61	0.285874	0.0585401	4.88338	1.04281e-06	2.05945e-05
AT5G65140	1498.43	-0.4868	0.0997093	-4.88219	1.04913e-06	2.06998e-05
AT1G05280	111.608	-1.70253	0.348777	-4.88143	1.05317e-06	2.07598e-05
AT4G33260	1308.88	-0.502104	0.10297	-4.87623	1.0813e-06	2.12942e-05
AT5G51040	1696.86	0.42639	0.0875019	4.87292	1.0996e-06	2.16341e-05
AT1G18280	44.4146	2.61049	0.535774	4.87238	1.10261e-06	2.16728e-05
AT1G22030	1243.12	-0.531056	0.109057	-4.86952	1.11869e-06	2.19682e-05
AT3G44550	165.68	1.34537	0.276309	4.8691	1.12108e-06	2.19945e-05
AT4G19710	1146.69	0.492094	0.10108	4.86835	1.12534e-06	2.20573e-05
AT1G70520	678.094	0.62928	0.129286	4.86734	1.13109e-06	2.21493e-05
AT1G45201	518.481	-0.792558	0.162898	-4.86538	1.1424e-06	2.23287e-05
AT2G18570	155.843	-1.32505	0.272338	-4.86548	1.14182e-06	2.23287e-05
AT1G28010	129.054	1.55757	0.320159	4.865	1.14459e-06	2.23506e-05
AT4G30560	892.553	-0.554379	0.113991	-4.86336	1.15411e-06	2.25154e-05
AT4G22070	318.15	-0.962117	0.197908	-4.86143	1.16538e-06	2.2714e-05
AT3G52930	14390	0.27383	0.0563358	4.86067	1.16987e-06	2.27803e-05
AT3G11650	1028.7	-0.543915	0.112042	-4.85458	1.20644e-06	2.34704e-05
AT3G18400	613.113	-0.675979	0.139272	-4.85367	1.21198e-06	2.35562e-05
AT1G74920	4222.58	0.302905	0.0624282	4.85206	1.22184e-06	2.37257e-05
AT3G13690	850.687	0.637835	0.131493	4.8507	1.23027e-06	2.38672e-05
AT1G26260	950.904	-0.53424	0.11023	-4.84659	1.25602e-06	2.43442e-05
AT3G20830	2000.86	-0.408033	0.084209	-4.84548	1.26303e-06	2.44573e-05
AT2G25930	2647.63	0.371051	0.0766331	4.84192	1.28589e-06	2.48769e-05
AT5G48300	1423.75	0.48263	0.0997591	4.83796	1.31179e-06	2.53544e-05
AT2G38800	7812.07	-0.330183	0.0682696	-4.83647	1.32168e-06	2.55219e-05
AT1G68390	149.927	-1.35535	0.280257	-4.83609	1.32419e-06	2.55467e-05
AT2G03740	62.0663	-2.11432	0.43737	-4.83416	1.3371e-06	2.57719e-05
AT1G52420	1070.87	0.502464	0.103954	4.83353	1.34132e-06	2.58294e-05
AT5G17780	127.208	1.46243	0.302627	4.83245	1.34862e-06	2.59461e-05
AT1G78110	488.805	-0.753597	0.156017	-4.83021	1.36386e-06	2.62151e-05
AT1G65500	226.454	-1.12999	0.233972	-4.82958	1.36818e-06	2.62738e-05
AT5G62190	15960.9	0.264487	0.0547798	4.82818	1.37789e-06	2.64359e-05
AT5G64250	2223.98	-0.383583	0.079495	-4.82524	1.39831e-06	2.68031e-05
AT5G66200	5647.01	-0.309191	0.0640907	-4.82428	1.40511e-06	2.69087e-05
AT1G79620	105.831	-1.57847	0.32726	-4.82328	1.41218e-06	2.70142e-05
AT5G17800	696.865	-0.642305	0.133172	-4.82313	1.41321e-06	2.70142e-05
AT3G22890	2977.11	0.351579	0.0729072	4.82228	1.41924e-06	2.71046e-05
AT1G68620	266.981	-1.18017	0.24481	-4.82077	1.43004e-06	2.72859e-05
AT1G34340	157.195	-1.29358	0.268361	-4.8203	1.43346e-06	2.73012e-05
AT3G17510	1007.67	-0.571186	0.118494	-4.82038	1.43283e-06	2.73012e-05
AT4G00370	542.99	0.695101	0.144213	4.81997	1.43576e-06	2.73201e-05
AT5G23100	1074.8	-0.515014	0.106947	-4.81559	1.46762e-06	2.79008e-05
AT3G25260	174.52	1.19186	0.247529	4.81504	1.4717e-06	2.7953e-05
AT4G19840	322.261	-0.913214	0.189758	-4.81251	1.49045e-06	2.82834e-05
AT1G21525	79.5778	-1.86309	0.387531	-4.80759	1.52763e-06	2.89625e-05
AT3G46970	1471.49	0.456177	0.0948983	4.80701	1.53204e-06	2.90196e-05
AT1G33560	404.657	0.779916	0.162324	4.80469	1.54988e-06	2.9331e-05
AT1G69890	615.394	0.785813	0.16364	4.80208	1.57026e-06	2.96897e-05
AT3G56170	608.575	-0.646405	0.134651	-4.80059	1.58196e-06	2.98839e-05
AT3G21770	353.092	0.854252	0.177969	4.8	1.58662e-06	2.99447e-05
AT5G62470	1088.08	0.545145	0.113601	4.79878	1.59634e-06	3.0101e-05
AT5G20885	687.243	-0.644253	0.134266	-4.79834	1.59983e-06	3.01395e-05
AT1G13100	82.412	1.77168	0.369584	4.79371	1.63727e-06	3.0817e-05
AT5G62890	8436.17	-0.264014	0.0550974	-4.79177	1.65314e-06	3.10877e-05
AT5G17860	91.0572	-1.76055	0.367431	-4.79151	1.65533e-06	3.11008e-05
AT4G36880	27.6051	-4.09526	0.855064	-4.78942	1.67261e-06	3.13971e-05
AT1G07430	147.409	-1.30258	0.272011	-4.78869	1.67873e-06	3.14837e-05
AT3G25950	348.66	-0.856157	0.179275	-4.77566	1.79118e-06	3.35625e-05
AT1G30230	23707.8	0.20121	0.0421703	4.77138	1.82967e-06	3.42222e-05
AT4G01290	6367.56	-0.278253	0.0583157	-4.7715	1.82859e-06	3.42222e-05
AT4G04610	762.05	0.611272	0.12813	4.7707	1.83583e-06	3.43066e-05
AT3G17040	253.016	1.07375	0.225085	4.7704	1.83858e-06	3.43273e-05
AT5G24960	292.474	0.941274	0.197324	4.77019	1.84049e-06	3.43322e-05
AT4G37730	298.491	-0.916744	0.192241	-4.76873	1.85388e-06	3.45511e-05
AT2G17300	362.057	-0.847889	0.178024	-4.76278	1.90941e-06	3.55543e-05
AT5G65205	188.175	-1.13466	0.238422	-4.75905	1.94504e-06	3.61853e-05
AT5G41100	1389.96	-0.465256	0.0979862	-4.74819	2.0525e-06	3.81504e-05
AT5G61010	1703.81	-0.416581	0.0877558	-4.74705	2.06407e-06	3.83313e-05
AT2G37970	241.322	1.01788	0.214438	4.74673	2.06734e-06	3.83579e-05
AT4G34600	534.938	-0.686792	0.144763	-4.74426	2.09273e-06	3.87946e-05
AT4G26130	2134.18	0.373591	0.0787516	4.74392	2.09626e-06	3.88254e-05
AT4G17870	1673.46	0.407005	0.0859317	4.73638	2.17571e-06	4.02612e-05
AT2G34920	1502.65	-0.426392	0.0901798	-4.72824	2.26471e-06	4.18711e-05
AT1G59500	239.108	-1.00564	0.212742	-4.72704	2.27821e-06	4.20833e-05
AT1G44970	37.1291	2.85045	0.603664	4.72192	2.33627e-06	4.31176e-05
AT1G68670	737.258	0.687887	0.145873	4.71567	2.40913e-06	4.44229e-05
AT1G56020	3522.39	0.39448	0.0837124	4.71233	2.44903e-06	4.51189e-05
AT1G54575	831.344	-0.550125	0.116754	-4.71183	2.45496e-06	4.51882e-05
AT1G28230	50.1469	-2.39949	0.509758	-4.70711	2.51256e-06	4.62076e-05
AT5G60390	80449.9	-0.198888	0.0424225	-4.68828	2.75509e-06	5.06233e-05
AT2G27740	23.6051	-4.86091	1.038	-4.68296	2.82762e-06	5.19103e-05
AT1G55490	1901.89	0.402086	0.0859184	4.67987	2.87062e-06	5.26533e-05
AT5G65310	2736.67	0.343753	0.0734703	4.6788	2.88557e-06	5.2881e-05
AT1G34000	185.15	1.22699	0.262317	4.6775	2.90394e-06	5.31709e-05
AT1G14240	183.118	-1.35409	0.289581	-4.67603	2.92486e-06	5.3507e-05
AT4G14780	83.6031	-1.71036	0.365838	-4.67517	2.93706e-06	5.36831e-05
AT4G35100	16614.6	0.258928	0.0553953	4.67419	2.95122e-06	5.38947e-05
AT3G59970	1543.93	0.441972	0.0946027	4.67188	2.98457e-06	5.4456e-05
AT3G14050	1590.79	-0.424436	0.0909302	-4.66771	3.04575e-06	5.55236e-05
AT2G31390	5579.65	0.269886	0.0578328	4.66665	3.06149e-06	5.57618e-05
AT5G14730	780.265	-0.597835	0.12813	-4.66583	3.0737e-06	5.59354e-05
AT3G18660	29.0652	-3.33643	0.715214	-4.66494	3.08708e-06	5.613e-05
AT1G21050	328.463	-0.862774	0.185206	-4.65846	3.18587e-06	5.78756e-05
AT2G21620	2425.56	-0.353917	0.0760324	-4.65482	3.24263e-06	5.88556e-05
AT1G72540	150.301	-1.25634	0.269933	-4.65428	3.25111e-06	5.89464e-05
AT4G24020	2567.85	-0.38826	0.0834225	-4.65414	3.25329e-06	5.89464e-05
AT2G31900	599.465	-0.66133	0.142109	-4.65368	3.26069e-06	5.90292e-05
AT3G06850	985.366	0.528556	0.113621	4.65193	3.28848e-06	5.94807e-05
AT3G15350	294.174	-0.937112	0.201477	-4.65122	3.29982e-06	5.96342e-05
AT3G43430	981.675	-0.501969	0.107973	-4.64901	3.33524e-06	6.02221e-05
AT3G61820	2529.08	-0.367219	0.0790508	-4.64536	3.3949e-06	6.12461e-05
AT5G03510	262.532	-1.09638	0.236085	-4.64403	3.41684e-06	6.15888e-05
AT1G73760	1013.43	-0.538353	0.115982	-4.64168	3.45581e-06	6.22375e-05
AT3G13610	512.754	-0.709107	0.152795	-4.64091	3.46878e-06	6.24171e-05
AT1G10140	2760.89	-0.336725	0.0725622	-4.6405	3.47569e-06	6.24875e-05
AT1G33050	2366.46	-0.426839	0.0920118	-4.63896	3.50161e-06	6.28993e-05
AT3G01680	172.989	1.17347	0.253016	4.63793	3.51908e-06	6.31588e-05
AT4G27230	1826.71	-0.41942	0.0904994	-4.6345	3.57793e-06	6.41597e-05
AT2G20180	95.2744	-1.6201	0.349624	-4.63385	3.58931e-06	6.43085e-05
AT5G13330	5094.3	-0.284687	0.0614554	-4.63241	3.61425e-06	6.46997e-05
AT5G59550	1017.6	-0.551087	0.119002	-4.6309	3.64083e-06	6.51196e-05
AT4G00230	634.764	-0.695291	0.150157	-4.63042	3.64921e-06	6.52136e-05
AT3G20570	136.908	1.31864	0.284835	4.62947	3.66601e-06	6.54577e-05
AT5G14650	797.422	-0.556722	0.120423	-4.62304	3.78161e-06	6.7464e-05
AT1G56360	333.969	-0.82785	0.179211	-4.61942	3.84812e-06	6.85334e-05
AT5G24910	16.55	7.5746	1.6397	4.61951	3.84641e-06	6.85334e-05
AT2G32620	92.2158	-1.6072	0.348277	-4.61472	3.93632e-06	7.00444e-05
AT4G39780	384.602	-0.770274	0.166997	-4.6125	3.97857e-06	7.07358e-05
AT5G52570	427.013	-0.821886	0.178398	-4.60705	4.08428e-06	7.25534e-05
AT5G40890	693.585	-0.603854	0.131117	-4.60544	4.11586e-06	7.30522e-05
AT2G40130	475.943	-0.726488	0.157808	-4.60363	4.15186e-06	7.36285e-05
AT4G23000	269.674	0.956122	0.20781	4.60096	4.20558e-06	7.45177e-05
AT1G21140	189.3	-1.13502	0.246709	-4.60063	4.2122e-06	7.45673e-05
AT5G66985	2446.39	0.455157	0.0989373	4.60046	4.21553e-06	7.45673e-05
AT4G10350	64.064	-1.96891	0.428058	-4.59964	4.2323e-06	7.48006e-05
AT2G36490	1936.36	0.373773	0.0812753	4.59885	4.24819e-06	7.50179e-05
AT2G25900	4631.4	0.290203	0.063169	4.59408	4.34669e-06	7.66923e-05
AT5G21090	6911.68	-0.24905	0.0542394	-4.59169	4.39671e-06	7.75092e-05
AT5G35735	2031.45	-0.379961	0.0827902	-4.58944	4.44434e-06	7.82827e-05
AT5G14920	5904.73	0.76407	0.166699	4.58354	4.57176e-06	8.04366e-05
AT5G61590	601.282	0.631575	0.137796	4.58342	4.57434e-06	8.04366e-05
AT1G21060	571.115	-0.642602	0.140219	-4.58286	4.58664e-06	8.05849e-05
AT4G37320	1781.23	-0.402373	0.0878283	-4.58136	4.61961e-06	8.10959e-05
AT1G27030	433.763	-0.778228	0.170109	-4.57488	4.76488e-06	8.35757e-05
AT5G21105	12528.7	0.225064	0.0492073	4.5738	4.78965e-06	8.39396e-05
AT1G72490	166.997	1.17248	0.256446	4.57206	4.82952e-06	8.45673e-05
AT3G48100	543.548	-0.704411	0.15429	-4.56552	4.98266e-06	8.71756e-05
AT1G77110	213.472	-1.07629	0.235878	-4.5629	5.04524e-06	8.81965e-05
AT5G61790	8983.33	-0.229956	0.0504036	-4.5623	5.05973e-06	8.83757e-05
AT1G11000	718.167	-0.567894	0.124531	-4.56028	5.10867e-06	8.91558e-05
AT2G26290	611.116	-0.663275	0.145455	-4.56001	5.11504e-06	8.91924e-05
AT1G27620	841.486	-0.558449	0.122505	-4.55858	5.15003e-06	8.97275e-05
AT1G74100	1369.32	0.431532	0.0947105	4.55632	5.20575e-06	9.06227e-05
AT1G06550	1560.46	0.457661	0.100472	4.55511	5.23584e-06	9.10704e-05
AT3G08510	1838.55	0.410464	0.0901576	4.55274	5.29514e-06	9.20252e-05
AT4G35250	216.358	1.21074	0.265969	4.55219	5.30915e-06	9.21918e-05
AT2G46620	298.219	-0.877764	0.193037	-4.54712	5.43837e-06	9.43571e-05
AT4G30670	425.792	-0.725253	0.159807	-4.5383	5.67084e-06	9.83086e-05
AT5G25610	3809.61	0.324834	0.0716223	4.53538	5.75003e-06	9.95987e-05
AT4G22790	328.721	-0.871496	0.192416	-4.52923	5.91986e-06	0.000102455
AT2G39350	1645.03	0.390082	0.0861352	4.52872	5.93426e-06	0.000102619
AT4G13800	35.6713	2.85738	0.631042	4.52804	5.95336e-06	0.000102864
AT3G60300	2950.79	0.327731	0.0723858	4.52756	5.96699e-06	0.000103014
AT1G01480	364.752	-0.783152	0.173039	-4.52588	6.01444e-06	0.000103748
AT1G16350	2529.73	0.332378	0.073554	4.51883	6.21812e-06	0.000107097
AT5G43870	710.184	0.580357	0.128431	4.51881	6.21885e-06	0.000107097
AT2G38940	861.93	0.57278	0.126787	4.51765	6.25296e-06	0.000107595
AT5G33355	81.8085	-1.79986	0.398446	-4.51719	6.2665e-06	0.000107739
AT1G20180	36.1232	2.96752	0.657103	4.51606	6.29999e-06	0.000108226
AT5G24860	253.6	-0.956066	0.212101	-4.5076	6.55652e-06	0.00011254
AT4G31380	810.257	-0.638328	0.14163	-4.50702	6.57432e-06	0.000112753
AT1G09210	8234.62	-0.229058	0.0508463	-4.5049	6.64036e-06	0.000113792
AT1G68920	839.838	0.553635	0.122916	4.50418	6.66285e-06	0.000114084
AT1G47128	7731.87	0.239542	0.0531961	4.503	6.70001e-06	0.000114626
[truncated: 822 more rows]
