# Supplementary material for: LEAFY is a pioneer transcription factor and licenses cell reprogramming to floral fate
Source: Nat Commun. 2021 Jan 27;12:626. doi: 10.1038/s41467-020-20883-w (PMC7840934; doi:10.1038/s41467-020-20883-w)
Supplement: Supplementary file 5 — Supplementary Data 2 [file 41467_2020_20883_MOESM5_ESM.xlsx]

## Sheet: Nucleosomal GO
	GO terms for LFY targets where the LFY binding peak was nucleosome occupied AgriGO2 Goslim FDR<0.005
GO terms for LFY targtes with LFY binding sites nucleosome occupied
GO identifier	Process	Description	number of genes	total	P Val	FDR
GO:0009719	P	response to endogenous stimulus	54	1732	4.5e-20	1.2e-17
GO:0050896	P	response to stimulus	95	6250	1.1e-14	1.5e-12
GO:0050794	P	regulation of cellular process	76	4857	7.1e-12	6.5e-10
GO:0065007	P	biological regulation	86	6062	2.5e-11	1.7e-09
GO:0050789	P	regulation of biological process	77	5306	1.9e-10	1.1e-08
GO:0019222	P	regulation of metabolic process	55	3181	5.5e-10	2.5e-08
GO:0007154	P	cell communication	43	2223	2.8e-09	1.1e-07
GO:0007165	P	signal transduction	39	1965	8.9e-09	3.1e-07
GO:0010468	P	regulation of gene expression	48	2814	1.5e-08	4e-07
GO:0060255	P	regulation of macromolecule metabolic process	50	2998	1.4e-08	4e-07
GO:0009987	P	cellular process	127	12771	6.2e-07	1.5e-05
GO:0044237	P	cellular metabolic process	104	9879	1.8e-06	4.1e-05
GO:0008152	P	metabolic process	120	12035	2e-06	4.2e-05
GO:0009908	P	flower development	15	520	7.8e-06	0.00015
GO:0006139	P	nucleobase-containing compound metabolic process	54	4178	1e-05	0.00019
GO:0009058	P	biosynthetic process	71	6255	2.3e-05	0.00039
GO:0044249	P	cellular biosynthetic process	67	5870	3.7e-05	0.00061
GO:0009628	P	response to abiotic stimulus	31	2022	6.1e-05	0.00094
GO:0044238	P	primary metabolic process	97	9890	0.00014	0.002
GO:0030154	P	cell differentiation	16	768	0.00017	0.0024
GO:0009791	P	post-embryonic development	25	1576	0.0002	0.0027
GO:0007275	P	multicellular organism development	37	2811	0.00025	0.0031
GO:0032501	P	multicellular organismal process	39	3032	0.00026	0.0031
GO:0032502	P	developmental process	40	3233	0.00047	0.0054
GO:0009605	P	response to external stimulus	24	1582	0.00052	0.0057
GO:0048856	P	anatomical structure development	39	3146	0.00054	0.0057
GO:0006807	P	nitrogen compound metabolic process	65	6241	0.00076	0.0077
GO:0048608	P	reproductive structure development	20	1265	0.00094	0.0092
GO:0048869	P	cellular developmental process	17	1001	0.0011	0.01
GO:0009653	P	anatomical structure morphogenesis	16	919	0.0012	0.011
GO:0034645	P	cellular macromolecule biosynthetic process	49	4455	0.0014	0.012
GO:0009059	P	macromolecule biosynthetic process	49	4511	0.0018	0.015
GO:0005975	P	carbohydrate metabolic process	18	1144	0.0018	0.015
GO:0009056	P	catabolic process	21	1430	0.0017	0.015
GO:0044260	P	cellular macromolecule metabolic process	71	7410	0.0039	0.031
GO:0040007	P	growth	12	678	0.0042	0.032
GO:0065008	P	regulation of biological quality	18	1255	0.0047	0.034
GO:0009607	P	response to biotic stimulus	18	1253	0.0046	0.034
GO:0010467	P	gene expression	49	4747	0.005	0.036
GO:0003006	P	developmental process involved in reproduction	20	1496	0.0062	0.043
GO:0042592	P	homeostatic process	10	542	0.0066	0.044
GO:0043170	P	macromolecule metabolic process	75	8111	0.0073	0.048

## Sheet: Free DNA GO
	GO terms for LFY targets where the LFY binding peak was nucleosome free AgriGO2 GOslim FDR<0.05
GO terms for LFY tragtes with LFY bidning sites in free DNA
GO identifier	Process	Description	number of genes	total	P Val	FDR
GO:0050896	P	response to stimulus	49	6250	1.2e-09	3e-07
GO:0009719	P	response to endogenous stimulus	19	1732	7.2e-06	0.00087
GO:0009628	P	response to abiotic stimulus	19	2022	6e-05	0.0036
GO:0050789	P	regulation of biological process	35	5306	5.6e-05	0.0036
GO:0006950	P	response to stress	26	3506	0.00012	0.0056
GO:0009987	P	cellular process	62	12771	0.00022	0.0088
GO:0050794	P	regulation of cellular process	31	4857	0.00033	0.0096
GO:0008152	P	metabolic process	59	12035	0.00031	0.0096
GO:0044237	P	cellular metabolic process	51	9879	0.00036	0.0096
GO:0009056	P	catabolic process	14	1430	0.00042	0.01
GO:0065007	P	biological regulation	35	6062	0.00081	0.018
GO:0048856	P	anatomical structure development	22	3146	0.00098	0.02
GO:0010468	P	regulation of gene expression	20	2814	0.0014	0.023
GO:0032502	P	developmental process	22	3233	0.0014	0.023
GO:0060255	P	regulation of macromolecule metabolic process	21	2998	0.0013	0.023
GO:0044238	P	primary metabolic process	49	9890	0.0015	0.023
GO:0006139	P	nucleobase-containing compound metabolic process	26	4178	0.0017	0.025
GO:0044249	P	cellular biosynthetic process	33	5870	0.002	0.026
GO:0019222	P	regulation of metabolic process	21	3181	0.0026	0.034
GO:0009058	P	biosynthetic process	34	6255	0.0029	0.035
