# Supplementary material for: LEAFY is a pioneer transcription factor and licenses cell reprogramming to floral fate
Source: Nat Commun. 2021 Jan 27;12:626. doi: 10.1038/s41467-020-20883-w (PMC7840934; doi:10.1038/s41467-020-20883-w)
Supplement: Supplementary file 7 — Source data [file 41467_2020_20883_MOESM7_ESM.xlsx]

## Sheet: Individual data points Main Fig
Means of independent biological replicates
	Figure 3a	LFY-H3			LFY-IgG
	AP1	0.001531	0.000749	0.000971	0.003483	0.002106	0.002899
	RAX1	0.000297	0.000121	0.000203	0.000267	0.000176	0.000194
	LSH2	0.000666	0.0004	0.000458	0.000468	0.000506	0.00045
	ACR7	0.001349	0.00108	0.001321	0.001176	0.000788	0.000982
	ACT7	0.000627	0.000187	0.000319	0.000631	0.00021	0.000249
	Figure 3c
		Mock		DEX
	AP1	0.17774	0.16544	0.99108	1.14499
	RAX1	0.038681	0.091648	0.069023	0.09292
	ACT7	0.042193	0.067694	0.075958	0.079872
	Figure 4c
		Mock		DEX
	AP1	0.011955	0.016323	0.162655	0.152665
	RAX1	0.025177	0.031324	0.028079	0.028025
	ACT7	0.013452	0.021524	0.01135	0.025751
	Figure 6b
		LFY-H3		LFY-IgG
	AP1	0.13627	0.12627	0.066896	0.073009
	RAX1	0.11161	0.098738	0.09055	0.116856
	ACT7	0.062674	0.048945	0.056571	0.047701
	Figure 6c	LFY-H3		LFY-IgG
	AP1	0.002794	0.002577	0.013753	0.01704
	RAX1	0.006988	0.007165	0.008055	0.009976
	ACT7	0.012456	0.010112	0.012105	0.010042
	Figure 6d
		LFY-H3		LFY-IgG
	AP1	2.51761	2.39635	1.99647	2.43312
	RAX1	1.29591	1.15945	1.20404	1.26467
	ACT7	3.15658	3.7696	3.05779	4.40103
	Figure 6e
		LFY-H3		LFY-IgG
	AP1	2.14932	2.44602	5.2805	4.90819
	RAX1	1.4171	0.999049	1.10059	1.232
	ACT7	2.62545	2.31992	3.13388	2.28196

## Sheet: Statistics Main Fig
p val *<0.05, ** <0.01, ***<0.001
Student T test, one tailed, unpaired (Df: Degrees of freedom)
Fig 3a			AP1	RAX1	LSH2	ACR7	ACT7
LFY-H3 vs	LFY-IgG	P-value	0.00972501	0.466318	0.362901	0.935065	0.472263
		Df	3	3	2	4	4
		Symbol	**	n.s.	n.s.	n.s.	n.s.

## Sheet: Individual datapoints Supp
Means of independent biological replicates
	Supplementary Fig. 5b
	AP1_Mock	AP1_Dex		RAX1_Mock	RAX1_Dex		ACT7_Mock	ACT7_Dex
	1.05522	0.320621		0.861085	0.945724		1.09515	1.16334
	0.944776	0.354109		1.13892	0.958106		0.904846	0.9688
	Supplementary Fig. 5c
	AP1_Mock	AP1_Dex		RAX1_Mock	RAX1_Dex		ACT7_Mock	ACT7_Dex
	1.12236	1.82875		1.06056	1.62252		0.979568	0.931377
	0.877638	1.62435		0.939439	1.03227		1.03065	1.08314
	Supplementary Fig. 5d
	AP1_Mock	AP1_Dex		RAX1_Mock	RAX1_Dex		ACT7_Mock	ACT7_Dex
	1.10345	0.914014		1.10287	0.976267		0.988815	0.82006
	0.896547	1.10945		0.897132	1.10334		1.01118	0.972862
	Supplementary Fig. 5e
	AP1_Mock	AP1_Dex		RAX1_Mock	RAX1_Dex		ACT7_Mock	ACT7_Dex
	1.0854	1.29829		0.946563	0.972593		0.975263	1.13838
	0.914602	1.60004		1.05344	1.20157		1.02474	1.37146
technical replicates
	Supplementary Fig. 2c
	AP1				ACT7
	MOCK	20MIN	60MIN	2DAY	MOCK	20MIN	60MIN	2DAY
	0.0375984	0.546774	0.634974	1.59564	0.011	0.0181447	0.011	0.0107279
	0.0512904	0.509391	0.627643	1.572	0.00910504	0.0036025	0.0174007	0.0109907
	0.044	0.593017	0.800571	1.5917	0.00998157	0.00431485	0.00451059	0.027
	Supplementary Fig. 2d
	Mock	1hr	6hr	1day	2day	3day	5day
	0.000538572	0.00187515	0.00571002	0.0221776	0.0870531	0.136429	0.183749
	0.000283548	0.00101291	0.00554603	0.0184208	0.0782953	0.120192	0.190961
	0.000519827	0.00200492	0.00576182	0.016304	0.0836777	0.131446	0.218616
	Supplementary Fig. 2e
	Primer1	Primer2	Primer3	Primer4	Primer5	Primer6	Primer7
	0.405292	0.732498	0.968211	0.663518			0.054724
	0.429153	0.753844	0.707412	0.763383	0.226584	0.104131	0.0655398
	0.530569	0.763122	0.784932	0.663811	0.291641	0.0667993	0.0922879
	0.640973	0.71964	0.949294	1.16421	0.299696	0.162868	0.0492499

## Sheet: full gel images
	Fig. 1b					Supplementary Fig1a											Supplementary Fig. 4a
																		* less chromatin digested
	Supplementary Fig.1c (left); Fig. 1e (right)
																	Supplementary Fig. 5a
							Supplementary Fig1b left
	Supplementary Fig.1c (right)						Supplementary Fig1b right
	Supplementary Fig. S1g
